# Supplementary material for: Transcriptomic profiling of thymic dysregulation and viral tropism after neonatal roseolovirus infection
Source: Front Immunol. 2024 Jun 4;15:1375508. doi: 10.3389/fimmu.2024.1375508 (PMC11183875; doi:10.3389/fimmu.2024.1375508)
Supplement: Supplementary file 1 [file Table_1.xlsx]

## Sheet: (clusters)All.markers
	p_val	avg_log2FC	pct.1	pct.2	p_val_adj	cluster	gene
1	0	0.92775	0.87	0.436	0	0	Rag1
2	0	0.858846	0.776	0.38	0	0	Arl5c
3	0	0.830504	0.616	0.212	0	0	Tctex1d1
4	0	0.744951	0.91	0.583	0	0	Gm4258
5	3.18483e-262	0.720227	0.646	0.301	7.13783e-258	0	Cd4
6	9.73889e-274	0.687921	0.37	0.071	2.18268e-269	0	Lypd1
7	4.06823e-207	0.671472	0.481	0.182	9.11772e-203	0	A430035B10Rik
8	2.44725e-301	0.654429	0.836	0.544	5.48478e-297	0	Arpp21
9	9.68265e-269	0.631526	0.806	0.562	2.17008e-264	0	Rmnd5a
10	2.61885e-301	0.618376	0.941	0.642	5.86937e-297	0	Cd8b1
11	0	0.593836	0.979	0.76	0	0	Gtf2h4
12	1.35982e-186	0.575554	0.695	0.471	3.04763e-182	0	Themis
13	2.98718e-134	0.573067	0.407	0.183	6.69486e-130	0	B230118H07Rik
14	2.35245e-157	0.553498	0.643	0.415	5.27231e-153	0	Chrna9
15	4.17706e-95	0.538151	0.502	0.308	9.36163e-91	0	Xist
16	2.01299e-236	0.536525	0.871	0.656	4.51152e-232	0	Ldhb
17	5.27556e-119	0.535429	0.544	0.356	1.18236e-114	0	Ilvbl
18	1.23968e-198	0.531103	0.764	0.575	2.77838e-194	0	Ssbp2
19	4.96369e-112	0.529203	0.434	0.224	1.11246e-107	0	A430106G13Rik
20	1.43475e-224	0.517349	0.871	0.669	3.21557e-220	0	Ccnd3
21	4.33115e-177	0.501805	0.741	0.599	9.70696e-173	0	Klf13
22	1.56868e-138	0.491849	0.689	0.546	3.51572e-134	0	Socs1
23	2.07035e-91	0.490817	0.515	0.33	4.64006e-87	0	Tubb2b
24	1.82947e-117	0.484838	0.588	0.426	4.10021e-113	0	Xrcc6
25	1.31316e-180	0.475789	0.758	0.625	2.94305e-176	0	Tcf12
26	1.21177e-174	0.471404	0.769	0.591	2.71583e-170	0	Spint2
27	9.59136e-102	0.467663	0.57	0.431	2.14962e-97	0	Zfp280d
28	3.51218e-89	0.46731	0.531	0.384	7.8715e-85	0	Txnip
29	7.94747e-87	0.458027	0.506	0.349	1.78119e-82	0	Ets2
30	1.99455e-130	0.456238	0.694	0.556	4.47018e-126	0	Btg2
31	8.10941e-278	0.446721	0.924	0.815	1.81748e-273	0	Btg1
32	1.56741e-105	0.444845	0.629	0.475	3.51287e-101	0	Slfn2
33	4.66472e-74	0.437318	0.434	0.285	1.04546e-69	0	Atl2
34	3.08316e-217	0.432376	0.95	0.787	6.90999e-213	0	Satb1
35	2.70591e-71	0.427781	0.366	0.209	6.06449e-67	0	Ypel3
36	5.20523e-107	0.427413	0.647	0.531	1.1666e-102	0	Ogt
37	1.17624e-99	0.424148	0.616	0.48	2.63618e-95	0	Cd247
38	1.6315e-208	0.424048	0.95	0.822	3.65652e-204	0	Ctsl
39	6.37371e-71	0.420207	0.501	0.35	1.42848e-66	0	Endou
40	8.07055e-64	0.416118	0.468	0.351	1.80877e-59	0	Clk3
41	6.50012e-181	0.414365	0.844	0.74	1.45681e-176	0	Pnrc1
42	5.12183e-125	0.412842	0.734	0.618	1.1479e-120	0	Gm5914
43	5.4038e-105	0.412079	0.67	0.547	1.2111e-100	0	Hmha1
44	2.13892e-152	0.411994	0.895	0.69	4.79375e-148	0	Cd8a
45	4.04378e-67	0.410616	0.313	0.166	9.06293e-63	0	Mad1l1
46	2.18373e-58	0.40706	0.423	0.304	4.89417e-54	0	Cep97
47	1.44649e-132	0.405023	0.848	0.649	3.24187e-128	0	Gmfg
48	5.11108e-69	0.405013	0.378	0.218	1.1455e-64	0	Txk
49	1.41208e-53	0.403704	0.438	0.342	3.16475e-49	0	Wdr12
50	5.42157e-128	0.402862	0.816	0.649	1.21508e-123	0	Ccr9
51	1.92707e-73	0.401036	0.564	0.468	4.31894e-69	0	PISD
52	2.35279e-51	0.394002	0.311	0.189	5.27308e-47	0	Gse1
53	1.26327e-141	0.393588	0.754	0.672	2.83123e-137	0	Mier1
54	4.8267e-227	0.389014	0.908	0.785	1.08176e-222	0	Lck
55	8.42827e-158	0.388499	0.808	0.719	1.88894e-153	0	Rsrp1
56	3.8911e-67	0.381127	0.536	0.425	8.72072e-63	0	Myb
57	3.50594e-49	0.377909	0.477	0.38	7.85751e-45	0	Tubb2a
58	2.66246e-132	0.377898	0.767	0.682	5.9671e-128	0	Znrf1
59	1.619e-60	0.377568	0.516	0.436	3.62851e-56	0	Ralgps2
60	9.35032e-121	0.37592	0.798	0.671	2.09559e-116	0	Bcl11b
61	2.32694e-58	0.370601	0.353	0.2	5.21513e-54	0	Gm15340
62	5.51678e-40	0.368673	0.322	0.22	1.23642e-35	0	Rnf157
63	7.36131e-46	0.363137	0.341	0.222	1.64982e-41	0	Slc35d1
64	2.11138e-52	0.362926	0.49	0.401	4.73202e-48	0	Mxd4
65	1.19162e-61	0.362196	0.547	0.465	2.67067e-57	0	Psap
66	3.01437e-65	0.353248	0.608	0.509	6.75582e-61	0	Ptms
67	3.2056e-51	0.353043	0.496	0.408	7.1844e-47	0	Hdac7
68	2.92351e-78	0.351467	0.673	0.557	6.55218e-74	0	RP23-362B7.1
69	4.87147e-129	0.351231	0.774	0.698	1.09179e-124	0	Cirbp
70	1.94838e-68	0.350328	0.633	0.557	4.3667e-64	0	Nfkbia
71	1.70762e-41	0.34825	0.271	0.163	3.82712e-37	0	Tbxa2r
72	1.89061e-71	0.344816	0.612	0.489	4.23723e-67	0	Thy1
73	2.6722e-44	0.344376	0.273	0.159	5.98893e-40	0	Cep250
74	1.61705e-45	0.342347	0.361	0.243	3.62413e-41	0	A930003A15Rik
75	1.14372e-53	0.341674	0.531	0.436	2.56331e-49	0	Trp53inp1
76	8.07745e-99	0.338473	0.787	0.695	1.81032e-94	0	Sox4
77	9.05465e-34	0.334969	0.31	0.217	2.02933e-29	0	Bcl2l1
78	1.22385e-67	0.332067	0.615	0.571	2.7429e-63	0	Clk1
79	9.38439e-121	0.331184	0.817	0.703	2.10323e-116	0	Lat
80	2.34785e-55	0.330638	0.556	0.509	5.262e-51	0	Pnisr
81	3.87401e-35	0.329999	0.459	0.413	8.68242e-31	0	Agfg2
82	4.12631e-37	0.324014	0.445	0.377	9.24789e-33	0	Fbxl12
83	4.14547e-135	0.320774	0.943	0.802	9.29082e-131	0	Cd3d
84	1.02772e-36	0.320086	0.296	0.191	2.30334e-32	0	Vamp1
85	2.67751e-37	0.319218	0.401	0.305	6.00084e-33	0	Mzb1
86	9.05276e-26	0.310284	0.312	0.241	2.0289e-21	0	Hsdl1
87	1.80176e-30	0.305249	0.369	0.289	4.0381e-26	0	A430104N18Rik
88	9.86723e-30	0.305015	0.286	0.199	2.21144e-25	0	Pik3ip1
89	6.22673e-30	0.301687	0.309	0.221	1.39554e-25	0	Kdm5b
90	1.12874e-27	0.300005	0.408	0.364	2.52974e-23	0	Nfatc3
91	2.45055e-26	0.296268	0.32	0.234	5.49217e-22	0	Hist3h2ba
92	6.8577e-32	0.295146	0.471	0.439	1.53695e-27	0	Msi2
93	3.02733e-24	0.292722	0.331	0.262	6.78485e-20	0	Lipa
94	2.50012e-36	0.291741	0.524	0.484	5.60327e-32	0	Celf2
95	1.57829e-54	0.291363	0.61	0.567	3.53726e-50	0	Camk4
96	4.44601e-27	0.289308	0.288	0.205	9.9644e-23	0	Rorc
97	3.78697e-46	0.288639	0.559	0.547	8.48735e-42	0	Phf3
98	3.04305e-52	0.288125	0.58	0.53	6.82008e-48	0	Desi1
99	5.99019e-25	0.284457	0.324	0.246	1.34252e-20	0	Capn3
100	1.81033e-179	0.284137	0.914	0.859	4.05731e-175	0	Rbm39
101	1.93674e-28	0.281723	0.43	0.373	4.34063e-24	0	Cd37
102	6.49521e-21	0.281261	0.381	0.337	1.45571e-16	0	H2-Q4
103	7.52281e-21	0.280596	0.305	0.243	1.68601e-16	0	Itga6
104	6.01666e-19	0.280466	0.35	0.312	1.34845e-14	0	Mef2d
105	5.12462e-64	0.280339	0.673	0.64	1.14853e-59	0	Fyb
106	3.08117e-32	0.277871	0.484	0.43	6.90552e-28	0	Nebl
107	2.46852e-46	0.277742	0.63	0.545	5.53245e-42	0	Sh2d1a
108	1.32471e-20	0.277069	0.317	0.256	2.96895e-16	0	Abi3
109	7.92769e-41	0.276329	0.555	0.536	1.77675e-36	0	Bptf
110	5.29451e-19	0.276281	0.374	0.347	1.18661e-14	0	Trpc4ap
111	7.86055e-22	0.275078	0.39	0.35	1.76171e-17	0	Prkcb
112	2.54233e-40	0.275056	0.551	0.517	5.69788e-36	0	Arhgef1
113	1.20901e-30	0.275013	0.503	0.495	2.70964e-26	0	Tnrc6b
114	7.24047e-28	0.271735	0.44	0.395	1.62273e-23	0	Frat2
115	5.57529e-18	0.271587	0.369	0.343	1.24954e-13	0	Helz
116	3.3141e-18	0.27036	0.318	0.268	7.42757e-14	0	Fam78a
117	2.15983e-156	0.269134	0.978	0.873	4.84061e-152	0	Cd3g
118	3.19417e-22	0.268502	0.415	0.388	7.15878e-18	0	Dck
119	5.92056e-56	0.266967	0.778	0.668	1.32692e-51	0	Tcf7
120	4.00862e-21	0.266639	0.41	0.382	8.98411e-17	0	Rbmx
121	5.66574e-16	0.266279	0.338	0.304	1.2698e-11	0	Rb1cc1
122	1.09227e-22	0.265586	0.424	0.396	2.448e-18	0	Ctsd
123	2.54437e-17	0.265308	0.362	0.328	5.70245e-13	0	Cdkn1b
124	5.22346e-140	0.262017	0.856	0.819	1.17068e-135	0	Srsf5
125	2.43458e-54	0.259843	0.662	0.633	5.45638e-50	0	Ets1
126	3.61061e-18	0.258072	0.409	0.393	8.0921e-14	0	Zfp292
127	1.12464e-17	0.255437	0.279	0.222	2.52054e-13	0	Prrt1
128	3.44382e-31	0.25519	0.499	0.444	7.7183e-27	0	Cdkn2d
129	7.91077e-14	0.253706	0.27	0.229	1.77296e-09	0	Ostm1
130	9.04171e-15	0.252988	0.339	0.309	2.02643e-10	0	Mbnl2
131	2.54139e-14	0.252277	0.295	0.251	5.69577e-10	0	Bex1
132	3.6655e-28	0.251851	0.539	0.443	8.21512e-24	0	Cd52
133	2.83697e-124	0.250197	0.847	0.823	6.35821e-120	0	Son
134	1.22403e-167	0.481853	0.901	0.655	2.7433e-163	1	Cd8b1
135	1.56339e-87	0.43801	0.4	0.193	3.50386e-83	1	Gm15340
136	1.65763e-194	0.429954	0.971	0.819	3.71509e-190	1	Ctsl
137	1.80366e-84	0.426079	0.554	0.342	4.04236e-80	1	Endou
138	2.3961e-121	0.423131	0.792	0.561	5.37014e-117	1	Anxa2
139	1.17512e-173	0.422171	0.964	0.767	2.63369e-169	1	Gtf2h4
140	5.41974e-87	0.386685	0.799	0.61	1.21467e-82	1	Gm4258
141	1.86367e-59	0.380236	0.503	0.335	4.17687e-55	1	Tubb2b
142	5.29183e-105	0.36499	0.91	0.69	1.18601e-100	1	Cd8a
143	2.29055e-106	0.363043	0.83	0.655	5.13358e-102	1	Gmfg
144	2.15808e-68	0.36143	0.704	0.476	4.83669e-64	1	Rag1
145	7.35772e-56	0.352011	0.459	0.295	1.64901e-51	1	Mzb1
146	2.75278e-127	0.350006	0.859	0.713	6.16953e-123	1	Cyb5a
147	1.28529e-79	0.346002	0.779	0.56	2.88058e-75	1	Arpp21
148	1.12483e-57	0.341103	0.587	0.426	2.52096e-53	1	Dntt
149	3.03928e-53	0.335216	0.393	0.233	6.81163e-49	1	Capn3
150	1.27257e-56	0.329925	0.599	0.427	2.85209e-52	1	Chrna9
151	5.89237e-29	0.315093	0.393	0.288	1.3206e-24	1	H1fx
152	5.56205e-46	0.313892	0.603	0.482	1.24657e-41	1	Ifngr1
153	6.59112e-70	0.308078	0.831	0.68	1.4772e-65	1	Ccnd3
154	3.73669e-48	0.307985	0.587	0.416	8.37467e-44	1	Lgals1
155	3.00835e-67	0.305946	0.805	0.672	6.74232e-63	1	Ldhb
156	7.04909e-54	0.297213	0.592	0.475	1.57984e-49	1	Eci2
157	8.98583e-39	0.291337	0.578	0.427	2.0139e-34	1	Arl5c
158	1.97151e-46	0.273954	0.685	0.556	4.41854e-42	1	RP23-362B7.1
159	4.15598e-37	0.272825	0.419	0.259	9.31437e-33	1	Tctex1d1
160	1.85049e-59	0.268043	0.746	0.618	4.14731e-55	1	2410006H16Rik
161	1.0719e-29	0.265937	0.486	0.379	2.40234e-25	1	Tubb2a
162	4.61627e-42	0.260308	0.61	0.504	1.0346e-37	1	Pycard
163	2.29721e-36	0.257534	0.565	0.461	5.14851e-32	1	Rcbtb2
164	3.48972e-80	0.257518	0.938	0.805	7.82117e-76	1	Cd3d
165	2.467e-102	0.253614	0.931	0.822	5.52905e-98	1	Ppp1r14b
166	1.64131e-51	0.253149	0.74	0.642	3.6785e-47	1	Tsc22d4
167	2.07199e-168	0.250028	0.996	0.922	4.64374e-164	1	Trbc2
168	1.87098e-285	0.90652	0.576	0.158	4.19323e-281	2	Cd5
169	2.57156e-227	0.798642	0.664	0.268	5.76337e-223	2	Tox
170	2.73731e-165	0.735758	0.471	0.165	6.13486e-161	2	Ikzf2
171	9.48071e-197	0.716905	0.756	0.41	2.12482e-192	2	Cd2
172	1.98241e-153	0.632092	0.789	0.556	4.44298e-149	2	Rgs10
173	4.14911e-113	0.58168	0.595	0.319	9.29899e-109	2	Cd28
174	1.47744e-95	0.541319	0.48	0.236	3.31123e-91	2	Cd6
175	1.9063e-112	0.535012	0.5	0.21	4.27241e-108	2	Gimap6
176	1.45392e-102	0.520778	0.555	0.276	3.25852e-98	2	Trac
177	7.37262e-101	0.512916	0.654	0.402	1.65235e-96	2	Cytip
178	1.76099e-103	0.50457	0.537	0.26	3.94672e-99	2	Arap2
179	2.37901e-90	0.49254	0.56	0.308	5.33185e-86	2	Shisa5
180	1.3753e-83	0.48966	0.274	0.093	3.08231e-79	2	Hivep3
181	1.67523e-176	0.47561	0.259	0.04	3.75453e-172	2	A430093F15Rik
182	1.01203e-82	0.462822	0.611	0.378	2.26817e-78	2	Stk17b
183	5.42513e-47	0.454378	0.401	0.233	1.21588e-42	2	Itm2a
184	3.30526e-106	0.444386	0.822	0.629	7.40774e-102	2	Cd27
185	5.22652e-68	0.43512	0.62	0.432	1.17137e-63	2	Nrip1
186	4.88099e-69	0.427477	0.449	0.237	1.09393e-64	2	Clec2d
187	2.08223e-67	0.422053	0.456	0.249	4.6667e-63	2	Jarid2
188	5.90958e-58	0.414454	0.38	0.201	1.32445e-53	2	Gata3
189	2.79285e-63	0.410308	0.551	0.353	6.25933e-59	2	Tespa1
190	3.7386e-53	0.406993	0.598	0.432	8.37894e-49	2	Lef1
191	1.40903e-88	0.405011	0.849	0.658	3.15792e-84	2	Ccr9
192	2.7236e-75	0.386613	0.72	0.572	6.10413e-71	2	2024-09-07
193	9.65261e-57	0.38461	0.343	0.17	2.16334e-52	2	Hivep2
194	2.1046e-75	0.361655	0.84	0.695	4.71683e-71	2	Sox4
195	1.30641e-48	0.342261	0.403	0.229	2.92792e-44	2	Ppp1r16b
196	6.09592e-39	0.333625	0.53	0.379	1.36622e-34	2	Rasgrp1
197	1.34095e-55	0.324488	0.718	0.575	3.00534e-51	2	Ikzf1
198	1.18356e-30	0.323238	0.58	0.473	2.65259e-26	2	Junb
199	2.50114e-39	0.321607	0.609	0.511	5.60555e-35	2	Plgrkt
200	9.67397e-81	0.319027	0.89	0.746	2.16813e-76	2	Limd2
201	1.47215e-31	0.313742	0.374	0.246	3.29938e-27	2	Klhl6
202	1.53513e-27	0.310763	0.381	0.27	3.44054e-23	2	Etnk1
203	6.09208e-33	0.305914	0.425	0.291	1.36536e-28	2	Rapgef6
204	2.68384e-37	0.292165	0.668	0.538	6.01503e-33	2	Lztfl1
205	1.3033e-51	0.291161	0.775	0.637	2.92095e-47	2	Ptprcap
206	5.89817e-28	0.290636	0.457	0.339	1.3219e-23	2	Arhgap15
207	4.32535e-32	0.288585	0.528	0.399	9.69397e-28	2	Il2rg
208	2.08426e-62	0.284195	0.917	0.804	4.67124e-58	2	Satb1
209	9.21466e-43	0.280858	0.747	0.625	2.06519e-38	2	Ets1
210	4.86073e-23	0.272695	0.484	0.387	1.08939e-18	2	Srgn
211	9.08421e-57	0.269686	0.842	0.743	2.03595e-52	2	Ptprc
212	7.25805e-41	0.265549	0.792	0.675	1.62667e-36	2	Tcf7
213	1.03403e-25	0.264879	0.323	0.2	2.31747e-21	2	Cd84
214	3.04846e-23	0.264657	0.575	0.445	6.83221e-19	2	Cd52
215	2.04665e-25	0.263606	0.293	0.178	4.58695e-21	2	Sh2d2a
216	9.93801e-35	0.263082	0.25	0.126	2.22731e-30	2	Lysmd2
217	1.48968e-29	0.262882	0.669	0.547	3.33867e-25	2	Sh2d1a
218	4.42406e-22	0.26213	0.333	0.229	9.91521e-18	2	D16Ertd472e
219	1.00051e-24	0.255592	0.536	0.429	2.24234e-20	2	Sla
220	2.14124e-22	0.253538	0.258	0.16	4.79894e-18	2	Ptpn6
221	1.14483e-44	0.253532	0.794	0.674	2.5658e-40	2	Rap1a
222	1.43678e-92	0.253283	0.988	0.921	3.22012e-88	2	Tmsb10
223	1.04183e-14	0.252845	0.502	0.435	2.33494e-10	2	Id3
224	1.30588e-21	0.25151	0.609	0.515	2.92673e-17	2	Ltb
225	1.6843e-28	0.251376	0.279	0.153	3.77486e-24	2	Ckb
226	1.83655e-22	0.250995	0.473	0.381	4.11608e-18	2	Cnot6l
227	6.53396e-19	0.250312	0.396	0.289	1.46439e-14	2	Basp1
228	1.3991e-29	0.250027	0.66	0.543	3.13567e-25	2	S100a10
229	0	1.59309	0.998	0.29	0	3	Hist1h2ap
230	0	1.42187	0.949	0.17	0	3	Hist1h2ae
231	0	1.37422	0.896	0.159	0	3	Hist1h1b
232	0	1.24181	0.978	0.266	0	3	2810417H13Rik
233	0	1.2375	0.981	0.23	0	3	Birc5
234	0	1.18965	0.896	0.234	0	3	Top2a
235	0	1.13654	0.714	0.097	0	3	Nusap1
236	0	1.11376	0.84	0.198	0	3	Rrm2
237	0	1.10081	0.799	0.161	0	3	Ube2c
238	0	1.0365	0.94	0.209	0	3	Spc24
239	0	1.00832	0.886	0.335	0	3	H2afx
240	0	0.993678	0.72	0.13	0	3	Fbxo5
241	0	0.955863	0.741	0.135	0	3	Mki67
242	0	0.954157	0.782	0.183	0	3	Tyms
243	0	0.946562	0.826	0.173	0	3	Cdca8
244	0	0.939098	0.86	0.177	0	3	Cdk1
245	0	0.920094	0.766	0.11	0	3	Spc25
246	0	0.919756	0.782	0.125	0	3	Ccna2
247	0	0.914339	0.834	0.231	0	3	Cks2
248	0	0.913714	0.984	0.455	0	3	Tuba1b
249	0	0.907043	0.928	0.269	0	3	Smc2
250	0	0.895838	0.706	0.091	0	3	Prc1
251	0	0.855532	0.853	0.133	0	3	Hist1h1e
252	0	0.854945	0.739	0.092	0	3	Kif11
253	0	0.848304	0.756	0.121	0	3	Cdca3
254	0	0.824128	0.646	0.105	0	3	Cenpf
255	0	0.817644	0.971	0.331	0	3	Cks1b
256	0	0.81158	0.716	0.094	0	3	Pbk
257	0	0.800081	0.764	0.119	0	3	Hist1h4d
258	1.36403e-223	0.797412	0.778	0.262	3.05706e-219	3	H1fx
259	0	0.79346	0.71	0.079	0	3	Esco2
260	0	0.791448	0.765	0.117	0	3	Asf1b
261	4.69289e-274	0.791418	0.967	0.451	1.05177e-269	3	Tubb4b
262	0	0.789221	0.742	0.093	0	3	Aurkb
263	9.07445e-306	0.775253	0.955	0.332	2.03376e-301	3	Gmnn
264	0	0.770646	0.781	0.147	0	3	Clspn
265	0	0.766287	0.655	0.102	0	3	Tpx2
266	1.59732e-257	0.755555	0.983	0.506	3.57992e-253	3	Dek
267	0	0.752947	1	0.745	0	3	Hmgb2
268	2.89966e-257	0.732893	0.989	0.608	6.49871e-253	3	Hmgn2
269	0	0.732539	0.732	0.138	0	3	Tacc3
270	0	0.723161	0.698	0.136	0	3	Ccnb2
271	1.0173e-222	0.720202	0.866	0.376	2.27997e-218	3	Tmpo
272	0	0.719025	0.822	0.227	0	3	Ccdc34
273	1.20181e-221	0.708371	0.884	0.355	2.6935e-217	3	Slbp
274	2.72198e-277	0.702971	0.921	0.298	6.1005e-273	3	Cenpw
275	0	0.700246	0.714	0.114	0	3	Casc5
276	0	0.695474	0.624	0.101	0	3	Cenpe
277	1.92366e-275	0.69052	0.999	0.688	4.31131e-271	3	Stmn1
278	0	0.689431	0.616	0.079	0	3	Hmmr
279	0	0.687159	0.637	0.111	0	3	1190002F15Rik
280	0	0.684062	0.587	0.052	0	3	Mxd3
281	0	0.676988	0.661	0.106	0	3	Racgap1
282	4.43001e-189	0.669581	0.957	0.504	9.92853e-185	3	Dut
283	2.12585e-216	0.666264	0.963	0.562	4.76445e-212	3	Anp32e
284	0	0.648953	0.658	0.07	0	3	Hist1h1a
285	8.34705e-199	0.641716	0.972	0.456	1.87074e-194	3	2700094K13Rik
286	7.84243e-188	0.64166	0.878	0.422	1.75765e-183	3	Ezh2
287	2.30238e-234	0.640797	0.985	0.661	5.16009e-230	3	Ube2s
288	6.31292e-192	0.63933	0.928	0.447	1.41485e-187	3	Nucks1
289	0	0.638961	0.665	0.119	0	3	Incenp
290	3.40099e-254	0.636497	0.753	0.205	7.6223e-250	3	Pttg1
291	6.95419e-264	0.62569	0.809	0.239	1.55857e-259	3	Ncapd3
292	7.63465e-206	0.619926	0.643	0.173	1.71108e-201	3	Cenpa
293	0	0.617142	0.621	0.086	0	3	Mis18bp1
294	1.21908e-286	0.60898	1	0.813	2.73219e-282	3	H2afz
295	3.94906e-168	0.607433	0.932	0.524	8.85064e-164	3	Smc4
296	5.76135e-227	0.605882	0.793	0.251	1.29123e-222	3	Atad2
297	3.69332e-197	0.604011	0.915	0.375	8.27748e-193	3	Dnajc9
298	0	0.603936	0.637	0.088	0	3	Sgol1
299	1.06938e-190	0.59873	0.979	0.516	2.3967e-186	3	Alyref
300	2.4338e-172	0.590733	0.924	0.363	5.45463e-168	3	Tipin
301	6.25522e-205	0.586908	0.989	0.743	1.40192e-200	3	H2afv
302	0	0.58429	0.753	0.178	0	3	Mad2l1
303	2.73219e-246	0.57982	0.795	0.226	6.12338e-242	3	Hmgn5
304	0	0.577068	0.66	0.101	0	3	Shcbp1
305	8.3701e-188	0.575758	0.848	0.317	1.87591e-183	3	Dnmt1
306	9.06038e-256	0.573874	0.775	0.216	2.03061e-251	3	Rrm1
307	2.5396e-180	0.571731	0.931	0.376	5.69176e-176	3	Lsm2
308	0	0.570593	0.585	0.075	0	3	Kif22
309	8.86935e-152	0.56685	0.871	0.41	1.9878e-147	3	Lmnb1
310	1.23231e-289	0.566336	0.557	0.098	2.76185e-285	3	Ccnb1
311	2.13434e-187	0.565077	0.987	0.555	4.78348e-183	3	Lsm5
312	7.40774e-235	0.558634	0.61	0.142	1.66022e-230	3	Cdc20
313	1.84809e-168	0.558439	0.898	0.393	4.14193e-164	3	2700029M09Rik
314	9.25732e-179	0.558325	0.859	0.352	2.07475e-174	3	Mrpl51
315	2.68921e-266	0.556269	0.742	0.189	6.02705e-262	3	Cenpm
316	6.52198e-150	0.55384	0.865	0.367	1.46171e-145	3	Pcna
317	6.66952e-159	0.551292	0.851	0.37	1.49477e-154	3	Bub3
318	3.45967e-173	0.549706	0.901	0.325	7.75381e-169	3	Rfc4
319	0	0.549591	0.592	0.079	0	3	Ndc80
320	9.88668e-247	0.548534	0.689	0.171	2.2158e-242	3	Mns1
321	5.29087e-226	0.547834	0.78	0.239	1.18579e-221	3	Cmc2
322	7.65901e-288	0.54421	0.698	0.159	1.71654e-283	3	Rad51ap1
323	3.65053e-207	0.541616	0.994	0.774	8.18156e-203	3	Tubb5
324	0	0.54157	0.603	0.083	0	3	Ncapg
325	9.17159e-153	0.540232	0.962	0.461	2.05554e-148	3	Dbi
326	0	0.537895	0.635	0.121	0	3	Ncapg2
327	0	0.534388	0.558	0.068	0	3	Cdkn2c
328	2.38776e-292	0.533318	0.715	0.163	5.35146e-288	3	Ube2t
329	3.41237e-227	0.531652	0.782	0.232	7.6478e-223	3	Fxn
330	4.73726e-143	0.525957	0.952	0.455	1.06171e-138	3	Rpa3
331	1.26765e-149	0.525355	0.999	0.659	2.84105e-145	3	Ran
332	0	0.524943	0.548	0.065	0	3	Neil3
333	5.63465e-152	0.524878	0.956	0.448	1.26284e-147	3	Lsm3
334	9.21794e-132	0.524718	0.982	0.578	2.06593e-127	3	Ly6e
335	1.15709e-145	0.523821	0.861	0.383	2.59327e-141	3	Smc1a
336	0	0.523405	0.644	0.105	0	3	Ska1
337	9.80562e-186	0.522067	0.783	0.261	2.19764e-181	3	Hmgb3
338	9.20567e-260	0.520912	0.66	0.152	2.06318e-255	3	Tk1
339	0	0.518962	0.7	0.144	0	3	Cenpp
340	1.41947e-140	0.518085	0.933	0.44	3.18131e-136	3	Lsm6
341	1.95823e-197	0.517682	0.782	0.255	4.38879e-193	3	Whsc1
342	0	0.517183	0.54	0.077	0	3	Bub1b
343	1.2891e-121	0.517001	0.968	0.52	2.88914e-117	3	Nap1l1
344	6.98348e-125	0.513893	0.524	0.171	1.56514e-120	3	H2-T3
345	8.16779e-189	0.507906	0.659	0.196	1.83056e-184	3	Uhrf1
346	2.70969e-152	0.506859	0.844	0.337	6.07295e-148	3	Usp1
347	0	0.505581	0.529	0.059	0	3	Ckap2l
348	1.08337e-158	0.503582	0.79	0.283	2.42805e-154	3	Lig1
349	4.64285e-177	0.493736	0.777	0.273	1.04056e-172	3	Fkbp2
350	2.55977e-122	0.492151	0.945	0.464	5.73697e-118	3	Psip1
351	5.96489e-201	0.49128	0.562	0.141	1.33685e-196	3	Samd1
352	0	0.49007	0.537	0.074	0	3	Sgol2
353	0	0.489143	0.568	0.087	0	3	Kif15
354	1.26601e-187	0.487524	0.728	0.231	2.83739e-183	3	Wbp5
355	1.37455e-143	0.485592	0.728	0.28	3.08064e-139	3	Rad21
356	4.09221e-222	0.485076	0.661	0.173	9.17146e-218	3	Dbf4
357	7.24523e-128	0.48362	0.961	0.582	1.6238e-123	3	Snrpd1
358	1.34576e-123	0.476186	0.979	0.558	3.01611e-119	3	Rbbp4
359	1.75208e-160	0.475799	0.993	0.718	3.92676e-156	3	Anp32b
360	0	0.474925	0.57	0.087	0	3	Bub1
361	1.77347e-174	0.474886	0.694	0.215	3.9747e-170	3	E2f2
362	6.65164e-129	0.473795	0.866	0.37	1.49076e-124	3	Tmem256
363	0	0.471746	0.56	0.081	0	3	Ncaph
364	1.44436e-89	0.471036	0.914	0.48	3.23711e-85	3	Hsp90b1
365	0	0.470129	0.552	0.076	0	3	Cdca5
366	4.499e-294	0.469838	0.519	0.083	1.00832e-289	3	Cenpl
367	1.39483e-125	0.469034	0.873	0.387	3.12609e-121	3	Hprt
368	4.10213e-152	0.465353	0.82	0.303	9.1937e-148	3	Orc6
369	0	0.463645	0.495	0.057	0	3	E2f8
370	0	0.463421	0.53	0.08	0	3	Hist1h2bj
371	0	0.461631	0.551	0.078	0	3	Hist1h4h
372	1.88833e-80	0.459733	0.999	0.604	4.23211e-76	3	Hint1
373	1.61384e-228	0.459077	0.642	0.158	3.61693e-224	3	Cdc45
374	1.78351e-87	0.459016	0.826	0.409	3.9972e-83	3	Lgals1
375	1.47302e-280	0.458819	0.553	0.102	3.30132e-276	3	Ncapd2
376	3.15729e-83	0.457738	0.974	0.563	7.07613e-79	3	Manf
377	3.39818e-188	0.452785	0.598	0.163	7.616e-184	3	Sdf2l1
378	0	0.451033	0.51	0.065	0	3	Hist1h1d
379	1.54624e-145	0.449027	0.758	0.282	3.46543e-141	3	Eri1
380	3.55502e-126	0.448554	0.706	0.268	7.96751e-122	3	Idi1
381	1.37422e-97	0.447444	0.916	0.533	3.0799e-93	3	Ctcf
382	1.08412e-229	0.444781	0.553	0.119	2.42972e-225	3	Dlgap5
383	3.60554e-100	0.444628	0.939	0.498	8.08073e-96	3	Banf1
384	0	0.444463	0.502	0.059	0	3	Kif4
385	1.39805e-99	0.443818	0.934	0.49	3.1333e-95	3	Ddx39
386	3.57942e-106	0.44294	0.937	0.467	8.02219e-102	3	Nsmce4a
387	2.8215e-222	0.442824	0.547	0.124	6.32355e-218	3	Nrm
388	3.85933e-138	0.440699	0.786	0.305	8.64953e-134	3	Csrp1
389	9.57119e-77	0.440183	0.971	0.535	2.14509e-72	3	Ranbp1
390	8.02669e-97	0.439729	0.946	0.527	1.79894e-92	3	Anapc5
391	1.76976e-120	0.438338	0.865	0.365	3.96639e-116	3	Bcl7c
392	1.89821e-116	0.437044	0.84	0.366	4.25427e-112	3	Rbbp7
393	1.04853e-255	0.43561	0.533	0.1	2.34997e-251	3	Kif20b
394	2.92219e-99	0.432813	0.843	0.389	6.54921e-95	3	Crip1
395	6.89539e-126	0.432589	0.842	0.341	1.5454e-121	3	Exosc8
396	1.67878e-74	0.432291	0.866	0.459	3.76247e-70	3	Pdia6
397	2.12979e-294	0.430642	0.514	0.081	4.7733e-290	3	Arhgap11a
398	4.40743e-97	0.429119	0.991	0.614	9.87794e-93	3	Mrpl18
399	3.53527e-86	0.428664	0.921	0.442	7.92324e-82	3	Nasp
400	4.91854e-133	0.42856	0.981	0.723	1.10234e-128	3	Clic1
401	3.49806e-95	0.427387	0.954	0.523	7.83985e-91	3	Nudt21
402	6.13524e-107	0.426288	0.881	0.412	1.37503e-102	3	Smchd1
403	1.91603e-90	0.426071	0.836	0.374	4.29422e-86	3	Siva1
404	3.83176e-219	0.425222	0.581	0.137	8.58773e-215	3	Rad51
405	0	0.424231	0.443	0.047	0	3	Ccnf
406	2.30649e-105	0.423416	0.87	0.413	5.16931e-101	3	Hnrnpr
407	5.37372e-184	0.422048	0.671	0.197	1.20436e-179	3	Rfc5
408	5.12041e-234	0.421685	0.576	0.128	1.14759e-229	3	Cenpk
409	8.04165e-201	0.421229	0.598	0.153	1.80229e-196	3	Plk4
410	3.32208e-276	0.4186	0.417	0.055	7.44544e-272	3	Fam64a
411	1.32614e-262	0.417208	0.459	0.072	2.97215e-258	3	Aurka
412	4.26888e-196	0.416752	0.596	0.155	9.56742e-192	3	Cenph
413	1.15302e-187	0.415296	0.676	0.196	2.58414e-183	3	Pmf1
414	7.42244e-109	0.415168	0.748	0.298	1.66352e-104	3	Mcm6
415	8.88021e-82	0.415121	0.84	0.434	1.99023e-77	3	H2-T22
416	2.33064e-109	0.413406	0.851	0.388	5.22344e-105	3	Elof1
417	0	0.412592	0.417	0.026	0	3	Hist1h2af
418	1.25773e-97	0.410882	0.896	0.423	2.81882e-93	3	Dnajb11
419	4.83818e-120	0.410678	0.815	0.333	1.08433e-115	3	Uchl5
420	8.93589e-102	0.408331	0.854	0.39	2.00271e-97	3	Hspa14
421	0	0.408306	0.441	0.039	0	3	Hist1h3c
422	3.94314e-87	0.408292	0.959	0.554	8.83737e-83	3	Mdh1
423	5.91471e-189	0.407416	0.608	0.165	1.3256e-184	3	Tubg1
424	1.20627e-93	0.405424	0.873	0.421	2.70349e-89	3	Smc6
425	3.37744e-83	0.404739	0.905	0.451	7.56951e-79	3	Psmb9
426	9.3547e-84	0.402944	0.94	0.504	2.09658e-79	3	Ywhaq
427	9.40349e-121	0.402664	0.777	0.313	2.10751e-116	3	Sae1
428	1.63666e-122	0.402497	0.731	0.281	3.66807e-118	3	Ssrp1
429	7.09582e-71	0.402074	0.979	0.581	1.59032e-66	3	Rps27l
430	6.14051e-161	0.399659	0.661	0.204	1.37621e-156	3	Prim1
431	2.88955e-86	0.396832	0.772	0.361	6.47606e-82	3	Fdps
432	2.3163e-74	0.396568	0.914	0.493	5.19128e-70	3	Dtymk
433	1.13373e-64	0.396378	0.892	0.575	2.54092e-60	3	Arl6ip1
434	2.97622e-77	0.395911	0.951	0.505	6.6703e-73	3	Txnl1
435	5.34187e-88	0.395726	0.87	0.421	1.19722e-83	3	Supt16
436	1.36726e-129	0.395549	0.737	0.275	3.0643e-125	3	Pgp
437	2.59096e-181	0.394512	0.492	0.116	5.80686e-177	3	Knstrn
438	2.3584e-99	0.394341	0.866	0.394	5.28565e-95	3	Commd1
439	1.5371e-91	0.394302	0.882	0.423	3.44496e-87	3	Uba2
440	2.0908e-95	0.394005	0.837	0.4	4.68591e-91	3	Nsmce1
441	2.0086e-149	0.393639	0.702	0.231	4.50167e-145	3	Apitd1
442	1.55312e-188	0.392362	0.568	0.139	3.48085e-184	3	Hist1h1c
443	2.42358e-120	0.39134	0.987	0.766	5.43173e-116	3	Calm2
444	3.31553e-92	0.389711	0.991	0.687	7.43077e-88	3	Nhp2l1
445	1.54021e-146	0.388514	0.711	0.241	3.45192e-142	3	Snrnp25
446	4.69713e-147	0.388257	0.655	0.215	1.05272e-142	3	Nudt4
447	8.20367e-69	0.387479	0.981	0.582	1.83861e-64	3	Magoh
448	5.01871e-125	0.38656	0.711	0.257	1.12479e-120	3	Mcm5
449	2.50131e-166	0.386472	0.527	0.139	5.60594e-162	3	Ckap5
450	2.39819e-78	0.386445	0.974	0.63	5.37483e-74	3	Srsf2
451	2.36061e-193	0.386161	0.493	0.107	5.29059e-189	3	Kif23
452	2.20056e-69	0.38608	0.78	0.424	4.93189e-65	3	Cdkn2d
453	8.8398e-295	0.385554	0.463	0.064	1.98118e-290	3	Kif18a
454	7.70881e-80	0.384403	0.899	0.446	1.7277e-75	3	1810037I17Rik
455	5.97038e-78	0.383166	0.971	0.603	1.33808e-73	3	Ppp1cc
456	2.00687e-67	0.383141	0.982	0.609	4.4978e-63	3	Snrpg
457	3.47561e-176	0.383059	0.609	0.171	7.78954e-172	3	Oat
458	3.89159e-302	0.382331	0.442	0.057	8.72184e-298	3	Nuf2
459	9.26723e-108	0.382166	0.782	0.319	2.07697e-103	3	Hat1
460	3.24257e-70	0.381424	0.996	0.665	7.26725e-66	3	Snrpf
461	4.84821e-105	0.381284	0.731	0.304	1.08658e-100	3	Rfc1
462	1.07641e-114	0.380387	0.732	0.292	2.41245e-110	3	Nfyb
463	0	0.37999	0.426	0.043	0	3	Hist2h2ac
464	4.9797e-308	0.379488	0.42	0.049	1.11605e-303	3	Depdc1a
465	1.98714e-144	0.379147	0.678	0.225	4.45357e-140	3	Fen1
466	3.94556e-82	0.378806	0.847	0.424	8.84278e-78	3	Lbr
467	2.78994e-146	0.378318	0.653	0.215	6.25281e-142	3	Rnaseh2b
468	1.25124e-83	0.377368	0.89	0.434	2.80428e-79	3	Snrnp40
469	9.6923e-172	0.377362	0.543	0.143	2.17224e-167	3	Rangap1
470	4.2455e-127	0.377313	0.708	0.257	9.51502e-123	3	Cbx5
471	3.28934e-139	0.376801	0.663	0.226	7.37207e-135	3	Cep57
472	1.28748e-68	0.376571	0.984	0.659	2.88549e-64	3	Hsp90aa1
473	2.23187e-287	0.376216	0.404	0.049	5.00208e-283	3	Plk1
474	4.18574e-145	0.375971	0.627	0.195	9.38108e-141	3	Nt5dc2
475	5.2582e-175	0.375912	0.998	0.81	1.17847e-170	3	Cox8a
476	1.30722e-154	0.375531	0.622	0.188	2.92975e-150	3	Wdr76
477	2.01963e-68	0.375443	0.978	0.608	4.52639e-64	3	Calm3
478	2.72468e-93	0.374605	0.853	0.372	6.10656e-89	3	Topbp1
479	5.34127e-84	0.373539	0.882	0.438	1.19709e-79	3	Cmpk1
480	9.1411e-108	0.372953	0.734	0.299	2.0487e-103	3	Stag2
481	7.95378e-82	0.371836	0.878	0.426	1.7826e-77	3	Hnrnpu
482	2.22619e-253	0.371674	0.467	0.078	4.98934e-249	3	Diap3
483	6.79186e-74	0.371442	0.833	0.444	1.52219e-69	3	Ubald2
484	9.0301e-81	0.371208	0.989	0.686	2.02383e-76	3	Hnrnpab
485	2.63574e-64	0.369909	0.906	0.495	5.90722e-60	3	Hdgf
486	1.80807e-119	0.369713	0.692	0.257	4.05224e-115	3	Acadl
487	1.04123e-270	0.369122	0.436	0.062	2.3336e-266	3	Ect2
488	6.38872e-71	0.368026	0.926	0.497	1.43184e-66	3	Bsg
489	6.23757e-106	0.367797	0.618	0.23	1.39796e-101	3	Phlda1
490	1.12752e-77	0.366744	0.887	0.448	2.527e-73	3	Med30
491	6.0884e-193	0.365923	0.536	0.128	1.36453e-188	3	Rcc1
492	3.14357e-117	0.364701	0.68	0.25	7.04538e-113	3	Rpa2
493	2.69276e-76	0.364411	0.899	0.452	6.035e-72	3	Ywhah
494	1.19677e-62	0.364405	0.993	0.661	2.68221e-58	3	Prdx1
495	9.72521e-112	0.364346	0.756	0.292	2.17961e-107	3	Prdx4
496	1.13599e-90	0.364031	0.977	0.684	2.54598e-86	3	Ppp1ca
497	1.22996e-135	0.362814	0.627	0.208	2.75659e-131	3	Ppil1
498	5.8386e-69	0.362712	0.911	0.516	1.30855e-64	3	Smc3
499	2.95266e-62	0.362368	0.935	0.563	6.61751e-58	3	Pgls
500	5.46054e-83	0.361727	0.827	0.378	1.22382e-78	3	Mcm7
501	1.31519e-97	0.360813	0.739	0.305	2.94761e-93	3	Cdk2ap1
502	1.18382e-67	0.359479	0.921	0.495	2.65318e-63	3	Srsf9
503	6.87669e-244	0.359202	0.412	0.062	1.5412e-239	3	Tcf19
504	5.33292e-151	0.358528	0.605	0.184	1.19521e-146	3	Haus4
505	7.82718e-78	0.357799	0.705	0.322	1.75423e-73	3	Emp3
506	8.24057e-88	0.357014	0.833	0.368	1.84688e-83	3	Stra13
507	3.43608e-52	0.356761	0.97	0.572	7.70095e-48	3	Srsf7
508	1.99315e-287	0.356284	0.41	0.05	4.46706e-283	3	Hist2h2bb
509	7.15059e-60	0.356069	0.918	0.512	1.60259e-55	3	Gm8186
510	2.3303e-70	0.355903	0.938	0.627	5.22266e-66	3	Anp32a
511	6.5762e-91	0.355687	0.734	0.321	1.47386e-86	3	Dleu2
512	2.43725e-231	0.354962	0.448	0.078	5.46237e-227	3	Cep55
513	7.77312e-66	0.35472	0.932	0.524	1.74211e-61	3	Snx3
514	1.76731e-221	0.354603	0.408	0.066	3.96089e-217	3	Cdkn3
515	8.98488e-58	0.354556	0.972	0.629	2.01369e-53	3	Hnrnpd
516	9.67472e-90	0.353632	0.699	0.288	2.1683e-85	3	Phgdh
517	3.7875e-111	0.352948	0.699	0.271	8.48855e-107	3	Anapc15
518	1.44818e-234	0.352379	0.456	0.08	3.24567e-230	3	Lrr1
519	4.15888e-73	0.35066	0.882	0.453	9.32088e-69	3	Mapre1
520	1.44442e-119	0.349988	0.65	0.232	3.23724e-115	3	Nelfe
521	3.44352e-54	0.349609	0.961	0.567	7.71761e-50	3	Lsm4
522	1.63298e-69	0.349585	0.793	0.397	3.65984e-65	3	Pdia3
523	4.96188e-133	0.349548	0.641	0.216	1.11206e-128	3	Ccdc25
524	1.89456e-79	0.349106	0.859	0.406	4.24608e-75	3	Mrps36
525	7.78515e-62	0.348093	0.952	0.587	1.74481e-57	3	Raly
526	1.36363e-74	0.346502	0.881	0.428	3.05617e-70	3	Mrps18c
527	3.37861e-61	0.346061	0.927	0.506	7.57214e-57	3	Smarca5
528	1.51203e-48	0.345609	0.882	0.522	3.38877e-44	3	Hspa5
529	5.88973e-107	0.345356	0.689	0.266	1.32001e-102	3	Rfc2
530	1.61745e-50	0.34508	0.982	0.622	3.62503e-46	3	Ndufc2
531	1.4763e-51	0.344944	0.937	0.528	3.30868e-47	3	Nudc
532	5.48354e-58	0.344331	0.89	0.471	1.22897e-53	3	Fkbp3
533	7.2692e-266	0.343212	0.425	0.06	1.62917e-261	3	Melk
534	1.22229e-105	0.342929	0.676	0.264	2.73941e-101	3	Brd8
535	2.12322e-77	0.342466	0.822	0.384	4.75857e-73	3	Dpy30
536	2.38082e-68	0.342322	0.886	0.458	5.3359e-64	3	Rnf187
537	5.09271e-278	0.342284	0.403	0.05	1.14138e-273	3	Kif2c
538	7.42299e-77	0.342167	0.82	0.379	1.66364e-72	3	Tex30
539	1.68727e-74	0.342084	0.996	0.727	3.78151e-70	3	Cbx3
540	7.68912e-50	0.34192	0.966	0.593	1.72329e-45	3	Ndufc1
541	1.88265e-98	0.341643	0.747	0.307	4.21939e-94	3	Ppih
542	8.05382e-84	0.341631	0.797	0.351	1.80502e-79	3	Cmtm7
543	1.84515e-76	0.341624	0.792	0.362	4.13536e-72	3	Ptges3
544	1.12703e-64	0.340933	0.974	0.688	2.5259e-60	3	Hn1
545	2.78406e-96	0.340827	0.739	0.312	6.23963e-92	3	Actn4
546	9.09695e-243	0.340787	0.432	0.069	2.03881e-238	3	Cit
547	2.75207e-86	0.340304	0.805	0.356	6.16794e-82	3	Mrpl28
548	2.38263e-70	0.339024	0.854	0.43	5.33996e-66	3	Psmc4
549	1.92255e-60	0.338412	0.912	0.54	4.30882e-56	3	Ict1
550	1.18428e-49	0.337927	0.961	0.563	2.6542e-45	3	Sf3b5
551	1.87018e-57	0.337661	0.928	0.489	4.19145e-53	3	Snrpa1
552	3.92842e-86	0.337012	0.784	0.341	8.80437e-82	3	Nudt5
553	3.7091e-68	0.336993	0.849	0.43	8.31283e-64	3	Ddost
554	2.84763e-95	0.336851	0.727	0.298	6.38211e-91	3	Hjurp
555	3.0695e-303	0.336623	0.397	0.043	6.87937e-299	3	Ttk
556	2.42894e-94	0.336599	0.984	0.773	5.44373e-90	3	Hnrnpa3
557	2.60956e-84	0.336174	0.714	0.295	5.84855e-80	3	Dhfr
558	2.85352e-81	0.335625	0.752	0.339	6.3953e-77	3	Smarcc1
559	1.81418e-158	0.335522	0.4	0.086	4.06594e-154	3	Tuba1c
560	3.3029e-66	0.334913	0.905	0.465	7.40247e-62	3	Pin1
561	8.90047e-58	0.334816	0.907	0.479	1.99477e-53	3	Krtcap2
562	9.45784e-45	0.333852	0.972	0.59	2.11969e-40	3	Ndufab1
563	3.45234e-158	0.333752	1	0.846	7.73738e-154	3	Sumo2
564	5.05733e-60	0.333408	0.991	0.735	1.13345e-55	3	Cd47
565	3.38676e-82	0.333184	0.784	0.352	7.5904e-78	3	2810428I15Rik
566	7.65832e-287	0.333175	0.376	0.041	1.71638e-282	3	Hist1h3e
567	3.93086e-175	0.333169	0.446	0.098	8.80984e-171	3	Ska2
568	3.28579e-58	0.333037	0.903	0.468	7.3641e-54	3	Pdap1
569	4.29143e-115	0.331848	0.626	0.217	9.61796e-111	3	Fkbp5
570	3.43437e-142	0.33145	0.576	0.173	7.69712e-138	3	Cdca4
571	8.72356e-66	0.331257	0.882	0.463	1.95512e-61	3	Ssna1
572	7.93061e-56	0.330807	0.884	0.544	1.77741e-51	3	Maz
573	8.85087e-58	0.33076	0.97	0.629	1.98366e-53	3	Gnb2
574	5.69086e-50	0.329504	0.988	0.665	1.27544e-45	3	Cox5a
575	6.47085e-61	0.328409	0.911	0.472	1.45025e-56	3	Cetn3
576	1.4263e-82	0.32835	0.801	0.36	3.19662e-78	3	Bola3
577	2.32575e-53	0.3281	0.948	0.545	5.21247e-49	3	Gtf2a2
578	1.68012e-135	0.327061	0.583	0.184	3.76549e-131	3	Ncaph2
579	2.82868e-125	0.326449	0.643	0.221	6.33963e-121	3	Gltp
580	7.95388e-151	0.325842	0.46	0.117	1.78262e-146	3	Hirip3
581	1.01735e-153	0.325255	0.509	0.135	2.28008e-149	3	Rhno1
582	1.62901e-70	0.32445	0.987	0.722	3.65093e-66	3	Snrpb
583	2.30349e-64	0.324217	0.853	0.437	5.16258e-60	3	Lsm8
584	3.10342e-196	0.324155	0.431	0.081	6.9554e-192	3	Hist1h3a
585	1.29059e-50	0.323455	0.935	0.55	2.89248e-46	3	Ssb
586	5.41238e-109	0.322725	0.671	0.252	1.21302e-104	3	Nxt1
587	2.5131e-52	0.322356	0.894	0.574	5.63235e-48	3	Cbx1
588	3.37678e-64	0.321786	0.831	0.423	7.56805e-60	3	Eif4a3
589	8.0204e-51	0.321486	0.971	0.644	1.79753e-46	3	Ywhae
590	1.66832e-91	0.321131	0.637	0.255	3.73905e-87	3	Hmgcr
591	4.38507e-63	0.32112	0.876	0.454	9.82781e-59	3	Psmd13
592	4.00132e-96	0.320808	0.576	0.212	8.96776e-92	3	Trim59
593	2.79417e-58	0.320388	0.898	0.47	6.26229e-54	3	Dazap1
594	7.57916e-56	0.320003	0.888	0.462	1.69864e-51	3	Ndufv2
595	1.82958e-62	0.319646	0.876	0.457	4.10046e-58	3	Sptssa
596	2.99406e-187	0.319289	0.373	0.064	6.71028e-183	3	Ddah2
597	1.20314e-161	0.318537	0.463	0.112	2.69647e-157	3	Cdc7
598	7.28809e-262	0.317627	0.382	0.048	1.63341e-257	3	Cdca2
599	2.77082e-54	0.317608	0.905	0.509	6.20997e-50	3	Kras
600	5.63381e-59	0.317025	0.89	0.464	1.26265e-54	3	Ube2a
601	5.67425e-81	0.316801	0.762	0.334	1.27171e-76	3	Mrpl42
602	4.14259e-204	0.316698	0.456	0.086	9.28437e-200	3	Hist1h2al
603	1.11754e-211	0.316491	0.434	0.078	2.50463e-207	3	C330027C09Rik
604	6.78767e-45	0.316168	0.948	0.548	1.52125e-40	3	Tceb1
605	1.45866e-220	0.31593	0.402	0.065	3.26915e-216	3	Spdl1
606	2.52234e-72	0.315782	0.588	0.249	5.65306e-68	3	H1f0
607	8.98719e-103	0.315131	0.655	0.253	2.01421e-98	3	Emd
608	1.29309e-136	0.314132	0.403	0.099	2.89808e-132	3	Ccne1
609	1.24158e-106	0.313909	0.657	0.247	2.78264e-102	3	Mzt1
610	1.71021e-71	0.313781	0.795	0.374	3.83292e-67	3	Stag1
611	9.14891e-62	0.313599	0.856	0.415	2.05045e-57	3	Uchl3
612	1.41891e-132	0.313462	0.541	0.165	3.18007e-128	3	Meaf6
613	1.87035e-67	0.313428	0.801	0.384	4.19182e-63	3	Sms
614	1.04717e-94	0.313364	0.713	0.29	2.34691e-90	3	Etfa
615	6.57778e-78	0.313339	1	0.806	1.47421e-73	3	Ybx1
616	6.96561e-77	0.313313	0.79	0.36	1.56113e-72	3	Exosc3
617	3.80517e-52	0.312675	0.906	0.541	8.52815e-48	3	Nono
618	3.9037e-93	0.312611	0.621	0.241	8.74897e-89	3	Rasgrp2
619	8.77983e-42	0.312583	0.95	0.59	1.96773e-37	3	Ostc
620	1.4334e-99	0.312555	0.683	0.269	3.21254e-95	3	Pagr1a
621	3.45898e-125	0.311533	0.566	0.183	7.75226e-121	3	Pcbd2
622	1.38326e-63	0.310865	0.999	0.76	3.10016e-59	3	Erh
623	6.39271e-49	0.310364	0.924	0.506	1.43273e-44	3	Ube2n
624	3.24687e-49	0.30953	0.912	0.498	7.27689e-45	3	Sarnp
625	4.90686e-158	0.309233	0.467	0.114	1.09973e-153	3	Pola1
626	1.12129e-75	0.308891	0.747	0.337	2.51303e-71	3	Mtch1
627	4.19159e-183	0.308595	0.47	0.103	9.3942e-179	3	Trip13
628	5.46762e-41	0.308203	0.949	0.545	1.2254e-36	3	Eif1ax
629	3.16503e-131	0.307275	0.558	0.172	7.09346e-127	3	Nup62
630	6.44589e-49	0.307263	0.924	0.512	1.44465e-44	3	Zcrb1
631	1.05853e-144	0.307113	0.468	0.12	2.37238e-140	3	Nde1
632	1.9766e-158	0.306957	0.468	0.115	4.42996e-154	3	Cdk2
633	9.90938e-177	0.306938	0.41	0.082	2.22089e-172	3	Hist1h4i
634	3.45212e-46	0.306861	0.95	0.564	7.7369e-42	3	Rnf7
635	5.43602e-72	0.306422	0.803	0.374	1.21832e-67	3	Rheb
636	2.98713e-43	0.306266	0.962	0.622	6.69477e-39	3	Sf3b6
637	1.57346e-58	0.3055	0.871	0.449	3.52645e-54	3	Bcap31
638	5.0028e-92	0.305097	0.706	0.288	1.12123e-87	3	Actl6a
639	2.9558e-224	0.303826	0.363	0.051	6.62455e-220	3	Foxm1
640	5.88507e-95	0.302894	0.692	0.269	1.31896e-90	3	Rfc3
641	4.1416e-64	0.302283	0.744	0.354	9.28216e-60	3	Lrmp
642	5.81564e-66	0.302065	0.797	0.391	1.3034e-61	3	Cox20
643	4.44471e-160	0.301838	0.492	0.124	9.96149e-156	3	Mis18a
644	5.16452e-65	0.301814	0.826	0.402	1.15747e-60	3	Psmc3
645	3.04199e-85	0.301015	0.682	0.289	6.81771e-81	3	Ssr1
646	7.73307e-88	0.300964	0.688	0.285	1.73314e-83	3	Vrk1
647	1.15051e-64	0.300318	0.826	0.4	2.57851e-60	3	Psmd14
648	7.85189e-81	0.300117	0.677	0.291	1.75977e-76	3	Ing2
649	9.34332e-92	0.300043	0.615	0.241	2.09402e-87	3	Baz1b
650	8.91792e-292	0.299932	0.358	0.035	1.99868e-287	3	Hist1h2bm
651	1.57473e-195	0.299914	0.429	0.083	3.52929e-191	3	Cenpn
652	1.4955e-40	0.299821	0.959	0.604	3.35172e-36	3	Cox6a1
653	6.76533e-95	0.299482	0.692	0.276	1.51625e-90	3	Mrps12
654	1.86676e-46	0.299399	0.914	0.513	4.18377e-42	3	Arpc5l
655	3.82584e-47	0.299302	0.882	0.487	8.57447e-43	3	Vdac3
656	3.98003e-75	0.299257	0.805	0.365	8.92004e-71	3	Pcmt1
657	2.95674e-40	0.298468	0.928	0.562	6.62664e-36	3	Swi5
658	2.5704e-177	0.298432	0.364	0.065	5.76079e-173	3	Kpna2
659	2.19262e-50	0.298298	0.989	0.707	4.9141e-46	3	Minos1
660	1.20929e-107	0.296814	0.594	0.21	2.71025e-103	3	Prim2
661	1.17546e-51	0.29655	0.819	0.456	2.63444e-47	3	Pbrm1
662	9.67065e-104	0.296427	0.622	0.229	2.16739e-99	3	Coq7
663	7.49936e-82	0.295765	0.743	0.318	1.68076e-77	3	Nubp1
664	2.43749e-112	0.295626	0.559	0.188	5.46291e-108	3	Fam92a
665	2.06507e-92	0.295127	0.654	0.26	4.62824e-88	3	0610007P14Rik
666	4.80528e-166	0.294666	0.412	0.087	1.07696e-161	3	Brca1
667	2.30405e-44	0.294181	0.894	0.513	5.16383e-40	3	Tpm3
668	3.55123e-37	0.29409	0.998	0.684	7.95902e-33	3	Arpp19
669	7.22209e-40	0.293815	0.939	0.555	1.61862e-35	3	Ube2e3
670	1.65092e-84	0.29371	0.693	0.292	3.70004e-80	3	Cops3
671	2.33733e-69	0.293651	0.794	0.37	5.23842e-65	3	Polr2i
672	1.61505e-74	0.293392	0.716	0.315	3.61965e-70	3	Cisd1
673	8.23547e-160	0.292964	0.474	0.115	1.84573e-155	3	Rfwd3
674	6.66433e-125	0.292885	0.515	0.157	1.49361e-120	3	Rbl1
675	3.08024e-83	0.292529	0.692	0.287	6.90344e-79	3	Pafah1b3
676	6.99043e-45	0.292522	0.861	0.48	1.56669e-40	3	Psma1
677	2.32366e-41	0.292124	0.966	0.655	5.20778e-37	3	Psmb1
678	1.49028e-41	0.291802	0.928	0.548	3.34002e-37	3	Prelid1
679	1.30708e-95	0.291251	0.6	0.229	2.92943e-91	3	Larp7
680	1.74559e-41	0.291036	0.946	0.562	3.91221e-37	3	Ube2m
681	3.72519e-71	0.29062	0.752	0.339	8.3489e-67	3	Sumo3
682	9.36041e-60	0.290424	0.833	0.415	2.09785e-55	3	Polr2c
683	2.03274e-87	0.290234	0.994	0.834	4.55578e-83	3	Srsf3
684	2.41677e-38	0.290146	0.965	0.634	5.41647e-34	3	U2af1
685	5.67696e-45	0.290083	0.9	0.502	1.27232e-40	3	Rdx
686	3.15761e-47	0.289838	0.861	0.459	7.07683e-43	3	Higd1a
687	4.11345e-69	0.289735	0.77	0.361	9.21906e-65	3	Sugt1
688	3.64388e-59	0.289538	0.999	0.794	8.16666e-55	3	Calm1
689	2.22241e-83	0.288988	0.648	0.258	4.98086e-79	3	Impdh2
690	1.97657e-41	0.288773	0.907	0.505	4.42988e-37	3	Ndufb6
691	5.48285e-84	0.288518	0.652	0.269	1.22882e-79	3	Dynll2
692	9.26518e-67	0.288331	0.719	0.331	2.07651e-62	3	Nudcd2
693	1.30239e-107	0.288104	0.598	0.212	2.91892e-103	3	Ppwd1
694	2.2647e-46	0.287912	0.881	0.482	5.07564e-42	3	Snrpc
695	1.16691e-143	0.287585	0.448	0.112	2.61527e-139	3	Fzr1
696	2.66999e-36	0.287573	0.968	0.659	5.98397e-32	3	Atpif1
697	7.81612e-80	0.287505	0.722	0.311	1.75175e-75	3	Lage3
698	3.38152e-224	0.287363	0.371	0.054	7.57866e-220	3	Oip5
699	5.31905e-102	0.287034	0.63	0.234	1.1921e-97	3	Ormdl2
700	2.02921e-44	0.286815	0.821	0.449	4.54787e-40	3	AI662270
701	3.65436e-34	0.286464	0.963	0.615	8.19015e-30	3	Ddx39b
702	1.78664e-28	0.286303	0.978	0.674	4.00422e-24	3	Ppib
703	1.65544e-151	0.285962	1	0.937	3.71017e-147	3	Hmgb1
704	2.34977e-107	0.285461	0.609	0.217	5.2663e-103	3	Pigyl
705	1.1279e-60	0.284922	0.808	0.397	2.52785e-56	3	Suz12
706	2.18753e-69	0.284896	0.753	0.345	4.9027e-65	3	Anapc13
707	1.32281e-77	0.28448	0.692	0.299	2.96468e-73	3	Utp3
708	4.81084e-240	0.284258	1	0.977	1.0782e-235	3	Ptma
709	5.37354e-86	0.282932	0.638	0.258	1.20432e-81	3	Hdac1
710	2.05391e-114	0.282784	0.512	0.161	4.60323e-110	3	Odf2
711	1.51049e-42	0.282761	0.926	0.557	3.38532e-38	3	2024-09-07
712	1.22626e-41	0.282554	0.886	0.508	2.7483e-37	3	Thoc7
713	5.89486e-40	0.282446	0.906	0.519	1.32116e-35	3	Phf5a
714	4.33082e-52	0.28201	0.994	0.751	9.70623e-48	3	Cox5b
715	3.16715e-99	0.281907	0.532	0.187	7.09821e-95	3	Slc29a1
716	3.31666e-65	0.281728	0.777	0.361	7.43329e-61	3	Ppm1g
717	1.51382e-72	0.281533	0.736	0.33	3.39277e-68	3	Cnih4
718	1.53924e-79	0.281503	0.664	0.277	3.44975e-75	3	Psmd1
719	1.74435e-225	0.281428	0.361	0.05	3.90945e-221	3	Kifc1
720	2.09492e-125	0.281213	0.487	0.14	4.69514e-121	3	4930579G24Rik
721	1.64131e-54	0.281149	0.826	0.421	3.6785e-50	3	Atp5l
722	1.06925e-40	0.281108	0.888	0.511	2.3964e-36	3	Srsf10
723	3.63369e-87	0.281093	0.621	0.249	8.14383e-83	3	Pbdc1
724	4.09302e-249	0.281031	0.337	0.038	9.17328e-245	3	Spag5
725	7.68151e-30	0.280969	0.971	0.62	1.72158e-25	3	Psmb2
726	4.30638e-83	0.280946	0.454	0.167	9.65145e-79	3	Pdia4
727	1.33004e-54	0.280469	0.999	0.789	2.98089e-50	3	Ndufa4
728	1.96817e-49	0.280335	0.867	0.431	4.41106e-45	3	Fkbp4
729	7.91214e-36	0.280213	0.927	0.56	1.77327e-31	3	Sec11c
730	4.047e-48	0.280199	0.865	0.465	9.07013e-44	3	Dpm3
731	1.17306e-86	0.279305	0.641	0.258	2.62906e-82	3	Gins4
732	6.06512e-97	0.278592	0.597	0.22	1.35931e-92	3	Rmi2
733	1.51841e-65	0.278288	0.759	0.354	3.40307e-61	3	Acp1
734	2.98898e-51	0.278029	0.792	0.4	6.6989e-47	3	Naa50
735	5.24527e-75	0.277978	0.681	0.295	1.17557e-70	3	Stip1
736	2.90918e-71	0.277791	0.664	0.293	6.52006e-67	3	Setd8
737	5.56416e-81	0.277602	0.692	0.29	1.24704e-76	3	Qk
738	2.97486e-70	0.277555	0.475	0.194	6.66725e-66	3	Creld2
739	1.60985e-55	0.277506	0.784	0.39	3.608e-51	3	Them6
740	6.64591e-29	0.277212	0.97	0.608	1.48948e-24	3	Pdcd5
741	1.17362e-73	0.277197	0.681	0.297	2.63032e-69	3	Rnaseh2c
742	4.37954e-37	0.276966	0.988	0.72	9.81543e-33	3	Uqcr10
743	1.09304e-191	0.276561	0.333	0.05	2.44972e-187	3	Aspm
744	3.96884e-59	0.276148	0.748	0.349	8.89496e-55	3	Pgam1
745	1.74697e-84	0.275755	0.664	0.271	3.9153e-80	3	Zbtb8os
746	1.68798e-253	0.275424	0.342	0.039	3.7831e-249	3	Stil
747	9.50796e-73	0.275263	0.655	0.285	2.13092e-68	3	Anapc11
748	6.64535e-74	0.275187	0.683	0.301	1.48935e-69	3	Mettl9
749	9.20491e-85	0.275148	0.655	0.268	2.063e-80	3	Mrpl49
750	1.18087e-39	0.275116	0.906	0.517	2.64657e-35	3	Lamtor2
751	2.0821e-33	0.275029	0.965	0.615	4.6664e-29	3	Ndufa11
752	1.52613e-73	0.274514	0.999	0.814	3.42035e-69	3	Cox7a2
753	9.76311e-31	0.274392	0.844	0.538	2.18811e-26	3	Calr
754	9.94009e-37	0.274016	0.979	0.675	2.22777e-32	3	Smdt1
755	2.59727e-30	0.273807	0.954	0.602	5.82099e-26	3	Ube2l3
756	1.34166e-33	0.273688	0.985	0.697	3.00692e-29	3	Ndufb9
757	6.51096e-31	0.273626	0.983	0.676	1.45924e-26	3	Atp5o
758	1.58955e-126	0.273595	0.441	0.121	3.5625e-122	3	Blm
759	2.86654e-27	0.273469	0.961	0.594	6.42449e-23	3	Cycs
760	1.04946e-25	0.273459	0.948	0.581	2.35206e-21	3	Ndufa12
761	8.94198e-39	0.273064	0.851	0.478	2.00408e-34	3	G3bp1
762	2.31642e-63	0.272432	0.725	0.348	5.19156e-59	3	Rab8a
763	2.33949e-80	0.272264	0.66	0.274	5.24326e-76	3	Ilf2
764	1.37937e-83	0.271849	0.689	0.284	3.09144e-79	3	Zcchc17
765	2.29609e-60	0.271792	0.754	0.36	5.146e-56	3	Ostf1
766	2.97498e-77	0.271568	0.68	0.291	6.66753e-73	3	Atf1
767	9.89859e-43	0.271309	0.851	0.463	2.21847e-38	3	Psmb7
768	1.13744e-76	0.271163	0.565	0.227	2.54924e-72	3	Gins2
769	4.91012e-56	0.271151	0.828	0.381	1.10046e-51	3	Dctpp1
770	1.36616e-59	0.271108	0.808	0.387	3.06184e-55	3	Ppp1r2
771	3.25118e-45	0.271035	0.866	0.472	7.28654e-41	3	Rtn3
772	1.48647e-26	0.271026	0.987	0.676	3.33147e-22	3	Uqcr11
773	3.10135e-106	0.27094	0.524	0.174	6.95075e-102	3	Rpa1
774	7.56461e-40	0.270688	0.872	0.513	1.69538e-35	3	Sf3b2
775	8.2214e-96	0.270463	0.503	0.173	1.84258e-91	3	Myef2
776	6.89656e-103	0.270373	0.562	0.195	1.54566e-98	3	Dynlt1f
777	9.46829e-66	0.270341	0.675	0.293	2.12203e-61	3	Hells
778	4.5491e-70	0.270334	0.423	0.16	1.01954e-65	3	Msmo1
779	3.40106e-37	0.270048	0.904	0.508	7.62245e-33	3	Romo1
780	1.37438e-140	0.269955	0.379	0.086	3.08025e-136	3	Rdm1
781	1.37896e-31	0.269572	0.956	0.669	3.09053e-27	3	Hmgn1
782	4.90184e-48	0.269209	0.817	0.433	1.0986e-43	3	Lman2
783	1.88279e-73	0.2691	0.669	0.291	4.21972e-69	3	Nans
784	1.81822e-35	0.26902	0.906	0.53	4.07499e-31	3	Bag1
785	7.06834e-93	0.268978	0.597	0.225	1.58416e-88	3	Rpp30
786	9.74523e-34	0.26893	0.935	0.558	2.1841e-29	3	Sfr1
787	5.53567e-30	0.268653	0.956	0.589	1.24065e-25	3	Gtf2h5
788	5.74122e-70	0.268245	0.745	0.335	1.28672e-65	3	Ciapin1
789	2.44278e-90	0.268186	0.613	0.234	5.47476e-86	3	Ctdspl2
790	9.7407e-33	0.268155	0.981	0.674	2.18309e-28	3	Ndufb11
791	1.43587e-31	0.267776	0.982	0.676	3.21807e-27	3	Mrps14
792	8.7442e-29	0.267712	0.955	0.635	1.95975e-24	3	Uqcrb
793	1.98093e-32	0.267315	0.921	0.554	4.43965e-28	3	Vdac1
794	5.30731e-25	0.266878	0.968	0.618	1.18947e-20	3	Psmb5
795	3.61877e-51	0.266566	0.705	0.359	8.11038e-47	3	Marcksl1
796	1.96482e-97	0.266513	0.555	0.198	4.40356e-93	3	Fh1
797	3.25181e-47	0.266174	0.844	0.435	7.28796e-43	3	Dnajc2
798	1.04664e-93	0.266071	0.586	0.219	2.34572e-89	3	Cdkn2aipnl
799	1.13357e-32	0.265981	0.931	0.542	2.54055e-28	3	Polr2j
800	2.03234e-74	0.265832	0.597	0.243	4.55487e-70	3	Mcm3
801	1.1662e-130	0.265827	0.425	0.11	2.61369e-126	3	Rbbp8
802	1.41496e-70	0.265781	0.646	0.28	3.17121e-66	3	Serinc3
803	4.11336e-83	0.265761	0.607	0.243	9.21885e-79	3	Ppp1r7
804	1.18975e-79	0.265737	0.671	0.28	2.66648e-75	3	Cenpq
805	1.15309e-79	0.265717	0.635	0.263	2.58431e-75	3	Ccdc124
806	1.01827e-31	0.265486	0.987	0.697	2.28216e-27	3	Ndufa2
807	7.28136e-49	0.265467	0.817	0.429	1.6319e-44	3	Zmat2
808	1.84236e-22	0.264457	0.963	0.621	4.12909e-18	3	Set
809	4.08167e-40	0.264321	0.881	0.481	9.14783e-36	3	Bcas2
810	7.72769e-76	0.264316	0.588	0.24	1.73193e-71	3	Ptpn7
811	1.24679e-32	0.264163	0.924	0.557	2.79431e-28	3	Polr2k
812	9.86452e-44	0.264005	0.839	0.439	2.21084e-39	3	Ndufb2
813	7.7012e-37	0.264003	0.857	0.461	1.72599e-32	3	Pa2g4
814	2.59622e-183	0.263914	0.345	0.056	5.81865e-179	3	Ckap2
815	8.00504e-111	0.26365	0.486	0.152	1.79409e-106	3	Dpysl2
816	4.10969e-86	0.263519	0.604	0.237	9.21063e-82	3	Timm50
817	6.74301e-31	0.263482	0.935	0.562	1.51124e-26	3	Cd81
818	1.82581e-87	0.263462	0.625	0.244	4.09201e-83	3	D030056L22Rik
819	4.36727e-92	0.263397	0.542	0.198	9.78793e-88	3	Faf1
820	2.99295e-92	0.26339	0.452	0.153	6.70781e-88	3	Mthfd2
821	9.90392e-126	0.263216	0.393	0.101	2.21967e-121	3	Fignl1
822	3.32568e-66	0.263121	0.682	0.313	7.45352e-62	3	Rpn2
823	4.40151e-33	0.262822	0.928	0.542	9.86466e-29	3	Mrpl20
824	5.72805e-46	0.262382	0.995	0.778	1.28377e-41	3	Tomm7
825	2.77975e-35	0.262209	0.887	0.484	6.22999e-31	3	Tcp1
826	8.7233e-33	0.261944	0.922	0.569	1.95507e-28	3	Ywhaz
827	2.00481e-75	0.261771	0.697	0.296	4.49317e-71	3	Sf3a3
828	3.79428e-77	0.261186	0.621	0.255	8.50374e-73	3	Ddx1
829	1.31296e-36	0.261141	0.901	0.528	2.9426e-32	3	Ewsr1
830	8.18511e-33	0.261079	0.905	0.543	1.83445e-28	3	Tpm3-rs7
831	5.58606e-65	0.261046	0.653	0.296	1.25195e-60	3	Zwint
832	6.04039e-81	0.260803	0.579	0.231	1.35377e-76	3	Mlec
833	1.2192e-33	0.260617	0.999	0.792	2.73248e-29	3	Sec61b
834	2.68729e-52	0.260534	0.756	0.379	6.02276e-48	3	Tspan13
835	9.70817e-77	0.260321	0.664	0.28	2.1758e-72	3	Taf12
836	2.44038e-31	0.259775	0.91	0.543	5.46938e-27	3	Eif4h
837	4.53118e-40	0.259769	0.834	0.473	1.01553e-35	3	Dnajc3
838	3.53157e-49	0.259684	0.814	0.427	7.91495e-45	3	Ap2s1
839	8.57636e-93	0.259675	0.52	0.186	1.92213e-88	3	Pold3
840	5.39046e-98	0.259498	0.435	0.14	1.20811e-93	3	Oxct1
841	6.2528e-72	0.259381	0.66	0.279	1.40138e-67	3	Galk1
842	5.51133e-74	0.259369	0.676	0.289	1.2352e-69	3	Eif1ad
843	1.54624e-72	0.259261	0.681	0.295	3.46544e-68	3	Ing1
844	6.66442e-51	0.259017	0.999	0.841	1.49363e-46	3	Txn1
845	9.17094e-56	0.258721	1	0.807	2.05539e-51	3	Tceb2
846	1.49759e-127	0.258506	0.371	0.087	3.3564e-123	3	1500009L16Rik
847	8.07312e-43	0.258484	1	0.786	1.80935e-38	3	Gnas
848	3.67542e-79	0.258454	0.653	0.267	8.23735e-75	3	Pim1
849	8.36039e-25	0.258427	0.976	0.653	1.87373e-20	3	Ndufa1
850	2.00277e-154	0.258392	0.412	0.091	4.48861e-150	3	Rnf26
851	1.07338e-31	0.258086	0.99	0.717	2.40567e-27	3	Tmem258
852	7.0962e-71	0.257729	0.653	0.288	1.5904e-66	3	Nsmce2
853	1.0102e-59	0.257697	0.808	0.389	2.26406e-55	3	Gtf2b
854	2.12563e-107	0.257633	0.501	0.161	4.76396e-103	3	Pdzd11
855	9.59427e-60	0.257628	0.722	0.341	2.15027e-55	3	Mrpl41
856	2.16823e-75	0.257345	0.626	0.263	4.85943e-71	3	0610010K14Rik
857	3.24219e-49	0.257303	0.81	0.41	7.2664e-45	3	Asf1a
858	3.82693e-110	0.257291	0.47	0.142	8.57691e-106	3	Scmh1
859	8.91209e-96	0.257263	0.521	0.183	1.99738e-91	3	Itgb3bp
860	2.57723e-45	0.256922	0.822	0.429	5.77608e-41	3	Ssr2
861	4.99661e-62	0.256601	0.54	0.223	1.11984e-57	3	Hist3h2ba
862	1.48896e-80	0.256472	0.602	0.238	3.33706e-76	3	Mcm4
863	1.64753e-45	0.256461	0.999	0.809	3.69244e-41	3	Sec61g
864	2.95057e-86	0.255904	0.574	0.222	6.61283e-82	3	Dcps
865	4.34747e-29	0.255829	0.962	0.656	9.74356e-25	3	Tmed2
866	1.59402e-68	0.255765	0.7	0.312	3.57251e-64	3	Slmo2
867	1.52241e-48	0.255599	0.798	0.408	3.41202e-44	3	Psmc2
868	7.36299e-57	0.255283	0.75	0.358	1.65019e-52	3	Mrpl13
869	1.72786e-26	0.255215	0.957	0.624	3.87248e-22	3	Psmb6
870	1.17974e-40	0.254479	0.856	0.467	2.64402e-36	3	Tmed10
871	1.10403e-66	0.254102	0.639	0.282	2.47435e-62	3	Cdk2ap2
872	1.07925e-85	0.253901	0.613	0.24	2.41882e-81	3	Pank2
873	1.69698e-101	0.253866	0.504	0.168	3.80327e-97	3	Trappc1
874	4.55739e-61	0.253838	0.719	0.338	1.0214e-56	3	Polr2a
875	1.35132e-46	0.253836	0.784	0.411	3.02858e-42	3	Ngfrap1
876	2.56347e-83	0.253532	0.566	0.22	5.74526e-79	3	Haus1
877	1.23646e-40	0.253425	0.833	0.447	2.77115e-36	3	Chchd3
878	8.24739e-133	0.253358	0.424	0.105	1.84841e-128	3	Nfatc2ip
879	8.59921e-62	0.253325	0.697	0.323	1.92725e-57	3	Cetn2
880	1.56557e-28	0.25298	0.989	0.714	3.50877e-24	3	Sumo1
881	3.71435e-40	0.252894	0.866	0.475	8.32459e-36	3	Fam49b
882	3.86912e-34	0.252649	0.879	0.499	8.67148e-30	3	Eny2
883	4.36501e-65	0.252582	0.705	0.324	9.78285e-61	3	Ccni
884	4.82533e-54	0.252515	0.752	0.37	1.08145e-49	3	Ptbp1
885	1.1709e-86	0.25235	0.575	0.22	2.62422e-82	3	Eed
886	1.65132e-34	0.252311	0.876	0.508	3.70095e-30	3	Desi1
887	1.36582e-62	0.251572	0.743	0.334	3.06107e-58	3	Mpp6
888	1.81069e-56	0.251567	0.783	0.38	4.05812e-52	3	Coa3
889	3.10245e-88	0.251516	0.508	0.184	6.95322e-84	3	Impa2
890	2.1242e-42	0.251468	0.817	0.424	4.76075e-38	3	Cdca7
891	3.68713e-74	0.251245	0.677	0.288	8.2636e-70	3	Med21
892	7.73928e-48	0.250944	0.819	0.423	1.73453e-43	3	Tmem134
893	8.90785e-75	0.250918	0.593	0.244	1.99643e-70	3	Pdlim1
894	3.65859e-98	0.250612	0.44	0.14	8.19964e-94	3	Chaf1a
895	1.75388e-22	0.250521	0.972	0.668	3.93079e-18	3	Psma7
896	1.93852e-63	0.250438	0.705	0.317	4.34461e-59	3	Cotl1
897	2.09702e-68	0.250195	0.621	0.269	4.69985e-64	3	Lrrc59
898	1.99307e-92	0.250061	0.538	0.193	4.46687e-88	3	Tusc3
899	1.2882e-251	0.96358	0.868	0.284	2.88712e-247	4	Ung
900	2.14332e-273	0.918574	0.827	0.257	4.80361e-269	4	Syce2
901	4.58061e-244	0.855557	0.907	0.382	1.02661e-239	4	Dctpp1
902	3.58443e-206	0.768837	0.801	0.294	8.03342e-202	4	Dhfr
903	6.93528e-227	0.759466	0.757	0.23	1.55433e-222	4	Serf1
904	1.09366e-196	0.738186	0.881	0.377	2.45112e-192	4	Siva1
905	3.89425e-187	0.731177	0.863	0.4	8.72778e-183	4	Naa50
906	2.82274e-197	0.698185	0.945	0.544	6.32632e-193	4	Ranbp1
907	1.4068e-225	0.696373	0.964	0.613	3.15292e-221	4	Hint1
908	1.06345e-173	0.68903	0.802	0.341	2.38339e-169	4	Rfc4
909	1.32023e-163	0.682537	0.855	0.413	2.95891e-159	4	Odc1
910	2.94143e-180	0.67833	0.824	0.338	6.59232e-176	4	Ppa1
911	1.01052e-158	0.661875	0.84	0.384	2.26479e-154	4	Tex30
912	5.58328e-182	0.65404	0.958	0.606	1.25133e-177	4	Mif
913	9.38671e-163	0.640284	0.753	0.3	2.10375e-158	4	Prdx4
914	4.39744e-154	0.633745	0.917	0.489	9.85554e-150	4	Hspd1
915	8.9076e-186	0.628467	0.969	0.626	1.99637e-181	4	Hspe1
916	4.50148e-184	0.62573	0.955	0.6	1.00887e-179	4	Cycs
917	1.1139e-144	0.624251	0.795	0.352	2.49648e-140	4	Rexo2
918	2.09909e-115	0.61041	0.67	0.273	4.70448e-111	4	Basp1
919	2.22024e-146	0.608101	0.769	0.338	4.976e-142	4	Mpp6
920	6.56417e-144	0.6064	0.823	0.386	1.47116e-139	4	Lyar
921	2.51197e-136	0.604336	0.823	0.379	5.62982e-132	4	Tipin
922	1.02722e-121	0.594829	0.866	0.463	2.30221e-117	4	Fabp5
923	7.47259e-143	0.594274	0.847	0.395	1.67476e-138	4	Fbl
924	3.62024e-131	0.593084	0.858	0.454	8.11368e-127	4	Nasp
925	1.36469e-147	0.589426	0.895	0.5	3.05854e-143	4	Eif2s1
926	1.61397e-134	0.5889	0.858	0.438	3.61723e-130	4	Fkbp4
927	1.44773e-139	0.587272	0.783	0.351	3.24464e-135	4	Nhp2
928	2.64305e-101	0.582213	0.597	0.226	5.92361e-97	4	Iigp1
929	2.03415e-177	0.574965	0.974	0.666	4.55893e-173	4	Ran
930	1.76971e-139	0.573239	0.725	0.298	3.96628e-135	4	Gar1
931	4.99734e-124	0.564186	0.837	0.447	1.12e-119	4	Cdk4
932	7.05161e-142	0.561248	0.938	0.613	1.58041e-137	4	Slc25a4
933	1.43027e-123	0.558683	0.859	0.439	3.20553e-119	4	C1qbp
934	3.64192e-130	0.557269	0.888	0.516	8.16227e-126	4	Cacybp
935	1.10688e-117	0.556385	0.692	0.299	2.48073e-113	4	Lig1
936	2.67428e-140	0.555777	0.584	0.194	5.99359e-136	4	Ybx3
937	7.02096e-121	0.552918	0.831	0.441	1.57354e-116	4	Ebna1bp2
938	2.70678e-122	0.550001	0.906	0.532	6.06643e-118	4	Nap1l1
939	7.29109e-125	0.549516	0.712	0.296	1.63408e-120	4	Hells
940	2.50662e-123	0.541314	0.781	0.383	5.61784e-119	4	Polr2f
941	1.029e-104	0.536923	0.783	0.381	2.3062e-100	4	Pcna
942	9.80634e-118	0.534377	0.859	0.465	2.1978e-113	4	Higd1a
943	5.61423e-110	0.531547	0.798	0.42	1.25826e-105	4	Pole4
944	3.4929e-111	0.528738	0.703	0.309	7.82829e-107	4	Mcm6
945	3.27029e-158	0.527334	0.961	0.667	7.32937e-154	4	Atp5g1
946	4.73358e-88	0.526142	0.794	0.364	1.06089e-83	4	Bst2
947	1.42882e-135	0.5247	0.929	0.585	3.20226e-131	4	Snrpd3
948	1.06511e-73	0.524504	0.891	0.514	2.38713e-69	4	H2-D1
949	1.02772e-112	0.524233	0.785	0.395	2.30332e-108	4	Ppp1r2
950	1.35081e-106	0.523989	0.856	0.467	3.02743e-102	4	Pa2g4
951	2.21787e-139	0.520195	0.564	0.18	4.97068e-135	4	Srm
952	4.74263e-80	0.518426	0.858	0.473	1.06292e-75	4	Tuba1b
953	3.31169e-112	0.517546	0.65	0.278	7.42216e-108	4	Rfc3
954	2.61691e-105	0.51463	0.766	0.373	5.86503e-101	4	Bola2
955	1.99457e-94	0.513117	0.89	0.521	4.47023e-90	4	Dek
956	4.17402e-164	0.512361	0.964	0.673	9.35481e-160	4	Snrpf
957	1.03426e-111	0.503701	0.892	0.534	2.31799e-107	4	Rwdd1
958	5.82852e-90	0.502878	0.849	0.542	1.30629e-85	4	Calr
959	3.35317e-82	0.501624	0.696	0.311	7.51512e-78	4	Zbp1
960	1.75145e-103	0.5005	0.737	0.354	3.92535e-99	4	Exosc5
961	2.94027e-100	0.497236	0.653	0.288	6.58974e-96	4	Eif1a
962	8.51707e-115	0.494055	0.932	0.628	1.90885e-110	4	Set
963	4.23457e-94	0.491774	0.82	0.462	9.49052e-90	4	Syncrip
964	3.44505e-93	0.491194	0.653	0.264	7.72104e-89	4	Rtp4
965	1.01332e-107	0.491149	0.58	0.231	2.27106e-103	4	Gins2
966	4.98944e-114	0.488676	0.919	0.592	1.11823e-109	4	Rps27l
967	6.43989e-113	0.48842	0.935	0.667	1.44331e-108	4	Hsp90aa1
968	2.802e-99	0.48817	0.77	0.386	6.27985e-95	4	Topbp1
969	6.97601e-101	0.487129	0.743	0.353	1.56346e-96	4	Mrto4
970	1.5009e-82	0.485041	0.84	0.492	3.36383e-78	4	Hsp90b1
971	5.18356e-93	0.483812	0.862	0.503	1.16174e-88	4	Dtymk
972	1.64402e-96	0.482413	0.743	0.372	3.68458e-92	4	Ptges3
973	7.42845e-92	0.477472	0.959	0.696	1.66486e-87	4	Stmn1
974	8.05963e-134	0.473673	0.522	0.159	1.80632e-129	4	Mettl1
975	1.97423e-63	0.473271	0.68	0.336	4.42464e-59	4	Isg15
976	4.88517e-91	0.472938	0.763	0.398	1.09486e-86	4	Lsm2
977	2.6446e-109	0.471838	0.528	0.189	5.92707e-105	4	Lap3
978	4.10683e-98	0.468363	0.894	0.556	9.20423e-94	4	Eif1ax
979	1.21597e-111	0.467183	0.929	0.619	2.72522e-107	4	Snrpg
980	9.14837e-107	0.465522	0.917	0.6	2.05033e-102	4	Ndufab1
981	2.71246e-86	0.464886	0.84	0.506	6.07916e-82	4	Zfp91
982	2.15735e-105	0.464814	0.932	0.592	4.83505e-101	4	Magoh
983	4.22022e-91	0.464297	0.82	0.472	9.45836e-87	4	Cfdp1
984	1.61996e-105	0.463894	0.929	0.637	3.63066e-101	4	Hnrnpd
985	5.02122e-101	0.463831	0.919	0.605	1.12536e-96	4	Nme1
986	2.53424e-108	0.462195	0.606	0.24	5.67974e-104	4	Psmc3ip
987	3.63856e-96	0.460972	0.91	0.583	8.15474e-92	4	Srsf7
988	1.47049e-78	0.45942	0.84	0.474	3.29566e-74	4	2700094K13Rik
989	5.45364e-90	0.459021	0.714	0.358	1.22227e-85	4	Exosc8
990	2.92928e-74	0.456243	0.783	0.471	6.5651e-70	4	Pdia6
991	1.2038e-70	0.455936	0.878	0.517	2.69796e-66	4	Dut
992	5.79172e-89	0.454937	0.879	0.539	1.29804e-84	4	Nudc
993	6.44252e-90	0.453231	0.866	0.518	1.4439e-85	4	Txnl1
994	8.09578e-99	0.452423	0.91	0.589	1.81443e-94	4	Ndufa12
995	2.56516e-89	0.451861	0.801	0.445	5.74904e-85	4	Timm17a
996	9.01207e-85	0.44978	0.767	0.41	2.01978e-80	4	Mrpl12
997	6.19759e-85	0.448037	0.667	0.323	1.389e-80	4	Orc6
998	3.79985e-85	0.446977	0.783	0.427	8.51623e-81	4	Uchl3
999	3.54637e-89	0.445452	0.974	0.751	7.94813e-85	4	Hmgb2
1000	9.91722e-93	0.445329	0.903	0.583	2.22265e-88	4	Sap18
1001	5.13675e-89	0.443716	0.547	0.227	1.15125e-84	4	Cenpv
1002	5.97615e-93	0.442469	0.59	0.248	1.33937e-88	4	Mcm3
1003	1.54084e-79	0.438232	0.682	0.344	3.45332e-75	4	Nop58
1004	6.82019e-89	0.436028	0.89	0.575	1.52854e-84	4	Sf3b5
1005	9.23985e-94	0.435579	0.913	0.618	2.07083e-89	4	Pdcd5
1006	1.19433e-77	0.432176	0.862	0.522	2.67673e-73	4	Gm8186
1007	1.32351e-87	0.431792	0.568	0.249	2.96626e-83	4	Apitd1
1008	7.07749e-118	0.431742	0.949	0.692	1.58621e-113	4	Arpp19
1009	9.09665e-82	0.430668	0.852	0.515	2.03874e-77	4	Ndufb6
1010	9.4426e-92	0.430507	0.58	0.244	2.11627e-87	4	Nelfe
1011	2.56706e-96	0.429864	0.509	0.192	5.75331e-92	4	Alad
1012	1.1683e-120	0.429828	0.949	0.691	2.61839e-116	4	Snrpd2
1013	1.5174e-76	0.429211	0.77	0.439	3.40079e-72	4	Bri3
1014	3.24413e-75	0.4292	0.773	0.441	7.27074e-71	4	Tkt
1015	1.4832e-73	0.426994	0.866	0.532	3.32414e-69	4	Alyref
1016	6.07136e-109	0.426463	0.456	0.143	1.36071e-104	4	Zcwpw1
1017	1.33167e-77	0.426363	0.855	0.523	2.98454e-73	4	Zcrb1
1018	6.95433e-67	0.426154	0.923	0.606	1.55861e-62	4	B2m
1019	1.94283e-85	0.425814	0.43	0.149	4.35427e-81	4	Gpr25
1020	5.51464e-76	0.425047	0.856	0.542	1.23594e-71	4	St13
1021	1.84341e-75	0.422373	0.603	0.286	4.13144e-71	4	Med19
1022	2.25961e-73	0.421752	0.701	0.355	5.06423e-69	4	Usp1
1023	4.49278e-70	0.42107	0.702	0.371	1.00692e-65	4	Itgb1
1024	4.59701e-88	0.418946	0.92	0.625	1.03028e-83	4	Mrpl18
1025	1.2712e-66	0.416918	0.802	0.482	2.84901e-62	4	Psip1
1026	7.37258e-79	0.416122	0.557	0.243	1.65234e-74	4	Gnl3
1027	3.37897e-75	0.411128	0.856	0.554	7.57296e-71	4	Cox17
1028	7.12029e-100	0.411077	0.455	0.153	1.5958e-95	4	Smyd2
1029	6.93291e-66	0.410461	0.705	0.361	1.5538e-61	4	Gmnn
1030	1.8964e-73	0.4094	0.86	0.527	4.25022e-69	4	Strap
1031	2.08347e-73	0.409069	0.878	0.566	4.66948e-69	4	Ube2e3
1032	3.96807e-70	0.406612	0.679	0.355	8.89323e-66	4	Paics
1033	1.76908e-71	0.405973	0.674	0.35	3.96486e-67	4	Ppid
1034	8.07397e-69	0.404777	0.795	0.485	1.80954e-64	4	Nsmce4a
1035	6.98334e-89	0.404381	0.935	0.67	1.56511e-84	4	Prdx1
1036	2.01116e-69	0.40316	0.661	0.344	4.50742e-65	4	Sod2
1037	6.44627e-88	0.40285	0.596	0.251	1.44474e-83	4	Rrp15
1038	2.63792e-78	0.401474	0.622	0.3	5.9121e-74	4	Tsfm
1039	6.78193e-88	0.400849	0.485	0.184	1.51997e-83	4	E2f1
1040	1.56232e-68	0.399558	0.592	0.296	3.50148e-64	4	Anapc11
1041	1.25262e-69	0.398582	0.674	0.356	2.80738e-65	4	Nudt5
1042	1.44415e-77	0.398145	0.449	0.157	3.23663e-73	4	Ccr7
1043	2.96773e-69	0.397431	0.865	0.577	6.65129e-65	4	Zfp706
1044	2.40751e-63	0.397111	0.794	0.485	5.39572e-59	4	Fkbp3
1045	3.70962e-74	0.396271	0.919	0.638	8.314e-70	4	Ldha
1046	9.64592e-89	0.395345	0.94	0.673	2.16184e-84	4	Cox5a
1047	3.93525e-97	0.395208	0.932	0.685	8.81968e-93	4	Uqcr11
1048	2.04554e-66	0.394331	0.772	0.454	4.58445e-62	4	1810022K09Rik
1049	4.54436e-64	0.393487	0.821	0.504	1.01848e-59	4	Snrpa1
1050	1.65123e-60	0.392838	0.801	0.466	3.70073e-56	4	Psmb9
1051	8.76888e-66	0.392762	0.602	0.303	1.96528e-61	4	Pla2g12a
1052	4.60389e-87	0.392095	0.958	0.725	1.03182e-82	4	Anp32b
1053	2.31373e-61	0.389206	0.722	0.403	5.18554e-57	4	Psme2
1054	3.14926e-59	0.388942	0.677	0.377	7.05813e-55	4	Bzw2
1055	5.8021e-63	0.387145	0.733	0.427	1.30037e-58	4	Txnl4a
1056	9.41822e-146	0.386845	0.974	0.794	2.11081e-141	4	Ndufa4
1057	5.14552e-66	0.386242	0.882	0.6	1.15321e-61	4	Eif2s2
1058	2.13092e-98	0.386028	0.946	0.714	4.77582e-94	4	Uqcrq
1059	2.68146e-76	0.385464	0.913	0.639	6.00968e-72	4	Cct8
1060	1.11291e-64	0.385443	0.689	0.381	2.49426e-60	4	Ahsa1
1061	3.92738e-73	0.385283	0.509	0.224	8.80204e-69	4	Ndufaf2
1062	1.1633e-73	0.385241	0.522	0.23	2.60718e-69	4	Bola1
1063	5.06892e-70	0.384398	0.919	0.638	1.13605e-65	4	Eef1d
1064	4.99552e-73	0.383598	0.612	0.297	1.1196e-68	4	Exosc7
1065	2.08964e-55	0.383577	0.59	0.321	4.68331e-51	4	Dnajc21
1066	1.92001e-62	0.383419	0.69	0.386	4.30312e-58	4	Stra13
1067	1.79227e-67	0.382961	0.682	0.365	4.01683e-63	4	Gtf2e2
1068	4.07924e-61	0.382871	0.866	0.573	9.1424e-57	4	Cd81
1069	8.53876e-95	0.382553	0.413	0.13	1.91371e-90	4	Casp7
1070	1.26401e-78	0.381979	0.465	0.182	2.83289e-74	4	Znhit6
1071	2.9924e-62	0.381352	0.775	0.466	6.70657e-58	4	Emc6
1072	6.58187e-63	0.380808	0.792	0.483	1.47513e-58	4	Eif6
1073	1.59057e-61	0.380408	0.65	0.356	3.5648e-57	4	Suds3
1074	1.29876e-51	0.37985	0.597	0.332	2.91079e-47	4	Cenpw
1075	1.0157e-56	0.379752	0.812	0.509	2.27638e-52	4	Hdgf
1076	8.78285e-71	0.376543	0.503	0.223	1.96841e-66	4	Prim1
1077	1.16598e-56	0.376441	0.836	0.505	2.61319e-52	4	Ddx39
1078	5.87936e-58	0.376161	0.849	0.536	1.31768e-53	4	Phb2
1079	3.21881e-62	0.375659	0.638	0.337	7.214e-58	4	Hat1
1080	4.37034e-59	0.374968	0.807	0.496	9.79481e-55	4	Tcp1
1081	2.31498e-62	0.374104	0.558	0.275	5.18833e-58	4	Mcm5
1082	1.12193e-88	0.374031	0.442	0.153	2.51446e-84	4	Timm10
1083	1.47389e-49	0.373546	0.863	0.595	3.30328e-45	4	Rgcc
1084	2.19065e-52	0.373542	0.805	0.533	4.90969e-48	4	Hspa5
1085	1.08615e-69	0.373465	0.471	0.197	2.43427e-65	4	Yaf2
1086	2.54692e-59	0.373368	0.792	0.488	5.70815e-55	4	Rbm17
1087	3.91734e-58	0.372643	0.828	0.511	8.77955e-54	4	Sarnp
1088	2.98599e-57	0.37264	0.812	0.511	6.69219e-53	4	Fubp1
1089	2.28573e-67	0.37259	0.578	0.277	5.12279e-63	4	Eef1e1
1090	1.22404e-76	0.37246	0.424	0.159	2.74333e-72	4	Zmynd19
1091	5.20546e-192	0.367903	0.993	0.911	1.16665e-187	4	Rps2
1092	8.84847e-74	0.367796	0.461	0.181	1.98312e-69	4	Ptpla
1093	1.59795e-53	0.367542	0.844	0.579	3.58133e-49	4	Manf
1094	4.47456e-69	0.36716	0.51	0.228	1.00284e-64	4	Pno1
1095	5.76849e-64	0.367104	0.522	0.248	1.29283e-59	4	Gclm
1096	1.18234e-62	0.366005	0.622	0.316	2.64986e-58	4	Amd1
1097	5.76034e-124	0.364209	0.981	0.81	1.29101e-119	4	Ybx1
1098	1.39929e-56	0.363005	0.831	0.532	3.13609e-52	4	Gnb1
1099	1.0185e-56	0.362951	0.689	0.394	2.28266e-52	4	Rbmxl1
1100	7.571e-54	0.361796	0.714	0.424	1.69681e-49	4	Asf1a
1101	8.8502e-70	0.361703	0.892	0.634	1.98351e-65	4	Ndufc2
1102	2.55891e-70	0.361029	0.494	0.211	5.73504e-66	4	Rrp9
1103	6.30878e-69	0.360552	0.91	0.657	1.41392e-64	4	Taf10
1104	7.97221e-51	0.360101	0.753	0.47	1.78673e-46	4	Ywhah
1105	2.28505e-58	0.360064	0.801	0.505	5.12126e-54	4	Pfdn2
1106	1.07208e-58	0.359513	0.467	0.219	2.40274e-54	4	Cenpm
1107	2.2751e-61	0.359326	0.885	0.617	5.09895e-57	4	Psma5
1108	1.40816e-59	0.359173	0.865	0.581	3.15597e-55	4	Ndufa5
1109	1.27802e-102	0.357906	0.969	0.766	2.8643e-98	4	Erh
1110	4.25747e-51	0.357704	0.709	0.415	9.54185e-47	4	2700029M09Rik
1111	8.53094e-63	0.35764	0.523	0.246	1.91195e-58	4	Apex1
1112	3.94331e-53	0.357274	0.846	0.579	8.83774e-49	4	Eif5
1113	3.55356e-65	0.356811	0.483	0.213	7.96424e-61	4	Nt5dc2
1114	1.69191e-68	0.356408	0.942	0.722	3.79191e-64	4	Ncl
1115	3.31296e-56	0.355364	0.702	0.4	7.425e-52	4	Dpy30
1116	1.01392e-44	0.354858	0.626	0.335	2.2724e-40	4	Gzma
1117	1.49242e-53	0.354757	0.831	0.545	3.34482e-49	4	Bzw1
1118	9.35367e-61	0.35357	0.919	0.642	2.09634e-56	4	U2af1
1119	5.53473e-59	0.353401	0.578	0.298	1.24044e-54	4	Cdc34
1120	7.87548e-77	0.353034	0.938	0.702	1.76505e-72	4	Park7
1121	6.33376e-53	0.352873	0.709	0.407	1.41952e-48	4	Hprt
1122	1.03077e-55	0.352257	0.865	0.571	2.31016e-51	4	Psma4
1123	3.688e-77	0.350948	0.945	0.735	8.26555e-73	4	Cbx3
1124	9.12664e-67	0.350875	0.487	0.213	2.04546e-62	4	Gsr
1125	2.90355e-49	0.350139	0.798	0.522	6.50743e-45	4	Smarca5
1126	1.89074e-44	0.349765	0.903	0.621	4.23754e-40	4	Hmgn2
1127	5.12529e-57	0.349405	0.586	0.294	1.14868e-52	4	Tagln2
1128	2.11375e-55	0.348554	0.565	0.295	4.73734e-51	4	Csnk2a2
1129	6.97302e-138	0.34854	0.985	0.868	1.56279e-133	4	Hspa8
1130	2.28026e-50	0.348142	0.789	0.5	5.11051e-46	4	Bax
1131	2.91335e-51	0.34728	0.801	0.515	6.5294e-47	4	Tomm5
1132	3.3083e-54	0.346941	0.629	0.356	7.41455e-50	4	l7Rn6
1133	2.07311e-47	0.346809	0.542	0.288	4.64626e-43	4	Idi1
1134	5.48238e-38	0.346453	0.629	0.384	1.22871e-33	4	Ifi27
1135	1.60103e-55	0.346423	0.894	0.627	3.58824e-51	4	Hnrnpdl
1136	1.35522e-57	0.346012	0.453	0.206	3.03732e-53	4	Pphln1
1137	2.13017e-56	0.345619	0.519	0.259	4.77413e-52	4	Lman1
1138	1.21714e-54	0.34468	0.635	0.348	2.72786e-50	4	Aars
1139	4.26201e-51	0.342285	0.833	0.549	9.55201e-47	4	Rbm8a
1140	3.34623e-46	0.341902	0.749	0.47	7.49958e-42	4	Mat2a
1141	1.4804e-59	0.341745	0.89	0.631	3.31788e-55	4	Psmb2
1142	1.21565e-54	0.341126	0.573	0.302	2.72452e-50	4	Nip7
1143	7.48476e-54	0.340797	0.83	0.555	1.67748e-49	4	Polr2j
1144	5.40545e-56	0.340344	0.587	0.304	1.21147e-51	4	Sssca1
1145	5.33617e-49	0.340049	0.76	0.48	1.19594e-44	4	Ube2a
1146	3.52167e-58	0.339882	0.552	0.274	7.89278e-54	4	2410127L17Rik
1147	4.66519e-45	0.339789	0.885	0.594	1.04556e-40	4	Snrpd1
1148	4.23388e-52	0.339598	0.865	0.607	9.48897e-48	4	Ndufc1
1149	1.82906e-50	0.338908	0.753	0.453	4.09929e-46	4	Ssbp1
1150	1.07826e-47	0.338558	0.695	0.416	2.41661e-43	4	Tomm40
1151	6.01709e-50	0.337872	0.833	0.542	1.34855e-45	4	Bag1
1152	1.37071e-73	0.337239	0.953	0.732	3.07203e-69	4	Usmg5
1153	1.06961e-45	0.336898	0.751	0.464	2.39722e-41	4	1810037I17Rik
1154	2.08919e-46	0.336732	0.811	0.522	4.68229e-42	4	Srsf10
1155	7.6565e-53	0.335915	0.645	0.364	1.71598e-48	4	Dnajc15
1156	8.21424e-52	0.335911	0.583	0.307	1.84097e-47	4	Wdr43
1157	2.8237e-49	0.335589	0.888	0.62	6.32848e-45	4	Calm3
1158	4.80513e-107	0.335383	0.978	0.845	1.07693e-102	4	Txn1
1159	9.64864e-48	0.333757	0.608	0.335	2.16245e-43	4	Rrbp1
1160	3.95325e-47	0.333341	0.914	0.64	8.86003e-43	4	Srsf2
1161	3.74339e-47	0.333278	0.767	0.49	8.38967e-43	4	Snrnp27
1162	8.62723e-58	0.33313	0.429	0.187	1.93354e-53	4	Ppat
1163	2.74051e-46	0.333086	0.808	0.523	6.14202e-42	4	Glrx3
1164	4.36945e-52	0.333072	0.584	0.312	9.79282e-48	4	Phb
1165	2.15268e-106	0.331535	0.98	0.818	4.82458e-102	4	Eif5a
1166	1.30238e-69	0.331508	0.943	0.719	2.9189e-65	4	Psma3
1167	9.80499e-47	0.331481	0.763	0.468	2.1975e-42	4	Rsl1d1
1168	1.5217e-52	0.331106	0.626	0.343	3.41043e-48	4	Pfdn6
1169	2.15667e-52	0.330921	0.892	0.629	4.83352e-48	4	Psmb5
1170	1.80754e-46	0.330458	0.693	0.409	4.05105e-42	4	Hspa14
1171	2.03703e-47	0.330055	0.711	0.43	4.5654e-43	4	Sap30l
1172	2.50634e-48	0.329687	0.724	0.447	5.61721e-44	4	Mrps18c
1173	3.13954e-71	0.329604	0.401	0.149	7.03633e-67	4	Dscc1
1174	5.88119e-53	0.329214	0.519	0.263	1.31809e-48	4	Armc1
1175	8.31934e-48	0.329168	0.728	0.435	1.86453e-43	4	Ilkap
1176	5.73172e-151	0.329051	0.991	0.868	1.28459e-146	4	Cox7c
1177	3.07088e-41	0.32904	0.51	0.268	6.88245e-37	4	Ifi47
1178	1.52924e-57	0.328783	0.919	0.677	3.42734e-53	4	Psma7
1179	2.25961e-57	0.328384	0.474	0.217	5.06424e-53	4	Zfp593
1180	1.54694e-46	0.32798	0.805	0.527	3.46701e-42	4	Dcun1d5
1181	5.14835e-44	0.327764	0.769	0.485	1.15385e-39	4	Pdap1
1182	1.36541e-43	0.32768	0.782	0.508	3.06015e-39	4	Prmt1
1183	7.70377e-86	0.327518	0.955	0.762	1.72657e-81	4	Psma2
1184	5.03357e-43	0.327192	0.821	0.513	1.12812e-38	4	Banf1
1185	9.327e-45	0.326736	0.815	0.541	2.09037e-40	4	Nudt21
1186	1.36293e-44	0.326392	0.676	0.4	3.05461e-40	4	Sms
1187	2.70099e-50	0.326272	0.685	0.394	6.05346e-46	4	Ube2v2
1188	3.58562e-44	0.326124	0.551	0.307	8.03609e-40	4	Ing2
1189	3.08989e-57	0.326091	0.464	0.209	6.92505e-53	4	Rrs1
1190	1.53542e-50	0.32609	0.562	0.301	3.44119e-46	4	Seh1l
1191	2.7584e-66	0.325031	0.978	0.817	6.18213e-62	4	H2afz
1192	4.99837e-48	0.3247	0.59	0.323	1.12024e-43	4	Cdk2ap1
1193	1.24926e-53	0.324674	0.561	0.286	2.79984e-49	4	Oser1
1194	5.50492e-55	0.324411	0.936	0.694	1.23376e-50	4	Hnrnpab
1195	8.94331e-46	0.324267	0.618	0.343	2.00438e-41	4	Dnmt1
1196	6.84097e-46	0.32419	0.698	0.426	1.5332e-41	4	Psmd6
1197	3.16093e-43	0.323211	0.57	0.312	7.08427e-39	4	Pmepa1
1198	1.7783e-64	0.323187	0.449	0.188	3.98552e-60	4	Mms22l
1199	3.40455e-40	0.323015	0.818	0.556	7.63028e-36	4	Tnfaip8
1200	7.45518e-42	0.322761	0.794	0.524	1.67086e-37	4	Kras
1201	6.51746e-52	0.321393	0.531	0.273	1.46069e-47	4	Mrpl17
1202	1.89696e-40	0.320961	0.735	0.463	4.25148e-36	4	Lsm6
1203	1.01146e-44	0.320905	0.664	0.388	2.26688e-40	4	Bcl7c
1204	1.04723e-44	0.320617	0.682	0.411	2.34705e-40	4	Arf6
1205	2.96773e-59	0.320046	0.467	0.21	6.65127e-55	4	Chaf1b
1206	2.527e-52	0.319801	0.529	0.273	5.66351e-48	4	Gins4
1207	1.91844e-43	0.319634	0.554	0.307	4.2996e-39	4	Setd8
1208	4.88283e-45	0.318205	0.743	0.449	1.09434e-40	4	Dnajc2
1209	9.9849e-49	0.317537	0.564	0.304	2.23782e-44	4	Eif1ad
1210	1.3233e-42	0.316979	0.827	0.576	2.96579e-38	4	Rbbp4
1211	1.12403e-42	0.316855	0.731	0.473	2.51918e-38	4	Ola1
1212	3.78818e-70	0.316807	0.936	0.728	8.49007e-66	4	Uqcr10
1213	1.77865e-41	0.316444	0.672	0.379	3.98631e-37	4	Slbp
1214	3.97254e-130	0.316353	0.985	0.875	8.90325e-126	4	Npm1
1215	1.76236e-44	0.316281	0.863	0.591	3.94981e-40	4	Mrps24
1216	8.06134e-47	0.315422	0.879	0.627	1.80671e-42	4	Ddx39b
1217	1.12528e-74	0.315321	0.948	0.751	2.52198e-70	4	2010107E04Rik
1218	7.416e-43	0.315002	0.714	0.446	1.66207e-38	4	Cuta
1219	5.94263e-100	0.314934	0.985	0.848	1.33186e-95	4	Hsp90ab1
1220	1.66666e-60	0.314875	0.436	0.185	3.73531e-56	4	Mrps18b
1221	1.78325e-43	0.314738	0.82	0.564	3.99663e-39	4	Tceb1
1222	7.4219e-49	0.314217	0.888	0.646	1.6634e-44	4	Ubxn1
1223	3.54928e-43	0.313789	0.751	0.476	7.95466e-39	4	Pam16
1224	1.39913e-45	0.311666	0.523	0.279	3.13574e-41	4	Cct6a
1225	1.25764e-45	0.311316	0.878	0.647	2.81862e-41	4	Ube2b
1226	5.38488e-46	0.311114	0.497	0.259	1.20686e-41	4	Rpf2
1227	1.20281e-44	0.31072	0.574	0.318	2.69573e-40	4	Hspa9
1228	2.55535e-41	0.310344	0.776	0.501	5.72704e-37	4	Vdac3
1229	1.99293e-33	0.309809	0.616	0.368	4.46656e-29	4	Cks1b
1230	2.64759e-38	0.309641	0.749	0.49	5.93379e-34	4	Cct3
1231	1.62075e-42	0.309377	0.621	0.374	3.63242e-38	4	Mrpl13
1232	7.54612e-55	0.309301	0.436	0.197	1.69124e-50	4	Slc25a39
1233	1.34396e-40	0.308706	0.667	0.397	3.01209e-36	4	Mcm7
1234	4.67704e-51	0.308698	0.475	0.234	1.04822e-46	4	Psmg2
1235	3.4433e-53	0.307724	0.395	0.171	7.71713e-49	4	Shmt2
1236	6.32163e-52	0.307662	0.461	0.221	1.4168e-47	4	Rbmx2
1237	1.58332e-43	0.307328	0.615	0.355	3.54854e-39	4	Mrps28
1238	3.47533e-40	0.306885	0.419	0.214	7.7889e-36	4	Sap30
1239	1.10054e-60	0.306857	0.372	0.143	2.46654e-56	4	Dfna5
1240	1.26205e-37	0.305037	0.744	0.482	2.82851e-33	4	Rcc2
1241	9.91983e-42	0.304151	0.661	0.387	2.22323e-37	4	Rbbp7
1242	2.72983e-40	0.303178	0.85	0.591	6.11809e-36	4	Mrps33
1243	4.716e-45	0.303028	0.531	0.283	1.05695e-40	4	Uri1
1244	1.4744e-40	0.302463	0.743	0.468	3.30442e-36	4	Lsm12
1245	2.27551e-45	0.302405	0.525	0.282	5.09987e-41	4	Usp50
1246	7.17602e-37	0.30137	0.792	0.522	1.60829e-32	4	Llph
1247	4.79606e-46	0.301086	0.904	0.664	1.07489e-41	4	Ndufa1
1248	1.26583e-41	0.301083	0.542	0.303	2.83697e-37	4	Aasdhppt
1249	1.50478e-53	0.300696	0.417	0.179	3.37252e-49	4	Runx3
1250	1.46054e-57	0.300693	0.384	0.157	3.27336e-53	4	Gcsh
1251	2.83655e-44	0.30056	0.57	0.315	6.35728e-40	4	Ak6
1252	3.13657e-38	0.300413	0.827	0.575	7.02967e-34	4	Swi5
1253	9.21563e-62	0.30016	0.343	0.127	2.06541e-57	4	Nme2
1254	2.63979e-41	0.30016	0.814	0.565	5.91629e-37	4	Ost4
1255	1.9202e-37	0.300147	0.741	0.492	4.30356e-33	4	Cetn3
1256	7.60654e-53	0.300067	0.433	0.197	1.70478e-48	4	Pold3
1257	3.56623e-50	0.299597	0.419	0.191	7.99264e-46	4	1190007I07Rik
1258	9.333e-48	0.299547	0.898	0.685	2.09171e-43	4	Ppib
1259	4.70886e-45	0.299414	0.531	0.284	1.05535e-40	4	Api5
1260	5.17819e-40	0.299324	0.581	0.336	1.16054e-35	4	Ddx21
1261	6.07431e-40	0.29926	0.869	0.612	1.36137e-35	4	Ndufs6
1262	4.63796e-48	0.299015	0.911	0.685	1.03946e-43	4	Ndufb8
1263	4.17223e-42	0.298758	0.602	0.353	9.3508e-38	4	Sar1a
1264	9.94072e-37	0.298535	0.676	0.402	2.22792e-32	4	Dnajc9
1265	2.06226e-34	0.298522	0.733	0.486	4.62194e-30	4	Dnajc3
1266	8.67804e-41	0.297609	0.61	0.356	1.94492e-36	4	Uchl5
1267	6.8444e-38	0.297379	0.776	0.513	1.53397e-33	4	Srsf9
1268	8.63408e-43	0.297211	0.657	0.388	1.93507e-38	4	Ndufv1
1269	2.29563e-47	0.297135	0.403	0.19	5.14496e-43	4	Adk
1270	4.43987e-53	0.297119	0.381	0.163	9.95064e-49	4	Ctps
1271	9.20624e-44	0.296668	0.487	0.255	2.0633e-39	4	Vcpkmt
1272	1.38284e-37	0.296637	0.6	0.363	3.09923e-33	4	Btbd1
1273	6.05015e-43	0.296512	0.897	0.671	1.35596e-38	4	Rap1a
1274	5.02554e-43	0.295297	0.56	0.309	1.12632e-38	4	Atg5
1275	5.32312e-37	0.295	0.693	0.437	1.19302e-32	4	Adh5
1276	1.4434e-49	0.294827	0.438	0.207	3.23494e-45	4	Golt1b
1277	2.43593e-38	0.294325	0.727	0.466	5.4594e-34	4	Cyc1
1278	4.11476e-40	0.293878	0.876	0.626	9.22199e-36	4	Tbca
1279	1.46328e-37	0.293474	0.834	0.59	3.27951e-33	4	Mrpl30
1280	8.70716e-60	0.292891	0.381	0.152	1.95145e-55	4	Cmss1
1281	1.1668e-38	0.292751	0.632	0.385	2.61504e-34	4	Psmg4
1282	3.44819e-77	0.292695	0.308	0.089	7.72809e-73	4	Timm8a1
1283	1.85697e-49	0.292508	0.407	0.183	4.16184e-45	4	Cdc45
1284	6.33724e-39	0.292118	0.57	0.332	1.4203e-34	4	Cisd1
1285	1.59606e-65	0.291472	0.964	0.8	3.57708e-61	4	Calm1
1286	1.32516e-96	0.291348	0.978	0.852	2.96994e-92	4	Rpl14
1287	4.97244e-44	0.291271	0.517	0.275	1.11442e-39	4	Polr2l
1288	1.28485e-47	0.2912	0.416	0.18	2.87961e-43	4	Usp18
1289	3.05581e-37	0.29096	0.839	0.584	6.84868e-33	4	Aimp1
1290	1.33673e-52	0.290578	0.403	0.171	2.99589e-48	4	Spast
1291	1.80059e-47	0.290513	0.422	0.201	4.03549e-43	4	Gemin2
1292	1.6471e-37	0.290037	0.651	0.4	3.69148e-33	4	Ak2
1293	8.64661e-52	0.289353	0.374	0.15	1.93788e-47	4	Cdyl2
1294	1.2162e-56	0.288961	0.363	0.144	2.72576e-52	4	9130401M01Rik
1295	2.24412e-37	0.288634	0.738	0.491	5.02953e-33	4	Ssu72
1296	1.41516e-57	0.288346	0.958	0.766	3.17167e-53	4	Atp5g3
1297	8.26614e-37	0.286939	0.661	0.409	1.85261e-32	4	Usf2
1298	6.29022e-38	0.286664	0.583	0.347	1.40977e-33	4	Vma21
1299	2.60072e-28	0.286499	0.587	0.382	5.82873e-24	4	Fdps
1300	5.79326e-48	0.28599	0.48	0.235	1.29839e-43	4	Utp18
1301	5.192e-32	0.285019	0.722	0.481	1.16363e-27	4	Rpa3
1302	1.18961e-36	0.284929	0.581	0.346	2.66615e-32	4	Gmfb
1303	1.41916e-41	0.28471	0.448	0.234	3.18062e-37	4	Haus1
1304	2.31389e-40	0.284029	0.536	0.297	5.18588e-36	4	Pgp
1305	3.69565e-46	0.283955	0.369	0.166	8.2827e-42	4	Qdpr
1306	2.1735e-34	0.28377	0.776	0.524	4.87124e-30	4	Ube2n
1307	2.28104e-39	0.283372	0.529	0.293	5.11227e-35	4	Casp8ap2
1308	2.26389e-34	0.283075	0.735	0.489	5.07383e-30	4	Dazap1
1309	3.17888e-59	0.282805	0.949	0.77	7.12451e-55	4	Tomm20
1310	8.81649e-51	0.282711	0.324	0.128	1.97595e-46	4	Wee1
1311	1.93229e-66	0.28261	0.955	0.793	4.33066e-62	4	Gnas
1312	1.95449e-40	0.282351	0.49	0.263	4.3804e-36	4	Fxn
1313	1.82093e-29	0.282311	0.747	0.468	4.08107e-25	4	Nucks1
1314	1.82026e-38	0.281876	0.491	0.272	4.07957e-34	4	Nxt1
1315	8.80945e-38	0.281874	0.51	0.284	1.97437e-33	4	Whsc1
1316	3.5594e-22	0.281823	0.513	0.313	7.97732e-18	4	2810417H13Rik
1317	1.34774e-56	0.281791	0.336	0.124	3.02056e-52	4	Nomo1
1318	1.09552e-36	0.281568	0.641	0.396	2.45528e-32	4	Acbd6
1319	1.42163e-43	0.281159	0.906	0.687	3.18616e-39	4	Atp5o
1320	6.74042e-37	0.280872	0.555	0.323	1.51066e-32	4	Rnf130
1321	4.237e-35	0.280856	0.376	0.176	9.49596e-31	4	Ifit1
1322	6.93221e-37	0.279659	0.688	0.439	1.55365e-32	4	Pin4
1323	1.318e-44	0.279616	0.407	0.194	2.95391e-40	4	Nup54
1324	2.48966e-33	0.279586	0.756	0.497	5.57982e-29	4	Krtcap2
1325	5.44804e-38	0.278417	0.532	0.298	1.22101e-33	4	Ube2g1
1326	8.45364e-34	0.278289	0.672	0.44	1.89463e-29	4	Atp5l
1327	4.81106e-36	0.277953	0.507	0.284	1.07825e-31	4	Pim1
1328	6.88493e-37	0.277711	0.635	0.389	1.54305e-32	4	Med28
1329	2.13998e-34	0.277705	0.709	0.457	4.79612e-30	4	Ufm1
1330	3.47348e-34	0.276918	0.722	0.47	7.78476e-30	4	Mbd3
1331	2.19662e-41	0.276903	0.536	0.298	4.92307e-37	4	Mrps7
1332	1.69695e-46	0.276876	0.924	0.731	3.80321e-42	4	Atp5k
1333	1.00764e-46	0.276795	0.41	0.189	2.25832e-42	4	Cdc25a
1334	3.74784e-26	0.276704	0.717	0.503	8.39965e-22	4	Polr2g
1335	1.12625e-33	0.276539	0.756	0.497	2.52416e-29	4	Bcas2
1336	3.33279e-34	0.2763	0.663	0.427	7.46945e-30	4	Fam96b
1337	6.94627e-40	0.27619	0.395	0.184	1.5568e-35	4	Irgm1
1338	6.75728e-112	0.27525	0.988	0.872	1.51444e-107	4	Cox6c
1339	3.37282e-50	0.275233	0.368	0.154	7.55916e-46	4	Ccdc86
1340	1.54396e-38	0.274837	0.449	0.238	3.46032e-34	4	Nudt4
1341	3.4707e-34	0.274658	0.619	0.384	7.77854e-30	4	Hras
1342	5.7039e-35	0.274549	0.856	0.635	1.27836e-30	4	Sf3b6
1343	1.43708e-37	0.274478	0.577	0.341	3.22078e-33	4	Med8
1344	3.36576e-38	0.274387	0.523	0.289	7.54333e-34	4	Mphosph10
1345	2.28874e-33	0.274105	0.846	0.603	5.12953e-29	4	Gtf2h5
1346	3.08854e-34	0.274062	0.5	0.286	6.92203e-30	4	Dkc1
1347	3.58324e-55	0.273946	0.336	0.124	8.03075e-51	4	Siah2
1348	1.22428e-33	0.273535	0.792	0.545	2.74385e-29	4	Grpel1
1349	9.66479e-37	0.27352	0.509	0.288	2.16607e-32	4	Mcmbp
1350	1.86118e-39	0.273402	0.477	0.248	4.17128e-35	4	Nolc1
1351	3.04823e-39	0.273149	0.477	0.257	6.8317e-35	4	Gtf3a
1352	5.60492e-35	0.272826	0.583	0.356	1.25617e-30	4	Elavl1
1353	4.79725e-41	0.272799	0.404	0.195	1.07516e-36	4	Tmem5
1354	2.32472e-36	0.272788	0.472	0.258	5.21017e-32	4	Rif1
1355	3.57275e-42	0.272774	0.458	0.209	8.00725e-38	4	Gbp6
1356	3.02079e-35	0.272499	0.458	0.239	6.77018e-31	4	Gbp7
1357	4.79094e-35	0.272447	0.667	0.416	1.07374e-30	4	Vps29
1358	1.93775e-36	0.272223	0.446	0.245	4.34288e-32	4	Ubl4
1359	8.42175e-56	0.271861	0.967	0.797	1.88748e-51	4	Sec61b
1360	5.74217e-43	0.271573	0.414	0.197	1.28694e-38	4	Bloc1s4
1361	1.15644e-38	0.271409	0.578	0.337	2.59182e-34	4	Fcf1
1362	1.47996e-33	0.271185	0.551	0.329	3.3169e-29	4	Agpat5
1363	3.53839e-37	0.270259	0.887	0.671	7.93023e-33	4	Cox7b
1364	1.96358e-31	0.269908	0.712	0.462	4.40077e-27	4	Chchd3
1365	6.43686e-58	0.269429	0.953	0.783	1.44263e-53	4	Atp5j
1366	4.57459e-29	0.269343	0.798	0.552	1.02526e-24	4	Nop10
1367	8.20911e-40	0.268999	0.347	0.158	1.83983e-35	4	Btg3
1368	1.65196e-38	0.268434	0.435	0.228	3.70237e-34	4	Prim2
1369	8.9679e-37	0.268388	0.554	0.322	2.00989e-32	4	Bccip
1370	3.64972e-29	0.267778	0.682	0.443	8.17975e-25	4	Supt16
1371	1.0187e-33	0.267546	0.506	0.289	2.28312e-29	4	Snhg6
1372	1.92653e-36	0.267493	0.602	0.357	4.31774e-32	4	Rpl7l1
1373	8.93432e-33	0.267143	0.519	0.313	2.00236e-28	4	Stip1
1374	7.49476e-38	0.267068	0.499	0.271	1.67973e-33	4	Rpa2
1375	2.23767e-39	0.266419	0.451	0.233	5.01506e-35	4	Mcm2
1376	2.76595e-42	0.26627	0.387	0.181	6.19904e-38	4	Ndufaf4
1377	1.81587e-34	0.266054	0.616	0.38	4.06973e-30	4	Exosc3
1378	2.06244e-36	0.26586	0.919	0.697	4.62233e-32	4	Vdac2
1379	2.07467e-37	0.265462	0.403	0.203	4.64975e-33	4	Creld2
1380	9.55854e-41	0.265442	0.358	0.167	2.14226e-36	4	Bcap29
1381	2.52276e-31	0.265416	0.67	0.424	5.65401e-27	4	Atp1a1
1382	1.26922e-30	0.265384	0.734	0.501	2.84458e-26	4	Rala
1383	5.52379e-47	0.265303	0.327	0.136	1.23799e-42	4	Chek1
1384	1.13452e-61	0.265123	0.276	0.085	2.5427e-57	4	Alkbh2
1385	1.76502e-40	0.264816	0.44	0.217	3.95576e-36	4	Cebpb
1386	6.1823e-27	0.264445	0.807	0.575	1.38558e-22	4	Lsm5
1387	7.23181e-35	0.264374	0.403	0.212	1.62079e-30	4	Wdr76
1388	1.31425e-30	0.26418	0.792	0.564	2.94549e-26	4	Ndufb4
1389	1.42679e-32	0.264094	0.555	0.339	3.19771e-28	4	Nubp1
1390	9.01052e-36	0.264011	0.42	0.223	2.01944e-31	4	Xpo1
1391	2.46154e-31	0.263931	0.663	0.428	5.5168e-27	4	Mrps36
1392	8.43782e-32	0.263658	0.619	0.382	1.89108e-27	4	Nop56
1393	1.274e-30	0.263489	0.74	0.504	2.85528e-26	4	Tsn
1394	6.32544e-53	0.263243	0.295	0.106	1.41766e-48	4	Pus7
1395	7.74833e-32	0.263078	0.599	0.369	1.73655e-27	4	Zfand5
1396	3.42875e-36	0.262759	0.426	0.226	7.68451e-32	4	Me2
1397	3.20284e-30	0.262314	0.673	0.443	7.17819e-26	4	Hypk
1398	1.75869e-45	0.262226	0.36	0.159	3.94158e-41	4	Pola2
1399	6.38795e-31	0.262171	0.688	0.449	1.43167e-26	4	Ddost
1400	1.39721e-47	0.262029	0.948	0.758	3.13143e-43	4	Cox5b
1401	9.30374e-38	0.261764	0.501	0.273	2.08515e-33	4	Ddx27
1402	1.3699e-35	0.261753	0.51	0.287	3.07022e-31	4	Rfc2
1403	3.04683e-35	0.261618	0.459	0.254	6.82855e-31	4	Mcm4
1404	1.24573e-33	0.261112	0.536	0.317	2.79193e-29	4	Polr2h
1405	7.40621e-30	0.261052	0.562	0.349	1.65988e-25	4	Nudcd2
1406	1.56222e-30	0.260746	0.844	0.618	3.50124e-26	4	Cox6a1
1407	4.05361e-28	0.260483	0.693	0.431	9.08494e-24	4	Lmnb1
1408	3.86645e-28	0.26041	0.608	0.384	8.66548e-24	4	Vimp
1409	1.84701e-29	0.260219	0.703	0.481	4.13952e-25	4	Psmb7
1410	5.61188e-30	0.260209	0.606	0.392	1.25774e-25	4	Ghitm
1411	3.54521e-29	0.260162	0.693	0.442	7.94551e-25	4	Smc6
1412	7.45093e-29	0.260145	0.846	0.616	1.6699e-24	4	Ube2l3
1413	3.34759e-37	0.259859	0.504	0.281	7.50261e-33	4	Psmg1
1414	9.32942e-31	0.259232	0.616	0.393	2.09091e-26	4	Tcea1
1415	7.37011e-32	0.259026	0.581	0.364	1.65179e-27	4	Mrpl15
1416	8.17872e-34	0.258806	0.515	0.303	1.83302e-29	4	Gtl3
1417	1.49097e-27	0.258212	0.634	0.415	3.34156e-23	4	Pdia3
1418	3.45694e-31	0.257964	0.618	0.384	7.74768e-27	4	Ddx18
1419	1.22816e-35	0.257947	0.933	0.73	2.75255e-31	4	Snrpb
1420	2.88985e-28	0.25763	0.741	0.518	6.47673e-24	4	Zc3h15
1421	4.46799e-36	0.257594	0.488	0.274	1.00137e-31	4	Mrpl50
1422	2.00773e-33	0.257567	0.574	0.345	4.49972e-29	4	Fdx1
1423	5.9337e-28	0.257492	0.663	0.449	1.32986e-23	4	Dnajb11
1424	1.93099e-31	0.257228	0.57	0.354	4.32774e-27	4	Arl1
1425	6.74795e-32	0.257114	0.515	0.302	1.51235e-27	4	2300009A05Rik
1426	1.58981e-47	0.257001	0.956	0.781	3.56307e-43	4	Ube2i
1427	8.09663e-30	0.256886	0.728	0.486	1.81462e-25	4	Pin1
1428	2.2181e-36	0.256866	0.314	0.143	4.97121e-32	4	Nampt
1429	1.68574e-32	0.256815	0.551	0.334	3.77809e-28	4	Emc8
1430	1.56537e-31	0.256398	0.658	0.418	3.5083e-27	4	Rab10
1431	5.45434e-80	0.256287	0.975	0.85	1.22243e-75	4	Atp5e
1432	1.43285e-28	0.256082	0.824	0.605	3.2113e-24	4	Ostc
1433	3.94127e-34	0.255863	0.922	0.725	8.83317e-30	4	Dnaja1
1434	6.87379e-84	0.255781	0.974	0.852	1.54055e-79	4	Snrpe
1435	1.99953e-34	0.255047	0.884	0.686	4.48134e-30	4	Cct2
1436	5.97856e-33	0.254864	0.539	0.318	1.33992e-28	4	Brix1
1437	1.82261e-25	0.25475	0.775	0.528	4.08483e-21	4	Cdv3
1438	9.12638e-26	0.254741	0.82	0.584	2.0454e-21	4	Lsm4
1439	1.51885e-30	0.254653	0.638	0.41	3.40405e-26	4	Gmps
1440	5.65355e-36	0.254563	0.901	0.707	1.26707e-31	4	Ndufb9
1441	4.00145e-28	0.254476	0.705	0.475	8.96806e-24	4	Ppig
1442	5.93831e-37	0.254426	0.446	0.218	1.33089e-32	4	Epsti1
1443	3.09401e-35	0.254392	0.459	0.249	6.9343e-31	4	Yrdc
1444	1.14932e-29	0.254123	0.651	0.426	2.57586e-25	4	Psmc2
1445	2.20805e-27	0.253947	0.815	0.582	4.94868e-23	4	Timm13
1446	2.91348e-45	0.25365	0.312	0.124	6.5297e-41	4	Tfb2m
1447	9.8415e-29	0.253582	0.846	0.624	2.20568e-24	4	Vapa
1448	7.76282e-26	0.253291	0.81	0.597	1.7398e-21	4	Snhg1
1449	1.76886e-34	0.25329	0.469	0.26	3.96437e-30	4	Arl6ip6
1450	3.69294e-35	0.253167	0.376	0.192	8.27662e-31	4	Rad51ap1
1451	6.47616e-28	0.252974	0.531	0.324	1.45144e-23	4	Lims1
1452	5.15178e-27	0.252832	0.765	0.545	1.15462e-22	4	Drap1
1453	1.21364e-30	0.252769	0.488	0.287	2.72001e-26	4	Dynll2
1454	1.13816e-29	0.252669	0.719	0.473	2.55083e-25	4	Fam104a
1455	1.40052e-34	0.252438	0.477	0.263	3.13884e-30	4	Nmd3
1456	4.47061e-31	0.252404	0.474	0.282	1.00195e-26	4	Timm17b
1457	4.72369e-48	0.25222	0.308	0.119	1.05867e-43	4	Tada2a
1458	4.91995e-35	0.251841	0.467	0.259	1.10266e-30	4	Pole3
1459	6.01428e-48	0.25151	0.962	0.841	1.34792e-43	4	Erdr1
1460	2.35896e-31	0.251415	0.554	0.331	5.28689e-27	4	Gtpbp4
1461	5.25229e-30	0.251327	0.571	0.356	1.17714e-25	4	Mrpl42
1462	2.02714e-36	0.251213	0.442	0.232	4.54323e-32	4	Nsun2
1463	1.13066e-31	0.251166	0.557	0.331	2.53403e-27	4	Tfdp2
1464	4.26523e-71	0.251149	0.968	0.85	9.55924e-67	4	Sumo2
1465	1.53822e-30	0.250727	0.522	0.322	3.44746e-26	4	Prpf38a
1466	2.14769e-27	0.250649	0.77	0.531	4.81341e-23	4	Rp9
1467	7.22115e-28	0.250523	0.733	0.487	1.6184e-23	4	Chchd1
1468	2.08833e-241	0.772987	1	0.669	4.68036e-237	5	Trbc1
1469	2.50859e-21	0.268308	0.727	0.607	5.62225e-17	5	Rgcc
1470	0	1.41722	0.88	0.214	0	6	Itm2a
1471	3.98853e-146	0.671712	0.552	0.144	8.9391e-142	6	Ckb
1472	1.16691e-214	0.66893	0.565	0.106	2.61528e-210	6	Cd53
1473	4.08708e-90	0.617673	0.67	0.292	9.15997e-86	6	Tox
1474	1.96662e-65	0.584181	0.751	0.443	4.40759e-61	6	Cd52
1475	7.09697e-279	0.582593	1	0.924	1.59057e-274	6	Tmsb10
1476	2.57937e-69	0.530295	0.76	0.431	5.78088e-65	6	Cd2
1477	9.50476e-160	0.52047	0.365	0.059	2.13021e-155	6	Klk8
1478	9.97245e-63	0.511159	0.721	0.413	2.23502e-58	6	Cytip
1479	8.38711e-81	0.510772	0.784	0.439	1.87972e-76	6	Aldoa
1480	4.83149e-94	0.498825	0.41	0.116	1.08283e-89	6	Cnn2
1481	3.51724e-62	0.47158	0.838	0.535	7.88283e-58	6	Lztfl1
1482	9.76196e-70	0.469182	0.38	0.125	2.18785e-65	6	Bcl2
1483	2.62969e-63	0.4442	0.644	0.32	5.89365e-59	6	Aprt
1484	2.41903e-43	0.443606	0.688	0.436	5.42154e-39	6	Lef1
1485	2.78572e-51	0.427606	0.624	0.32	6.24336e-47	6	Shisa5
1486	1.49208e-46	0.427575	0.67	0.389	3.34404e-42	6	Stk17b
1487	3.51702e-45	0.412029	0.389	0.165	7.88234e-41	6	Arhgef6
1488	5.96439e-55	0.409918	0.446	0.178	1.33674e-50	6	Vim
1489	4.41998e-38	0.408288	0.707	0.472	9.90606e-34	6	Junb
1490	2.52864e-81	0.380268	0.319	0.077	5.66719e-77	6	Samhd1
1491	1.09353e-50	0.376365	0.456	0.202	2.45081e-46	6	Lcp1
1492	2.97965e-32	0.371856	0.762	0.572	6.67799e-28	6	Rgs10
1493	3.8689e-38	0.364386	0.509	0.267	8.67098e-34	6	Tuba1a
1494	5.56494e-36	0.358382	0.478	0.229	1.24722e-31	6	Gimap6
1495	4.80054e-38	0.356438	0.843	0.618	1.0759e-33	6	Mif
1496	1.93602e-50	0.346963	0.908	0.71	4.339e-46	6	Sepw1
1497	2.23781e-40	0.336948	0.817	0.585	5.01537e-36	6	Eno1
1498	1.02622e-36	0.336595	0.744	0.511	2.29996e-32	6	Msn
1499	2.3854e-36	0.335623	0.635	0.384	5.34616e-32	6	Bzw2
1500	2.22582e-38	0.332869	0.841	0.615	4.98852e-34	6	Nme1
1501	1.62063e-93	0.332274	0.277	0.053	3.63216e-89	6	Tes
1502	5.63281e-30	0.32734	0.506	0.294	1.26243e-25	6	Rapgef6
1503	2.03025e-32	0.325118	0.729	0.51	4.55019e-28	6	Pkm
1504	1.14882e-27	0.324659	0.566	0.337	2.57473e-23	6	Cd28
1505	6.29206e-76	0.320201	0.282	0.066	1.41018e-71	6	Fam134b
1506	1.83808e-31	0.314526	0.55	0.293	4.11951e-27	6	Trac
1507	2.16548e-37	0.312631	0.913	0.68	4.85326e-33	6	Hmgn1
1508	4.72073e-76	0.311427	0.258	0.055	1.05801e-71	6	Inpp4b
1509	8.1221e-27	0.308824	0.618	0.414	1.82033e-22	6	Psme2
1510	1.26862e-28	0.307493	0.716	0.455	2.84324e-24	6	C1qbp
1511	3.82327e-31	0.304454	0.873	0.645	8.56871e-27	6	Ldha
1512	2.26022e-28	0.303571	0.792	0.542	5.06561e-24	6	S100a10
1513	1.98303e-34	0.299928	0.463	0.233	4.44436e-30	6	Fyn
1514	1.77303e-50	0.297876	0.266	0.081	3.97371e-46	6	Ccnd2
1515	5.2244e-33	0.297839	0.36	0.162	1.17089e-28	6	Dok2
1516	2.31544e-29	0.297326	0.576	0.354	5.18936e-25	6	Csk
1517	1.06949e-33	0.293218	0.86	0.647	2.39694e-29	6	Pebp1
1518	1.20387e-32	0.290781	0.871	0.677	2.69812e-28	6	Atp5g1
1519	1.11819e-40	0.28907	0.875	0.722	2.5061e-36	6	Uqcrq
1520	2.85454e-28	0.288313	0.474	0.276	6.39759e-24	6	Ssbp4
1521	8.40203e-29	0.285189	0.517	0.305	1.88306e-24	6	Srpk1
1522	1.28073e-25	0.284333	0.843	0.639	2.87037e-21	6	Hspe1
1523	1.00288e-26	0.281887	0.779	0.562	2.24766e-22	6	Tpm3-rs7
1524	2.01913e-22	0.275966	0.708	0.511	4.52527e-18	6	Plgrkt
1525	2.86892e-25	0.274803	0.734	0.515	6.42983e-21	6	Prmt1
1526	1.29021e-23	0.274317	0.633	0.416	2.89163e-19	6	Fbl
1527	3.19474e-24	0.271155	0.732	0.505	7.16005e-20	6	Gm10076
1528	1.73027e-30	0.270106	0.865	0.677	3.87789e-26	6	Arpc1b
1529	4.92428e-34	0.26967	0.906	0.733	1.10363e-29	6	Gm10260
1530	1.24911e-39	0.269278	0.923	0.79	2.7995e-35	6	Arhgdib
1531	2.54606e-25	0.268386	0.579	0.372	5.70623e-21	6	Pgam1
1532	8.71355e-36	0.268056	0.351	0.154	1.95288e-31	6	Tuba4a
1533	6.01888e-21	0.267309	0.535	0.347	1.34895e-16	6	Abhd8
1534	7.01434e-22	0.264918	0.847	0.638	1.57205e-17	6	Set
1535	2.07915e-27	0.263098	0.511	0.291	4.65979e-23	6	Evl
1536	2.92858e-20	0.26276	0.823	0.671	6.56353e-16	6	Ccr9
1537	5.66867e-62	0.261611	0.994	0.912	1.27046e-57	6	Rps2
1538	1.25124e-21	0.259229	0.613	0.401	2.80427e-17	6	Il2rg
1539	4.3235e-22	0.258414	0.775	0.577	9.68982e-18	6	2024-09-07
1540	3.51114e-27	0.258173	0.458	0.254	7.86916e-23	6	Apex1
1541	1.57424e-19	0.258134	0.509	0.341	3.52819e-15	6	Cotl1
1542	2.47166e-24	0.258124	0.559	0.355	5.53949e-20	6	Lsm7
1543	7.94595e-17	0.255614	0.522	0.364	1.78085e-12	6	Ppa1
1544	5.54056e-27	0.255162	0.884	0.692	1.24175e-22	6	Pomp
1545	4.65826e-19	0.253509	0.434	0.264	1.04401e-14	6	Hcst
1546	1.25144e-23	0.253353	0.808	0.623	2.80472e-19	6	Ptpn18
1547	1.69417e-23	0.251912	0.596	0.383	3.79697e-19	6	Ppdpf
1548	1.14684e-208	0.915648	0.985	0.391	2.5703e-204	7	Dctpp1
1549	1.16589e-199	0.827603	0.989	0.496	2.61299e-195	7	Hspd1
1550	3.23111e-292	0.817353	0.9	0.188	7.24156e-288	7	Ybx3
1551	1.59584e-198	0.812229	0.978	0.444	3.57661e-194	7	C1qbp
1552	4.49753e-187	0.782773	0.965	0.39	1.00799e-182	7	Lyar
1553	3.95589e-190	0.772269	0.959	0.353	8.86595e-186	7	Nhp2
1554	1.20745e-159	0.769826	0.976	0.468	2.70614e-155	7	Fabp5
1555	1.14541e-180	0.769669	0.993	0.552	2.56709e-176	7	Ranbp1
1556	4.26705e-184	0.757589	0.996	0.613	9.56332e-180	7	Mif
1557	1.77731e-156	0.751958	0.969	0.386	3.98331e-152	7	Siva1
1558	1.21216e-170	0.733218	0.898	0.268	2.7167e-166	7	Syce2
1559	4.06026e-169	0.732745	0.976	0.471	9.09986e-165	7	Pa2g4
1560	7.64577e-161	0.708918	0.959	0.344	1.71357e-156	7	Ppa1
1561	2.09049e-138	0.708088	0.967	0.522	4.68521e-134	7	Dut
1562	2.12058e-114	0.707707	0.972	0.477	4.75265e-110	7	Tuba1b
1563	6.01638e-160	0.702982	0.952	0.373	1.34839e-155	7	Bola2
1564	5.4863e-163	0.700927	0.998	0.62	1.22959e-158	7	Hint1
1565	3.65565e-197	0.670378	0.996	0.673	8.19304e-193	7	Ran
1566	1.15401e-135	0.66952	0.959	0.45	2.58637e-131	7	Cdk4
1567	1.18283e-120	0.662698	0.959	0.418	2.65096e-116	7	Odc1
1568	1.26226e-149	0.659746	0.991	0.633	2.82898e-145	7	Hspe1
1569	1.0584e-166	0.659593	0.993	0.633	2.37209e-162	7	Set
1570	7.23122e-138	0.651513	0.972	0.538	1.62066e-133	7	Nap1l1
1571	1.00466e-159	0.651089	0.913	0.3	2.25165e-155	7	Gar1
1572	8.55222e-122	0.648379	0.935	0.385	1.91672e-117	7	Tipin
1573	1.58823e-145	0.642526	0.932	0.354	3.55955e-141	7	Mrto4
1574	3.80902e-145	0.639572	0.937	0.341	8.53678e-141	7	Mpp6
1575	1.24037e-112	0.635242	0.952	0.46	2.77992e-108	7	Nasp
1576	7.6467e-100	0.632609	0.83	0.3	1.71378e-95	7	Ung
1577	1.65954e-118	0.631413	0.959	0.444	3.71936e-114	7	Fkbp4
1578	2.06994e-124	0.631031	0.797	0.299	4.63915e-120	7	Phgdh
1579	3.01063e-122	0.627887	0.935	0.402	6.74742e-118	7	Fbl
1580	5.29416e-205	0.62766	0.782	0.178	1.18653e-200	7	Srm
1581	1.06095e-129	0.625518	0.911	0.373	2.37779e-125	7	Ptges3
1582	2.58218e-121	0.622123	0.967	0.444	5.78718e-117	7	Ebna1bp2
1583	4.063e-132	0.620271	0.878	0.343	9.10601e-128	7	Nop58
1584	2.428e-215	0.61737	0.819	0.182	5.44162e-211	7	Lap3
1585	3.77201e-126	0.61705	0.937	0.411	8.45383e-122	7	Mrpl12
1586	2.61491e-128	0.616513	0.946	0.385	5.86055e-124	7	Polr2f
1587	1.74265e-113	0.614895	0.935	0.384	3.90562e-109	7	Pcna
1588	3.45245e-150	0.61485	0.976	0.61	7.73764e-146	7	Nme1
1589	7.94413e-130	0.611665	0.895	0.302	1.78044e-125	7	Dhfr
1590	1.2656e-121	0.611638	0.941	0.356	2.83646e-117	7	Rexo2
1591	3.83982e-114	0.611219	0.898	0.348	8.6058e-110	7	Rfc4
1592	1.99908e-110	0.610054	0.967	0.407	4.48033e-106	7	Naa50
1593	1.31329e-150	0.609035	0.987	0.642	2.94334e-146	7	Ldha
1594	3.32659e-133	0.608418	0.778	0.242	7.45556e-129	7	Serf1
1595	4.71554e-108	0.596416	0.965	0.507	1.05685e-103	7	Dtymk
1596	1.33392e-109	0.595156	0.972	0.521	2.98958e-105	7	Cacybp
1597	3.32293e-134	0.591621	0.991	0.671	7.44734e-130	7	Hsp90aa1
1598	3.61146e-180	0.591201	0.789	0.204	8.094e-176	7	Nt5dc2
1599	1.17119e-92	0.586964	0.98	0.525	2.62487e-88	7	Dek
1600	5.04663e-128	0.585589	0.871	0.298	1.13105e-123	7	Hells
1601	1.52877e-107	0.584686	0.991	0.607	3.42628e-103	7	Cycs
1602	3.34644e-131	0.582074	0.978	0.597	7.50005e-127	7	Rps27l
1603	1.21874e-125	0.579193	0.841	0.317	2.73144e-121	7	Cdk2ap1
1604	7.99403e-150	0.577697	0.804	0.239	1.79162e-145	7	Gnl3
1605	3.01303e-140	0.576365	0.839	0.275	6.7528e-136	7	Dkc1
1606	3.84433e-109	0.57458	0.952	0.428	8.61591e-105	7	Uchl3
1607	2.53559e-119	0.572932	0.974	0.596	5.68277e-115	7	Snrpd1
1608	2.57259e-105	0.570306	0.926	0.441	5.76568e-101	7	Tkt
1609	9.38846e-117	0.569933	0.871	0.31	2.10414e-112	7	Mcm6
1610	1.26592e-149	0.566749	0.996	0.725	2.83717e-145	7	Ncl
1611	7.23288e-122	0.564724	0.876	0.299	1.62103e-117	7	Lig1
1612	1.4494e-127	0.560871	0.847	0.288	3.2484e-123	7	Tagln2
1613	2.25067e-105	0.559231	0.965	0.543	5.04421e-101	7	Nudc
1614	1.36517e-91	0.557089	0.98	0.506	3.05961e-87	7	Eif2s1
1615	1.79105e-112	0.5566	0.871	0.348	4.0141e-108	7	Ppid
1616	8.77228e-99	0.552585	0.935	0.486	1.96604e-94	7	Fkbp3
1617	7.13609e-102	0.548876	0.991	0.587	1.59934e-97	7	Srsf7
1618	1.10794e-140	0.548786	0.991	0.679	2.48312e-136	7	Snrpf
1619	4.00491e-121	0.547797	0.76	0.268	8.97581e-117	7	Impdh2
1620	2.44455e-92	0.539525	0.908	0.4	5.47873e-88	7	Lsm2
1621	1.91513e-106	0.537356	0.908	0.357	4.29219e-102	7	Exosc8
1622	4.82631e-51	0.535964	0.649	0.312	1.08167e-46	7	2810417H13Rik
1623	8.85484e-103	0.535199	0.867	0.353	1.98455e-98	7	Paics
1624	4.81879e-95	0.533386	0.926	0.467	1.07999e-90	7	Rsl1d1
1625	1.68063e-209	0.530464	0.73	0.146	3.76662e-205	7	Smyd2
1626	1.25412e-87	0.529876	0.782	0.363	2.81072e-83	7	Pgam1
1627	1.65192e-136	0.529778	0.998	0.728	3.70228e-132	7	Anp32b
1628	7.4432e-92	0.528961	0.932	0.507	1.66817e-87	7	Prmt1
1629	9.54802e-135	0.528165	0.78	0.24	2.1399e-130	7	Apex1
1630	2.96191e-92	0.526823	0.891	0.406	6.63823e-88	7	Hprt
1631	1.68169e-104	0.526313	0.867	0.354	3.76899e-100	7	Nudt5
1632	7.86934e-129	0.52493	0.767	0.24	1.76368e-124	7	Nolc1
1633	4.90189e-78	0.523968	0.808	0.333	1.09861e-73	7	Gzma
1634	1.78878e-93	0.52337	0.924	0.425	4.009e-89	7	Txnl4a
1635	3.37825e-110	0.523179	0.996	0.673	7.57134e-106	7	Atp5g1
1636	7.58749e-138	0.522185	0.765	0.224	1.70051e-133	7	Cenpv
1637	4.57982e-116	0.52205	0.987	0.641	1.02643e-111	7	Eef1d
1638	1.04206e-90	0.521893	0.952	0.539	2.33547e-86	7	Phb2
1639	1.61891e-82	0.519991	0.939	0.51	3.62831e-78	7	Hdgf
1640	1.45448e-98	0.518427	0.983	0.605	3.25978e-94	7	Ndufab1
1641	8.07703e-134	0.518055	0.508	0.108	1.81022e-129	7	Hes1
1642	6.18857e-90	0.517163	0.98	0.592	1.38698e-85	7	Snrpd3
1643	7.48838e-105	0.516706	0.913	0.355	1.6783e-100	7	Exosc5
1644	6.91904e-106	0.514393	0.841	0.307	1.55069e-101	7	Prdx4
1645	5.39178e-93	0.512226	0.898	0.383	1.2084e-88	7	Stra13
1646	7.67963e-71	0.511974	0.932	0.479	1.72116e-66	7	2700094K13Rik
1647	4.85885e-73	0.5098	0.996	0.7	1.08897e-68	7	Stmn1
1648	1.43859e-89	0.509452	0.935	0.551	3.22417e-85	7	Nop10
1649	3.45396e-87	0.505544	0.93	0.391	7.74101e-83	7	Tex30
1650	4.96063e-87	0.50539	0.876	0.398	1.11178e-82	7	Dpy30
1651	4.90048e-81	0.501466	0.95	0.526	1.0983e-76	7	Gm8186
1652	1.26583e-97	0.500819	0.837	0.334	2.83697e-93	7	Hat1
1653	3.73937e-75	0.500725	0.963	0.535	8.38067e-71	7	Alyref
1654	2.36206e-80	0.498742	0.926	0.489	5.29385e-76	7	G3bp1
1655	1.26062e-77	0.497782	0.9	0.462	2.8253e-73	7	Lsm6
1656	7.02704e-79	0.495634	0.85	0.409	1.5749e-74	7	1110038B12Rik
1657	9.65689e-77	0.494295	0.928	0.507	2.1643e-72	7	Snrpa1
1658	1.95253e-98	0.493576	0.813	0.312	4.37601e-94	7	Hspa9
1659	1.05582e-96	0.493128	0.871	0.341	2.36631e-92	7	Sod2
1660	7.74761e-92	0.490612	0.839	0.347	1.73639e-87	7	Npm3
1661	8.15866e-85	0.49022	0.867	0.383	1.82852e-80	7	Rbbp7
1662	2.77696e-216	0.489309	1	0.877	6.22373e-212	7	Npm1
1663	1.69773e-101	0.489145	0.81	0.308	3.80495e-97	7	Phb
1664	1.89546e-84	0.488718	0.865	0.375	4.24809e-80	7	Bzw2
1665	2.11156e-79	0.487547	0.928	0.498	4.73243e-75	7	Tcp1
1666	6.3595e-113	0.487125	0.828	0.279	1.42529e-108	7	Rfc3
1667	1.97269e-74	0.486806	0.967	0.561	4.42119e-70	7	Eif1ax
1668	4.42814e-78	0.48675	0.996	0.755	9.92434e-74	7	Hmgb2
1669	8.14376e-77	0.485802	0.917	0.516	1.82518e-72	7	Tomm5
1670	3.67738e-182	0.484187	0.682	0.147	8.24173e-178	7	Gcsh
1671	1.00143e-95	0.483814	0.828	0.325	2.24441e-91	7	Cisd1
1672	1.41979e-73	0.482176	0.967	0.464	3.18204e-69	7	Syncrip
1673	1.1478e-122	0.481179	0.793	0.25	2.57244e-118	7	Rrp15
1674	7.3249e-72	0.480394	0.841	0.378	1.64166e-67	7	Slbp
1675	6.10421e-81	0.479643	0.969	0.594	1.36808e-76	7	Ndufa12
1676	2.93523e-83	0.479407	0.976	0.624	6.57845e-79	7	Snrpg
1677	2.19327e-84	0.478736	0.789	0.316	4.91556e-80	7	Aprt
1678	1.9273e-63	0.477711	0.987	0.619	4.31947e-59	7	Slc25a4
1679	3.76385e-73	0.475612	0.908	0.488	8.43553e-69	7	Cct3
1680	2.50913e-122	0.475407	0.78	0.243	5.62345e-118	7	Nelfe
1681	7.24594e-102	0.475334	0.704	0.243	1.62396e-97	7	Tpi1
1682	4.27378e-111	0.473759	0.765	0.248	9.57839e-107	7	Mcm3
1683	1.57538e-165	0.473643	0.697	0.161	3.53075e-161	7	Shmt2
1684	1.43977e-91	0.473225	0.852	0.344	3.22681e-87	7	Aars
1685	2.59796e-72	0.472423	0.913	0.485	5.82255e-68	7	Pdap1
1686	3.25432e-105	0.469	0.795	0.27	7.29359e-101	7	Mcm5
1687	3.13807e-109	0.466845	0.78	0.266	7.03304e-105	7	Mrpl17
1688	8.43348e-173	0.466483	0.998	0.821	1.89011e-168	7	Eif5a
1689	7.85855e-111	0.465966	0.808	0.273	1.76126e-106	7	Eef1e1
1690	7.76504e-66	0.462524	0.935	0.508	1.7403e-61	7	Ddx39
1691	2.21241e-184	0.461997	0.688	0.144	4.95845e-180	7	Smco4
1692	7.10859e-67	0.461303	0.93	0.516	1.59318e-62	7	Banf1
1693	2.90229e-84	0.459571	0.976	0.643	6.50462e-80	7	Cct8
1694	3.71149e-145	0.459383	0.732	0.189	8.31819e-141	7	Alad
1695	9.72396e-69	0.459131	0.869	0.395	2.17933e-64	7	Tmpo
1696	2.47465e-80	0.458991	0.808	0.342	5.54618e-76	7	Nudcd2
1697	1.10776e-84	0.458043	0.819	0.349	2.48272e-80	7	Mrpl42
1698	4.5526e-153	0.457714	0.678	0.16	1.02033e-148	7	Mettl1
1699	4.58254e-65	0.4573	0.941	0.471	1.02704e-60	7	Higd1a
1700	5.54853e-60	0.456838	0.898	0.468	1.24354e-55	7	Nucks1
1701	1.63261e-78	0.456746	0.858	0.375	3.65902e-74	7	Nop56
1702	1.04749e-96	0.456699	0.824	0.302	2.34764e-92	7	Wdr43
1703	7.55753e-65	0.45605	0.834	0.363	1.69379e-60	7	Gmnn
1704	1.78289e-64	0.455639	0.946	0.523	3.99582e-60	7	Txnl1
1705	1.49506e-140	0.455088	0.991	0.77	3.35072e-136	7	Erh
1706	8.22472e-96	0.451755	0.993	0.821	1.84333e-91	7	H2afz
1707	2.47875e-160	0.449952	0.996	0.814	5.55537e-156	7	Ybx1
1708	1.58423e-105	0.448858	0.843	0.297	3.55057e-101	7	Tsfm
1709	1.24112e-86	0.448468	0.839	0.323	2.7816e-82	7	Orc6
1710	1.84361e-95	0.447304	0.815	0.289	4.1319e-91	7	Eif1a
1711	3.97585e-90	0.446246	0.976	0.678	8.91067e-86	7	Cox5a
1712	7.20399e-71	0.446111	0.874	0.397	1.61456e-66	7	Sms
1713	7.9388e-96	0.445064	0.817	0.299	1.77924e-91	7	Sssca1
1714	2.43585e-56	0.444579	0.965	0.625	5.45922e-52	7	Hmgn2
1715	1.18681e-69	0.444096	0.627	0.235	2.65987e-65	7	Rrm2
1716	4.60805e-137	0.443987	0.682	0.181	1.03276e-132	7	Adk
1717	1.5702e-71	0.443951	0.874	0.392	3.51913e-67	7	Rbmxl1
1718	6.56243e-76	0.443636	0.606	0.216	1.47077e-71	7	Tyms
1719	4.92885e-58	0.443193	0.959	0.539	1.10465e-53	7	Rwdd1
1720	1.2702e-124	0.442923	0.765	0.225	2.84677e-120	7	Bola1
1721	9.96442e-66	0.442432	0.911	0.598	2.23323e-61	7	Eef1g
1722	2.0542e-60	0.44217	0.965	0.53	4.60388e-56	7	Strap
1723	3.49222e-122	0.441844	0.632	0.171	7.82676e-118	7	Snhg4
1724	1.31606e-162	0.44108	1	0.851	2.94955e-158	7	Hsp90ab1
1725	2.07809e-64	0.44082	0.978	0.602	4.65741e-60	7	Eif2s2
1726	3.57082e-71	0.440627	0.808	0.34	8.00292e-67	7	Dnmt1
1727	6.41616e-98	0.439675	0.773	0.273	1.43799e-93	7	Cct6a
1728	1.27968e-60	0.438713	0.941	0.474	2.86802e-56	7	Cfdp1
1729	1.46742e-84	0.438671	0.987	0.695	3.28877e-80	7	Snrpd2
1730	1.11254e-71	0.436992	0.845	0.357	2.49342e-67	7	Usp1
1731	9.84803e-61	0.436458	0.983	0.642	2.20714e-56	7	Hnrnpd
1732	2.72472e-62	0.43559	0.869	0.414	6.10663e-58	7	2700029M09Rik
1733	9.44519e-76	0.435404	0.817	0.352	2.11686e-71	7	Uchl5
1734	2.70176e-92	0.43524	0.828	0.299	6.05517e-88	7	Pla2g12a
1735	2.94705e-120	0.435185	0.749	0.223	6.60493e-116	7	Pno1
1736	1.32584e-63	0.434359	0.88	0.46	2.97147e-59	7	Chchd3
1737	2.26688e-97	0.433319	0.745	0.256	5.08053e-93	7	Fxn
1738	1.11834e-144	0.433079	0.719	0.181	2.50641e-140	7	1190007I07Rik
1739	4.94049e-107	0.432291	0.76	0.247	1.10726e-102	7	Apitd1
1740	2.06355e-58	0.431517	0.963	0.599	4.62483e-54	7	Magoh
1741	1.42997e-73	0.430147	0.959	0.644	3.20484e-69	7	Pebp1
1742	7.71225e-116	0.429741	0.693	0.208	1.72847e-111	7	Nudt19
1743	5.71753e-85	0.429566	0.978	0.688	1.28141e-80	7	Uqcr11
1744	1.37311e-54	0.429242	0.937	0.665	3.07741e-50	7	Rpl22l1
1745	9.45653e-71	0.429103	0.847	0.381	2.1194e-66	7	Ahsa1
1746	2.70791e-107	0.428818	0.708	0.224	6.06896e-103	7	Nsun2
1747	1.76114e-55	0.428509	0.954	0.545	3.94707e-51	7	St13
1748	1.00983e-63	0.428162	0.941	0.579	2.26323e-59	7	Cct5
1749	1.32223e-97	0.428145	0.819	0.294	2.96338e-93	7	Exosc7
1750	2.45407e-113	0.4265	0.723	0.219	5.50005e-109	7	Prim1
1751	1.03403e-109	0.424259	0.752	0.231	2.31746e-105	7	Gins2
1752	2.35461e-58	0.42394	0.978	0.622	5.27715e-54	7	Pdcd5
1753	4.92863e-59	0.422805	0.941	0.524	1.1046e-54	7	Glrx3
1754	2.08145e-142	0.422093	0.723	0.186	4.66494e-138	7	Noc2l
1755	5.15826e-56	0.421359	0.915	0.468	1.15607e-51	7	Mat2a
1756	2.91173e-59	0.420763	0.887	0.449	6.52577e-55	7	Dnajc2
1757	6.85858e-124	0.420661	0.721	0.202	1.53715e-119	7	Rrs1
1758	1.24321e-82	0.420086	0.789	0.302	2.78627e-78	7	Setd8
1759	5.27603e-79	0.419636	0.976	0.7	1.18246e-74	7	Nhp2l1
1760	2.45664e-109	0.418576	0.706	0.22	5.50581e-105	7	Ppil1
1761	4.96621e-169	0.417923	1	0.854	1.11303e-164	7	Rpl14
1762	9.67076e-82	0.417793	0.747	0.287	2.16741e-77	7	Naa10
1763	4.40453e-76	0.416194	0.819	0.33	9.87143e-72	7	Ddx21
1764	2.36031e-88	0.415941	0.756	0.276	5.28993e-84	7	Eprs
1765	1.2747e-62	0.415782	0.882	0.414	2.85686e-58	7	Tomm40
1766	3.08527e-76	0.415604	0.723	0.291	6.9147e-72	7	Galk1
1767	1.6199e-55	0.414657	0.939	0.521	3.63052e-51	7	Llph
1768	9.75612e-53	0.414229	0.98	0.629	2.18654e-48	7	Mrpl18
1769	1.21652e-84	0.413958	0.985	0.705	2.72646e-80	7	Park7
1770	1.2088e-66	0.413321	0.98	0.675	2.70917e-62	7	Prdx1
1771	6.03612e-52	0.413053	0.93	0.527	1.35281e-47	7	Cdv3
1772	3.52124e-126	0.41294	0.678	0.184	7.89181e-122	7	Gart
1773	8.37003e-130	0.412868	0.68	0.178	1.87589e-125	7	Znhit6
1774	1.58268e-115	0.412215	0.691	0.199	3.54711e-111	7	Timm9
1775	1.50764e-60	0.41138	0.852	0.428	3.37892e-56	7	Mrpl34
1776	1.42141e-51	0.410208	0.845	0.501	3.18566e-47	7	Gm10076
1777	9.00592e-136	0.409571	0.63	0.146	2.01841e-131	7	Gpr25
1778	1.93264e-56	0.409283	0.893	0.485	4.33144e-52	7	Chchd1
1779	2.83989e-47	0.408923	0.773	0.366	6.36477e-43	7	Cks1b
1780	9.13487e-60	0.408835	0.837	0.387	2.04731e-55	7	Bcl7c
1781	1.44238e-71	0.408364	0.826	0.357	3.23266e-67	7	Mrpl15
1782	8.13729e-103	0.408251	0.749	0.242	1.82373e-98	7	Psmc3ip
1783	6.20242e-53	0.406107	0.956	0.584	1.39009e-48	7	Ndufa5
1784	4.73201e-175	0.406086	0.998	0.913	1.06054e-170	7	Rps2
1785	5.00058e-52	0.404912	0.891	0.481	1.12073e-47	7	Rcc2
1786	5.0739e-59	0.404811	0.847	0.407	1.13716e-54	7	Psmd7
1787	9.66783e-161	0.403221	0.656	0.144	2.16675e-156	7	Cmss1
1788	3.0428e-109	0.401663	0.732	0.227	6.81953e-105	7	Psmg2
1789	9.94905e-54	0.400875	0.739	0.332	2.22978e-49	7	Cenpw
1790	1.04726e-76	0.400506	0.786	0.31	2.34712e-72	7	Ak6
1791	3.12424e-114	0.40011	0.721	0.211	7.00204e-110	7	Zfp593
1792	4.30498e-58	0.400075	0.972	0.647	9.64833e-54	7	U2af1
1793	1.93265e-141	0.399848	0.647	0.154	4.33145e-137	7	Mybbp1a
1794	2.5012e-46	0.399686	0.967	0.588	5.6057e-42	7	Sap18
1795	2.60373e-124	0.399465	0.675	0.181	5.83547e-120	7	Ppat
1796	6.97253e-53	0.397287	0.976	0.644	1.56268e-48	7	Srsf2
1797	5.00163e-54	0.39715	0.902	0.463	1.12097e-49	7	Cyc1
1798	5.89243e-68	0.39691	0.989	0.717	1.32061e-63	7	Uqcrq
1799	1.36277e-49	0.396878	0.939	0.512	3.05424e-45	7	Fubp1
1800	1.19072e-67	0.396253	0.978	0.698	2.66865e-63	7	Hnrnpab
1801	7.41572e-54	0.394306	0.887	0.453	1.66201e-49	7	Ssbp1
1802	5.71299e-73	0.392998	0.739	0.285	1.28039e-68	7	Hmgb3
1803	1.02728e-55	0.392831	0.88	0.434	2.30233e-51	7	Adh5
1804	1.8394e-49	0.391784	0.852	0.44	4.12246e-45	7	Supt16
1805	1.40032e-50	0.391622	0.943	0.58	3.13841e-46	7	Cct7
1806	8.82293e-65	0.390072	0.81	0.355	1.9774e-60	7	Gspt1
1807	9.11659e-60	0.390053	0.854	0.396	2.04321e-55	7	Ak2
1808	2.89344e-43	0.389953	0.967	0.579	6.48478e-39	7	Zfp706
1809	3.41761e-45	0.389377	0.954	0.564	7.65954e-41	7	Tceb1
1810	1.64121e-84	0.388715	0.749	0.274	3.67828e-80	7	Psmg1
1811	2.97314e-50	0.388505	0.871	0.437	6.6634e-46	7	Aldoa
1812	1.72523e-62	0.388297	0.804	0.352	3.86658e-58	7	Mrps28
1813	5.84419e-81	0.388273	0.725	0.265	1.3098e-76	7	Rpa2
1814	1.18383e-46	0.387966	0.887	0.464	2.6532e-42	7	1810037I17Rik
1815	4.07646e-131	0.387423	0.63	0.155	9.13616e-127	7	Zmynd19
1816	4.13221e-72	0.387361	0.976	0.731	9.26111e-68	7	Gm10260
1817	2.14064e-59	0.387214	0.841	0.396	4.79761e-55	7	Eif3g
1818	9.66867e-97	0.387201	0.763	0.252	2.16694e-92	7	Rpf2
1819	1.09137e-45	0.386959	0.908	0.487	2.44597e-41	7	Nsmce4a
1820	6.70983e-43	0.386492	0.948	0.58	1.50381e-38	7	Sf3b5
1821	7.47404e-94	0.386366	0.739	0.249	1.67508e-89	7	Gtf3a
1822	1.88337e-112	0.385077	0.649	0.181	4.221e-108	7	Atic
1823	6.89078e-64	0.384814	0.784	0.345	1.54436e-59	7	Lsm7
1824	2.90284e-158	0.384026	0.586	0.122	6.50584e-154	7	Tmem97
1825	1.14563e-61	0.383731	0.891	0.399	2.56759e-57	7	Ppp1r2
1826	8.80865e-44	0.383637	0.915	0.484	1.97419e-39	7	Psip1
1827	6.25662e-51	0.38353	0.922	0.466	1.40223e-46	7	Emc6
1828	3.38804e-58	0.382637	0.878	0.39	7.59327e-54	7	Topbp1
1829	6.7652e-82	0.382213	0.691	0.242	1.51622e-77	7	Rrm1
1830	1.67178e-84	0.381645	0.693	0.249	3.74679e-80	7	Stoml2
1831	1.65984e-75	0.381279	0.813	0.317	3.72003e-71	7	Dnajc21
1832	2.58727e-51	0.380982	0.906	0.455	5.79858e-47	7	1810022K09Rik
1833	8.48394e-42	0.380911	0.928	0.542	1.90142e-37	7	Nudt21
1834	9.2871e-43	0.380627	0.937	0.519	2.08143e-38	7	Ndufb6
1835	1.22783e-61	0.380015	0.76	0.34	2.75181e-57	7	Mrpl36
1836	9.94598e-72	0.37992	0.749	0.301	2.22909e-67	7	Eif3b
1837	3.27597e-52	0.379575	0.902	0.448	7.34211e-48	7	Timm17a
1838	4.58369e-72	0.379077	0.765	0.306	1.0273e-67	7	Stip1
1839	3.79308e-44	0.378453	0.937	0.557	8.50106e-40	7	Polr2j
1840	4.93778e-46	0.378195	0.969	0.629	1.10666e-41	7	Ddx39b
1841	2.83591e-48	0.378007	0.965	0.632	6.35583e-44	7	Psmb5
1842	3.46698e-62	0.376805	0.71	0.3	7.77021e-58	7	Ssrp1
1843	1.40887e-108	0.376784	0.651	0.189	3.15756e-104	7	Impa2
1844	1.53271e-53	0.376481	0.908	0.424	3.43511e-49	7	Pole4
1845	6.24782e-51	0.375434	0.832	0.396	1.40026e-46	7	Mcm7
1846	6.55231e-47	0.374788	0.817	0.401	1.4685e-42	7	Dnajc9
1847	8.54113e-46	0.374787	0.915	0.585	1.91424e-41	7	Lsm4
1848	1.05889e-44	0.374528	0.85	0.474	2.37319e-40	7	Mrpl23
1849	1.02642e-75	0.373655	0.771	0.299	2.30041e-71	7	Nip7
1850	1.59785e-97	0.373494	0.706	0.227	3.58109e-93	7	Haus1
1851	1.73107e-78	0.372757	0.734	0.271	3.87967e-74	7	Polr2l
1852	1.33009e-82	0.372582	0.699	0.247	2.981e-78	7	Mcm4
1853	1.70522e-45	0.370966	0.959	0.637	3.82173e-41	7	Ndufc2
1854	1.29795e-53	0.370573	0.725	0.335	2.90897e-49	7	Ctage5
1855	2.52356e-106	0.3702	0.993	0.819	5.65581e-102	7	Serbp1
1856	7.79603e-75	0.369873	0.776	0.3	1.74725e-70	7	Eif1ad
1857	4.00961e-118	0.369801	0.61	0.159	8.98634e-114	7	Bcap29
1858	1.67662e-107	0.369544	0.704	0.208	3.75763e-103	7	Rrp9
1859	1.04739e-48	0.368724	0.985	0.697	2.34742e-44	7	Arpp19
1860	3.67426e-49	0.368577	0.948	0.634	8.23475e-45	7	Eif3i
1861	1.2785e-96	0.368092	0.998	0.83	2.86538e-92	7	Eef1b2
1862	4.54846e-38	0.368	0.93	0.579	1.0194e-33	7	Anp32e
1863	8.88546e-45	0.367724	0.911	0.485	1.99141e-40	7	Eif6
1864	5.36971e-89	0.365039	0.71	0.24	1.20346e-84	7	Guk1
1865	9.30878e-106	0.364996	0.608	0.172	2.08628e-101	7	Fam136a
1866	4.41667e-71	0.364595	0.682	0.263	9.89863e-67	7	Snx5
1867	1.42045e-65	0.36416	0.808	0.341	3.1835e-61	7	Pfdn6
1868	2.72932e-55	0.363996	0.819	0.375	6.11696e-51	7	Ppm1g
1869	1.13037e-39	0.36363	0.928	0.514	2.53338e-35	7	Sarnp
1870	4.58643e-39	0.363279	0.939	0.575	1.02791e-34	7	Psma4
1871	3.03687e-103	0.363155	0.566	0.154	6.80624e-99	7	Timm10
1872	6.85083e-66	0.363057	0.791	0.325	1.53541e-61	7	Gtpbp4
1873	9.65193e-41	0.36299	0.967	0.62	2.16319e-36	7	Psma5
1874	1.69322e-76	0.362702	0.736	0.271	3.79485e-72	7	Larp1
1875	1.69778e-48	0.362465	0.863	0.423	3.80507e-44	7	Asf1a
1876	9.81941e-88	0.362265	0.682	0.227	2.20073e-83	7	Mcm2
1877	3.9286e-45	0.362053	0.915	0.475	8.80477e-41	7	Pam16
1878	1.57295e-89	0.36201	0.706	0.236	3.5253e-85	7	Nifk
1879	2.06282e-96	0.361415	0.667	0.206	4.62319e-92	7	Chaf1b
1880	4.09876e-50	0.361103	0.972	0.672	9.18614e-46	7	Cox7b
1881	4.82883e-100	0.360892	0.669	0.207	1.08224e-95	7	Ruvbl2
1882	5.69282e-59	0.360541	0.819	0.362	1.27587e-54	7	Dnajc15
1883	1.56146e-39	0.360087	0.865	0.473	3.49954e-35	7	Lsm3
1884	2.22862e-106	0.359686	0.998	0.87	4.99479e-102	7	Hspa8
1885	2.64967e-39	0.359231	0.919	0.512	5.93845e-35	7	Srsf9
1886	3.80697e-76	0.359217	0.643	0.232	8.53219e-72	7	Fam162a
1887	1.44801e-49	0.35903	0.686	0.324	3.24529e-45	7	Tmed5
1888	2.1495e-95	0.358527	0.688	0.22	4.81747e-91	7	Rars
1889	1.5675e-130	0.35834	0.643	0.155	3.51308e-126	7	Gm11974
1890	1.2847e-63	0.358014	0.978	0.731	2.87927e-59	7	Uqcr10
1891	2.8448e-45	0.357594	0.978	0.68	6.37576e-41	7	Psma7
1892	3.59586e-44	0.35729	0.85	0.443	8.05904e-40	7	Uba2
1893	2.98815e-37	0.356898	0.915	0.523	6.69705e-33	7	Smarca5
1894	2.70074e-46	0.356333	0.952	0.647	6.05289e-42	7	Uqcrb
1895	3.96216e-36	0.355292	0.954	0.609	8.87999e-32	7	Ndufc1
1896	5.72696e-39	0.355125	0.919	0.564	1.28353e-34	7	Hnrnpc
1897	1.94332e-56	0.354626	0.847	0.378	4.35538e-52	7	Ddx18
1898	1.77526e-46	0.354201	0.861	0.44	3.9787e-42	7	Denr
1899	8.28282e-59	0.353318	0.843	0.368	1.85635e-54	7	Mrpl13
1900	3.59899e-75	0.352966	0.741	0.276	8.06605e-71	7	Gars
1901	6.22881e-41	0.352108	0.908	0.568	1.396e-36	7	Metap2
1902	1.45377e-35	0.351494	0.95	0.557	3.25818e-31	7	Cox17
1903	2.57312e-65	0.351094	0.78	0.316	5.76688e-61	7	Amd1
1904	5.80671e-40	0.350836	0.843	0.43	1.3014e-35	7	Lmnb1
1905	6.54737e-45	0.350367	0.978	0.687	1.4674e-40	7	Cct2
1906	4.10565e-101	0.349835	0.658	0.194	9.20158e-97	7	Slc29a1
1907	2.90656e-70	0.349199	0.715	0.273	6.51419e-66	7	2410127L17Rik
1908	1.32869e-58	0.348787	0.739	0.323	2.97786e-54	7	Ruvbl1
1909	1.16903e-39	0.348761	0.769	0.425	2.62002e-35	7	Snhg3
1910	1.2943e-41	0.348408	0.606	0.275	2.90078e-37	7	Top2a
1911	9.82132e-89	0.348307	0.702	0.23	2.20115e-84	7	Utp18
1912	2.34316e-37	0.348056	0.893	0.502	5.2515e-33	7	Vdac3
1913	2.59171e-112	0.347799	0.438	0.095	5.80854e-108	7	1500009L16Rik
1914	1.12198e-117	0.347169	0.603	0.155	2.51458e-113	7	Ipo5
1915	4.23567e-43	0.346801	0.869	0.44	9.49298e-39	7	Smc6
1916	1.4637e-101	0.34665	0.654	0.192	3.28045e-97	7	Slc25a39
1917	1.12146e-56	0.346464	0.983	0.733	2.51341e-52	7	Snrpb
1918	1.45895e-36	0.346325	0.922	0.528	3.2698e-32	7	Dcun1d5
1919	1.52405e-145	0.346296	0.573	0.121	3.4157e-141	7	Nme2
1920	1.53112e-70	0.346202	0.704	0.266	3.43155e-66	7	Ddx1
1921	6.43869e-36	0.346148	0.943	0.541	1.44304e-31	7	Drap1
1922	9.36613e-71	0.345999	0.991	0.772	2.09914e-66	7	Tomm20
1923	2.91355e-75	0.34597	0.715	0.26	6.52985e-71	7	Tomm70a
1924	2.37212e-52	0.345637	0.815	0.378	5.31639e-48	7	Eif4e
1925	4.10675e-114	0.345422	0.63	0.166	9.20405e-110	7	Aatf
1926	1.60626e-72	0.344504	0.712	0.27	3.59994e-68	7	Idh3a
1927	5.68004e-31	0.344104	0.924	0.546	1.27301e-26	7	Calr
1928	1.83185e-55	0.343845	0.686	0.287	4.10554e-51	7	Idi1
1929	4.93652e-33	0.343017	0.462	0.21	1.10637e-28	7	Hist1h1b
1930	8.01925e-69	0.342464	0.996	0.797	1.79728e-64	7	Ndufa4
1931	4.03864e-46	0.342441	0.786	0.376	9.0514e-42	7	Mrpl51
1932	1.82776e-70	0.341963	0.747	0.283	4.09638e-66	7	Snhg6
1933	1.15111e-45	0.340997	0.983	0.738	2.57987e-41	7	Cbx3
1934	3.53037e-79	0.340458	0.656	0.224	7.91227e-75	7	Ndufaf2
1935	1.70867e-43	0.340385	0.961	0.696	3.82947e-39	7	Hnrnpa1
1936	1.8588e-38	0.340271	0.889	0.472	4.16594e-34	7	Ola1
1937	6.40228e-43	0.34023	0.828	0.41	1.43488e-38	7	Hspa14
1938	3.26215e-33	0.340017	0.965	0.569	7.31112e-29	7	Ube2e3
1939	8.30598e-40	0.339485	0.885	0.468	1.86154e-35	7	Mbd3
1940	7.24979e-48	0.338664	0.708	0.307	1.62482e-43	7	Smc2
1941	1.0677e-107	0.338327	0.59	0.157	2.39293e-103	7	Mthfd2
1942	7.73883e-35	0.338186	0.948	0.593	1.73443e-30	7	Mrps24
1943	5.22532e-112	0.338075	0.603	0.157	1.1711e-107	7	Tma16
1944	7.67023e-41	0.337965	0.869	0.446	1.71905e-36	7	Mrps18c
1945	4.4603e-33	0.337905	0.978	0.66	9.99643e-29	7	Taf10
1946	4.48321e-73	0.337564	0.721	0.269	1.00478e-68	7	Gins4
1947	2.42866e-33	0.33747	0.937	0.581	5.44311e-29	7	Eif5
1948	4.10411e-33	0.337187	0.906	0.498	9.19814e-29	7	Hsp90b1
1949	1.90578e-40	0.337054	0.943	0.658	4.27123e-36	7	Ywhae
1950	9.46801e-111	0.335638	0.556	0.14	2.12197e-106	7	Dfna5
1951	7.40843e-35	0.335195	0.917	0.558	1.66038e-30	7	Mrpl20
1952	2.54821e-19	0.335144	0.556	0.341	5.71105e-15	7	Hist1h2ap
1953	1.31671e-103	0.335106	0.612	0.172	2.951e-99	7	Umps
1954	3.86779e-51	0.334898	0.741	0.332	8.66849e-47	7	Prdx6
1955	2.87373e-67	0.334414	0.76	0.298	6.4406e-63	7	Seh1l
1956	2.71329e-59	0.333678	0.972	0.773	6.08103e-55	7	Eif4a1
1957	1.16262e-66	0.333617	0.732	0.281	2.60566e-62	7	Rfc2
1958	1.30387e-119	0.333578	0.584	0.145	2.92223e-115	7	Chaf1a
1959	9.21713e-115	0.332437	0.608	0.157	2.06574e-110	7	Ctps
1960	1.95234e-36	0.331744	0.878	0.568	4.37559e-32	7	Ssb
1961	3.30638e-46	0.330857	0.614	0.266	7.41027e-42	7	Cks2
1962	1.27584e-102	0.330479	0.667	0.196	2.85941e-98	7	Magohb
1963	9.32853e-61	0.330314	0.717	0.296	2.09071e-56	7	Mrps15
1964	1.99464e-62	0.330202	0.614	0.234	4.47039e-58	7	Fkbp5
1965	1.45365e-36	0.330053	0.9	0.487	3.25792e-32	7	Dazap1
1966	2.56794e-53	0.329133	0.789	0.349	5.75526e-49	7	Ubtf
1967	3.3645e-48	0.32907	0.802	0.376	7.54051e-44	7	Exosc3
1968	8.79255e-39	0.328718	0.869	0.467	1.97059e-34	7	Dnajc19
1969	1.35383e-33	0.328576	0.902	0.523	3.0342e-29	7	Thoc7
1970	1.89551e-99	0.328077	0.58	0.16	4.24822e-95	7	Fam60a
1971	6.84443e-58	0.328072	0.691	0.278	1.53397e-53	7	Atad2
1972	1.16128e-36	0.328062	0.902	0.491	2.60267e-32	7	Rbm17
1973	4.04446e-64	0.327553	0.745	0.293	9.06445e-60	7	Pgp
1974	5.44226e-33	0.327148	0.93	0.524	1.21972e-28	7	Srsf10
1975	7.29395e-31	0.327007	0.926	0.551	1.63472e-26	7	Rbm8a
1976	3.99552e-114	0.326019	0.619	0.163	8.95477e-110	7	Nup43
1977	7.88391e-39	0.325603	0.83	0.425	1.76694e-34	7	Mrps36
1978	3.99679e-122	0.325088	0.608	0.148	8.95761e-118	7	Ccdc86
1979	8.01212e-42	0.325078	0.588	0.256	1.79568e-37	7	Spc24
1980	1.92915e-107	0.32474	0.996	0.871	4.32361e-103	7	Cox7c
1981	3.62883e-36	0.324389	0.861	0.454	8.13292e-32	7	Snrnp40
1982	1.16386e-35	0.324346	0.946	0.681	2.60844e-31	7	Hmgn1
1983	6.88726e-66	0.324091	0.734	0.278	1.54357e-61	7	Whsc1
1984	1.46972e-44	0.323958	0.782	0.378	3.29394e-40	7	Bola3
1985	1.28083e-32	0.323957	0.882	0.581	2.8706e-28	7	Pgls
1986	1.65739e-86	0.323673	0.597	0.181	3.71454e-82	7	Ptpla
1987	2.42438e-98	0.32366	0.991	0.867	5.43351e-94	7	Rpl36a
1988	2.43937e-49	0.323574	0.767	0.356	5.46711e-45	7	Hspa4
1989	2.96147e-69	0.323338	0.715	0.268	6.63724e-65	7	Ddx27
1990	1.41038e-31	0.322256	0.891	0.535	3.16094e-27	7	Phf5a
1991	3.46692e-41	0.322213	0.937	0.676	7.77006e-37	7	Slc25a3
1992	8.45425e-53	0.322201	0.974	0.767	1.89477e-48	7	Rpl5
1993	2.95417e-51	0.322195	0.782	0.354	6.62089e-47	7	Rpl7l1
1994	1.67552e-30	0.321771	0.939	0.615	3.75518e-26	7	Ndufs6
1995	1.82291e-34	0.321726	0.898	0.483	4.0855e-30	7	Pin1
1996	1.3175e-58	0.321498	0.773	0.323	2.95277e-54	7	Slmo2
1997	6.65049e-91	0.321415	0.654	0.203	1.49051e-86	7	Prpf19
1998	1.11212e-37	0.321171	0.736	0.391	2.49248e-33	7	Uqcc2
1999	4.73658e-50	0.320365	0.802	0.362	1.06156e-45	7	Trim27
[truncated: 2,570 more rows]

## Sheet: (Mock vs MRV)All.markers
	p_val	avg_log2FC	pct.1	pct.2	p_val_adj	cluster	gene
1	0	1.35467	0.552	0.002	0	Mock	Xist
2	0	0.954028	0.872	0.379	0	Mock	Gmfg
3	0	0.951131	0.854	0.416	0	Mock	Tcf7
4	0	0.889736	0.803	0.38	0	Mock	Gm4258
5	0	0.863319	0.625	0.17	0	Mock	Arl5c
6	0	0.836188	0.838	0.489	0	Mock	Ccnd3
7	0	0.811897	0.657	0.283	0	Mock	Rag1
8	0	0.779912	0.813	0.507	0	Mock	Cd8b1
9	0	0.764781	0.712	0.312	0	Mock	Sh2d1a
10	0	0.759495	0.614	0.188	0	Mock	Hbb-bs
11	0	0.741281	0.825	0.483	0	Mock	Ldhb
12	0	0.731642	0.92	0.649	0	Mock	Satb1
13	0	0.706796	0.509	0.128	0	Mock	Cd4
14	1.47722e-303	0.686632	0.511	0.159	3.31074e-299	Mock	Endou
15	0	0.658322	0.919	0.678	0	Mock	Cd3d
16	8.24328e-249	0.65649	0.404	0.094	1.84748e-244	Mock	Tctex1d1
17	0	0.642971	0.741	0.431	0	Mock	Spint2
18	0	0.641936	0.768	0.464	0	Mock	Ptprcap
19	0	0.630893	0.794	0.53	0	Mock	Bcl11b
20	5.71153e-230	0.625325	0.58	0.264	1.28007e-225	Mock	Cd52
21	2.42962e-261	0.592634	0.678	0.426	5.44526e-257	Mock	Rgs10
22	3.13189e-288	0.588744	0.669	0.347	7.01918e-284	Mock	Laptm5
23	1.0335e-270	0.580969	0.625	0.307	2.31629e-266	Mock	Cd247
24	4.60452e-278	0.574739	0.684	0.38	1.03196e-273	Mock	Hmha1
25	5.42487e-237	0.572319	0.44	0.132	1.21582e-232	Mock	Mzb1
26	6.64784e-248	0.57166	0.612	0.347	1.48991e-243	Mock	Thy1
27	1.70032e-220	0.571275	0.461	0.167	3.81076e-216	Mock	Cd28
28	3.11494e-253	0.570607	0.689	0.447	6.98121e-249	Mock	Arpp21
29	1.54409e-260	0.565235	0.691	0.392	3.46062e-256	Mock	RP23-362B7.1
30	3.8283e-223	0.558849	0.357	0.075	8.57999e-219	Mock	Hist3h2ba
31	4.49638e-182	0.557115	0.462	0.203	1.00773e-177	Mock	Tubb2b
32	0	0.553611	0.755	0.501	0	Mock	Tsc22d4
33	0	0.553011	0.813	0.577	0	Mock	Lat
34	3.44428e-209	0.548257	0.498	0.213	7.71932e-205	Mock	Ilvbl
35	3.01635e-206	0.545498	0.483	0.205	6.76025e-202	Mock	Ets2
36	1.6841e-231	0.544434	0.337	0.05	3.77441e-227	Mock	Gm15340
37	0	0.532865	0.806	0.599	0	Mock	Cd8a
38	3.45021e-213	0.525083	0.684	0.48	7.73261e-209	Mock	Rmnd5a
39	4.5899e-199	0.523713	0.606	0.358	1.02869e-194	Mock	Themis
40	6.34677e-194	0.515349	0.364	0.096	1.42244e-189	Mock	A430106G13Rik
41	4.1386e-238	0.508171	0.691	0.409	9.27542e-234	Mock	Lsp1
42	0	0.505305	0.832	0.638	0	Mock	Pnrc1
43	1.78779e-184	0.504749	0.546	0.309	4.0068e-180	Mock	Xrcc6
44	1.30199e-165	0.499961	0.536	0.311	2.91801e-161	Mock	Lef1
45	0	0.496633	0.771	0.568	0	Mock	Rac2
46	6.15364e-210	0.491271	0.689	0.48	1.37915e-205	Mock	Ssbp2
47	3.22265e-229	0.490424	0.73	0.522	7.22259e-225	Mock	Cd27
48	0	0.487182	0.878	0.692	0	Mock	Lck
49	8.64151e-173	0.486137	0.294	0.06	1.93674e-168	Mock	Cd5
50	1.49485e-193	0.467659	0.672	0.487	3.35025e-189	Mock	Arl6ip1
51	4.82415e-154	0.467614	0.484	0.253	1.08119e-149	Mock	Rasgrp1
52	4.75872e-163	0.467275	0.575	0.354	1.06652e-158	Mock	Celf2
53	1.76283e-175	0.459071	0.657	0.457	3.95085e-171	Mock	Btg2
54	2.51818e-158	0.457423	0.514	0.276	5.64373e-154	Mock	Hdac7
55	3.57892e-125	0.451806	0.472	0.275	8.02107e-121	Mock	Tubb2a
56	1.92312e-134	0.449326	0.533	0.332	4.31009e-130	Mock	Chrna9
57	1.36394e-158	0.442444	0.354	0.116	3.05686e-154	Mock	Cd6
58	3.41079e-244	0.432993	0.767	0.597	7.64426e-240	Mock	2024-09-01
59	9.39479e-141	0.427355	0.343	0.124	2.10556e-136	Mock	Capn3
60	5.8309e-112	0.426843	0.307	0.121	1.30682e-107	Mock	A430035B10Rik
61	2.53292e-121	0.425404	0.568	0.396	5.67679e-117	Mock	Ifngr1
62	4.02943e-247	0.42365	0.842	0.733	9.03075e-243	Mock	Gtf2h4
63	1.12812e-140	0.422106	0.331	0.11	2.52835e-136	Mock	Txk
64	3.43607e-116	0.421783	0.52	0.323	7.70091e-112	Mock	Lgals1
65	2.16049e-260	0.415716	0.814	0.678	4.84208e-256	Mock	Limd2
66	7.73672e-121	0.41389	0.517	0.329	1.73395e-116	Mock	Myb
67	4.38752e-131	0.41289	0.527	0.335	9.83331e-127	Mock	Cdkn2d
68	3.15091e-136	0.40622	0.441	0.221	7.06182e-132	Mock	Abhd8
69	1.37448e-165	0.405564	0.698	0.542	3.0805e-161	Mock	Ets1
70	1.20634e-109	0.403058	0.268	0.093	2.70365e-105	Mock	H2-T3
71	1.35796e-214	0.400627	0.721	0.574	3.04346e-210	Mock	Prdx2
72	1.96843e-130	0.397786	0.302	0.096	4.41166e-126	Mock	B230118H07Rik
73	3.11763e-96	0.396695	0.372	0.201	6.98723e-92	Mock	Trac
74	4.6587e-127	0.396138	0.316	0.11	1.04411e-122	Mock	Ypel3
75	0	0.393727	0.932	0.827	0	Mock	Cd3g
76	1.00584e-245	0.393054	0.865	0.812	2.25428e-241	Mock	Ctsl
77	5.29089e-131	0.393022	0.348	0.134	1.18579e-126	Mock	Abi3
78	2.72608e-158	0.389389	0.766	0.623	6.10968e-154	Mock	Sox4
79	6.92085e-102	0.381804	0.441	0.261	1.5511e-97	Mock	Clk3
80	1.64887e-116	0.379574	0.411	0.209	3.69544e-112	Mock	Def6
81	4.9717e-120	0.378486	0.586	0.42	1.11426e-115	Mock	Arhgef1
82	7.72433e-107	0.377064	0.384	0.196	1.73118e-102	Mock	Traf3ip3
83	5.31507e-125	0.375027	0.609	0.44	1.19121e-120	Mock	Gpsm3
84	2.95217e-97	0.371408	0.574	0.451	6.61641e-93	Mock	Ptms
85	2.37981e-137	0.370201	0.725	0.605	5.33362e-133	Mock	Ccr9
86	1.29532e-101	0.369897	0.455	0.277	2.90306e-97	Mock	Rbmx
87	3.6042e-88	0.367528	0.51	0.351	8.07774e-84	Mock	Cd2
88	4.26793e-277	0.365926	0.856	0.744	9.56529e-273	Mock	Coro1a
89	1.66334e-130	0.363342	0.371	0.143	3.72787e-126	Mock	Selplg
90	6.74339e-137	0.361139	0.302	0.089	1.51133e-132	Mock	Acp5
91	2.79433e-114	0.360329	0.285	0.097	6.26264e-110	Mock	Cd84
92	5.16832e-121	0.357737	0.295	0.098	1.15832e-116	Mock	Rorc
93	2.66926e-106	0.35659	0.34	0.151	5.98234e-102	Mock	Ccng2
94	1.13562e-94	0.354602	0.473	0.313	2.54516e-90	Mock	Ptp4a3
95	1.95996e-106	0.353545	0.304	0.119	4.39266e-102	Mock	Bcl2l1
96	1.28824e-98	0.351986	0.337	0.159	2.88721e-94	Mock	Dusp10
97	5.26633e-102	0.348038	0.281	0.106	1.18029e-97	Mock	Dgka
98	2.26248e-132	0.347479	0.278	0.076	5.07066e-128	Mock	Rasal3
99	1.06905e-190	0.345942	0.737	0.656	2.39595e-186	Mock	Eef2
100	1.09633e-125	0.344112	0.697	0.563	2.4571e-121	Mock	Fyb
101	3.77794e-89	0.343251	0.401	0.226	8.46711e-85	Mock	Cdkn1b
102	2.4222e-87	0.341563	0.444	0.276	5.42864e-83	Mock	Cd24a
103	4.35154e-56	0.33987	0.358	0.239	9.75267e-52	Mock	Tox
104	4.96752e-115	0.336453	0.253	0.07	1.11332e-110	Mock	Apoe
105	2.31172e-89	0.336138	0.355	0.181	5.18102e-85	Mock	Atf7ip
106	2.22032e-89	0.329963	0.345	0.174	4.97617e-85	Mock	Grap
107	8.64789e-86	0.325056	0.301	0.136	1.93817e-81	Mock	Rnf157
108	3.94725e-65	0.323977	0.496	0.383	8.84658e-61	Mock	Nrip1
109	7.15968e-67	0.321191	0.365	0.226	1.60463e-62	Mock	Atl2
110	3.47607e-84	0.320111	0.317	0.151	7.79056e-80	Mock	Itga6
111	9.30849e-94	0.319456	0.341	0.164	2.08622e-89	Mock	Sash3
112	9.04155e-152	0.317156	0.729	0.641	2.02639e-147	Mock	Ezr
113	4.36118e-66	0.316534	0.297	0.154	9.77427e-62	Mock	Gimap6
114	1.05295e-81	0.316067	0.561	0.445	2.35987e-77	Mock	Pdcd4
115	2.68043e-70	0.315266	0.336	0.185	6.00737e-66	Mock	H1f0
116	7.65537e-71	0.314267	0.299	0.153	1.71572e-66	Mock	Slc35d1
117	7.90714e-84	0.313118	0.537	0.401	1.77215e-79	Mock	Tmem50a
118	1.48465e-74	0.312415	0.36	0.206	3.32739e-70	Mock	Il21r
119	5.68435e-110	0.311815	0.713	0.653	1.27398e-105	Mock	Trbc1
120	1.06789e-72	0.309326	0.39	0.239	2.39335e-68	Mock	Tbc1d10c
121	7.45425e-127	0.308847	0.747	0.654	1.67065e-122	Mock	Cirbp
122	4.7232e-144	0.308691	0.792	0.692	1.05856e-139	Mock	Ptprc
123	2.2775e-52	0.308589	0.258	0.14	5.10433e-48	Mock	Cenpa
124	3.68507e-111	0.30738	0.26	0.078	8.25899e-107	Mock	Sh2d2a
125	5.72764e-72	0.304779	0.589	0.493	1.28368e-67	Mock	Ogt
126	7.08434e-83	0.303815	0.571	0.443	1.58774e-78	Mock	Pycard
127	3.34339e-118	0.303789	0.713	0.605	7.4932e-114	Mock	Cd3e
128	1.47221e-81	0.301013	0.631	0.551	3.29952e-77	Mock	Anxa2
129	3.07135e-116	0.296994	0.772	0.676	6.8835e-112	Mock	Rsrp1
130	3.41193e-79	0.296288	0.27	0.116	7.64681e-75	Mock	Gse1
131	6.98582e-67	0.295431	0.527	0.403	1.56566e-62	Mock	Psap
132	1.40201e-72	0.295133	0.534	0.429	3.14218e-68	Mock	Fkbp1a
133	1.66755e-61	0.294438	0.287	0.155	3.73732e-57	Mock	Kdm5b
134	1.44781e-161	0.294119	0.789	0.713	3.24484e-157	Mock	Skap1
135	1.02263e-66	0.292294	0.319	0.175	2.29192e-62	Mock	A930003A15Rik
136	2.03357e-58	0.291459	0.43	0.304	4.55764e-54	Mock	Ano6
137	1.33032e-65	0.291251	0.455	0.325	2.98152e-61	Mock	Acaa2
138	1.57483e-71	0.290138	0.58	0.475	3.5295e-67	Mock	Bptf
139	2.02587e-34	0.288819	0.34	0.25	4.54039e-30	Mock	H1fx
140	3.03989e-64	0.28781	0.504	0.397	6.81301e-60	Mock	2024-09-06
141	8.0207e-55	0.286249	0.492	0.391	1.7976e-50	Mock	Trp53inp1
142	3.15155e-60	0.285674	0.47	0.348	7.06325e-56	Mock	Sh3kbp1
143	2.39291e-63	0.285358	0.307	0.169	5.363e-59	Mock	Hsdl1
144	1.57485e-61	0.283533	0.551	0.462	3.52955e-57	Mock	Pnisr
145	2.51348e-48	0.282736	0.42	0.323	5.63321e-44	Mock	Cd37
146	3.3457e-55	0.280824	0.355	0.226	7.49837e-51	Mock	Tm6sf1
147	1.62524e-48	0.279858	0.491	0.4	3.64249e-44	Mock	Zfp280d
148	7.22184e-83	0.279482	0.259	0.103	1.61856e-78	Mock	Colq
149	1.10321e-94	0.279129	0.652	0.585	2.47251e-90	Mock	Cox7a2l
150	2.66327e-74	0.278012	0.301	0.147	5.96893e-70	Mock	Trim59
151	2.25974e-55	0.275421	0.428	0.322	5.06453e-51	Mock	Lrmp
152	3.15998e-60	0.272488	0.538	0.45	7.08215e-56	Mock	Cux1
153	1.43158e-64	0.272358	0.309	0.168	3.20845e-60	Mock	2024-09-09
154	2.64579e-42	0.27201	0.443	0.358	5.92974e-38	Mock	Txnip
155	1.61054e-62	0.269975	0.565	0.498	3.60953e-58	Mock	Desi1
156	1.39896e-167	0.269607	0.821	0.76	3.13534e-163	Mock	Arhgdib
157	3.7411e-86	0.268583	0.724	0.654	8.38455e-82	Mock	Znrf1
158	4.53428e-48	0.267636	0.319	0.202	1.01622e-43	Mock	Lipa
159	1.79872e-58	0.266543	0.276	0.147	4.0313e-54	Mock	Fam53b
160	3.59532e-69	0.266291	0.272	0.127	8.05783e-65	Mock	Il16
161	7.69412e-56	0.26529	0.28	0.154	1.72441e-51	Mock	Prrt1
162	3.054e-67	0.265091	0.332	0.177	6.84463e-63	Mock	Hcst
163	1.47207e-42	0.263806	0.343	0.239	3.29919e-38	Mock	A430104N18Rik
164	4.10007e-50	0.262269	0.398	0.278	9.18908e-46	Mock	Arhgap15
165	2.30134e-43	0.262081	0.254	0.151	5.15776e-39	Mock	Lpar6
166	1.84847e-65	0.261282	0.285	0.144	4.14278e-61	Mock	Kcnn4
167	1.65173e-44	0.26089	0.428	0.327	3.70185e-40	Mock	Fbxl12
168	1.75777e-123	0.25945	0.753	0.708	3.93952e-119	Mock	Supt4a
169	3.58571e-53	0.258242	0.348	0.219	8.03629e-49	Mock	Rcsd1
170	4.93038e-59	0.257649	0.423	0.281	1.105e-54	Mock	Fermt3
171	7.95061e-62	0.257403	0.652	0.581	1.78189e-57	Mock	Klf13
172	2.62023e-46	0.257233	0.438	0.326	5.87247e-42	Mock	Zfp292
173	1.11591e-43	0.254626	0.411	0.308	2.50099e-39	Mock	Nfatc3
174	1.37926e-50	0.254472	0.344	0.223	3.0912e-46	Mock	Smarcd2
175	4.10968e-56	0.254435	0.604	0.54	9.21061e-52	Mock	Clk1
176	1.16902e-47	0.253674	0.367	0.253	2.62001e-43	Mock	Hes6
177	1.87064e-42	0.252442	0.391	0.288	4.19248e-38	Mock	Trpc4ap
178	3.1561e-55	0.252441	0.423	0.289	7.07346e-51	Mock	Marcks
179	8.08662e-48	0.252005	0.3	0.185	1.81237e-43	Mock	E2f2
180	1.51873e-45	0.250066	0.332	0.22	3.40378e-41	Mock	Ing4
181	0	1.35385	0.837	0.125	0	MRV	Bst2
182	0	1.35375	0.945	0.294	0	MRV	H2-D1
183	0	1.34961	0.712	0.067	0	MRV	Ifi27l2a
184	0	1.34479	0.78	0.106	0	MRV	Isg15
185	0	1.27936	0.713	0.089	0	MRV	Ung
186	0	1.18215	0.764	0.08	0	MRV	Zbp1
187	0	1.16714	0.655	0.008	0	MRV	Iigp1
188	0	1.08748	0.723	0.029	0	MRV	Rtp4
189	0	0.996686	0.713	0.136	0	MRV	H2-K1
190	0	0.968023	0.922	0.451	0	MRV	B2m
191	0	0.943732	0.581	0.044	0	MRV	Ifitm3
192	0	0.940999	0.586	0.025	0	MRV	Irf7
193	0	0.906823	0.597	0.116	0	MRV	Syce2
194	0	0.87853	0.568	0.019	0	MRV	Gbp6
195	0	0.841882	0.441	0.008	0	MRV	Ly6a
196	0	0.833722	0.623	0.153	0	MRV	Dhfr
197	0	0.821584	0.723	0.257	0	MRV	Naa50
198	0	0.821187	0.475	0.016	0	MRV	Ifit1
199	0	0.809114	0.629	0.19	0	MRV	Gzma
200	0	0.800856	0.687	0.182	0	MRV	Ppa1
201	0	0.785952	0.557	0.092	0	MRV	Serf1
202	0	0.774581	0.642	0.154	0	MRV	Stat1
203	0	0.763776	0.693	0.253	0	MRV	Dctpp1
204	0	0.755489	0.725	0.273	0	MRV	Odc1
205	0	0.754908	0.777	0.315	0	MRV	Psmb9
206	0	0.753933	0.88	0.491	0	MRV	Hint1
207	0	0.745221	0.688	0.251	0	MRV	Tex30
208	0	0.741079	0.516	0.031	0	MRV	Xaf1
209	0	0.733867	0.666	0.212	0	MRV	Rexo2
210	0	0.723086	0.55	0.124	0	MRV	Ifi47
211	0	0.720228	0.86	0.482	0	MRV	Cycs
212	0	0.714584	0.791	0.426	0	MRV	Calr
213	0	0.710499	0.693	0.244	0	MRV	Siva1
214	0	0.710044	0.494	0.016	0	MRV	Usp18
215	0	0.707135	0.518	0.062	0	MRV	Epsti1
216	0	0.671359	0.523	0.075	0	MRV	Igtp
217	0	0.670661	0.545	0.152	0	MRV	Basp1
218	0	0.662878	0.82	0.422	0	MRV	Ranbp1
219	0	0.652123	0.745	0.379	0	MRV	Hsp90b1
220	0	0.652007	0.626	0.221	0	MRV	Rfc4
221	0	0.645299	0.852	0.496	0	MRV	Mif
222	0	0.641134	0.714	0.359	0	MRV	Pdia6
223	0	0.640799	0.471	0.049	0	MRV	Trim30a
224	0	0.632985	0.86	0.523	0	MRV	Hspe1
225	0	0.631856	0.78	0.375	0	MRV	Eif2s1
226	0	0.631288	0.775	0.417	0	MRV	Hspa5
227	0	0.627333	0.575	0.138	0	MRV	Samd9l
228	0	0.626419	0.622	0.268	0	MRV	Ifi27
229	0	0.61698	0.437	0.054	0	MRV	Irgm1
230	0	0.610878	0.577	0.173	0	MRV	Hells
231	0	0.610821	0.569	0.188	0	MRV	Prdx4
232	0	0.609868	0.677	0.272	0	MRV	Psme2
233	0	0.60906	0.83	0.519	0	MRV	Slc25a4
234	0	0.601621	0.574	0.177	0	MRV	Lig1
235	0	0.600849	0.667	0.255	0	MRV	Tipin
236	0	0.599307	0.759	0.374	0	MRV	Hspd1
237	0	0.597175	0.538	0.137	0	MRV	Irf1
238	0	0.584498	0.612	0.242	0	MRV	Psmb10
239	0	0.584191	0.393	0.048	0	MRV	Ccr7
240	0	0.578542	0.487	0.113	0	MRV	Gbp7
241	0	0.578259	0.71	0.321	0	MRV	Fkbp4
242	7.96712e-288	0.577672	0.713	0.358	1.78559e-283	MRV	Fabp5
243	0	0.576078	0.486	0.085	0	MRV	Ifi35
244	0	0.574579	0.719	0.339	0	MRV	Nasp
245	0	0.573026	0.56	0.165	0	MRV	Eif1a
246	0	0.565052	0.578	0.19	0	MRV	Mcm6
247	0	0.564078	0.677	0.306	0	MRV	Pole4
248	0	0.563559	0.602	0.227	0	MRV	Mpp6
249	0	0.559381	0.719	0.347	0	MRV	Syncrip
250	0	0.554382	0.67	0.28	0	MRV	Fbl
251	2.1428e-296	0.554166	0.637	0.275	4.80243e-292	MRV	Mndal
252	0	0.553332	0.655	0.272	0	MRV	Lyar
253	6.76998e-246	0.545006	0.748	0.35	1.51729e-241	MRV	Tuba1b
254	0	0.544287	0.542	0.167	0	MRV	Med19
255	0	0.543949	0.376	0.044	0	MRV	Gpr25
256	0	0.534035	0.519	0.154	0	MRV	Tap1
257	0	0.5293	0.715	0.359	0	MRV	Higd1a
258	0	0.529178	0.609	0.244	0	MRV	Nhp2
259	0	0.529086	0.759	0.411	0	MRV	Cacybp
260	0	0.523687	0.875	0.574	0	MRV	Ran
261	0	0.52275	0.864	0.579	0	MRV	Hsp90aa1
262	0	0.521945	0.864	0.581	0	MRV	Atp5g1
263	0	0.516172	0.402	0.058	0	MRV	Parp14
264	0	0.515895	0.468	0.127	0	MRV	Gins2
265	0	0.515126	0.436	0.11	0	MRV	Cebpb
266	0	0.513596	0.547	0.196	0	MRV	Gar1
267	1.59946e-219	0.506337	0.303	0.066	3.58472e-215	MRV	Plac8
268	2.10044e-286	0.502435	0.635	0.279	4.7075e-282	MRV	Topbp1
269	6.53662e-283	0.502369	0.637	0.292	1.46499e-278	MRV	Ppp1r2
270	0	0.501725	0.418	0.088	0	MRV	Lap3
271	1.7666e-270	0.496482	0.611	0.264	3.95931e-266	MRV	Itgb1
272	6.59777e-264	0.49203	0.735	0.405	1.47869e-259	MRV	Zfp91
273	2.16579e-253	0.491675	0.768	0.495	4.85396e-249	MRV	Manf
274	2.70095e-252	0.488529	0.687	0.345	6.05336e-248	MRV	Cdk4
275	1.28496e-274	0.485834	0.621	0.263	2.87985e-270	MRV	Ptges3
276	1.34037e-285	0.483997	0.511	0.179	3.00404e-281	MRV	Rfc3
277	2.10351e-246	0.483	0.638	0.271	4.71438e-242	MRV	Pcna
278	1.14818e-266	0.481008	0.565	0.227	2.57329e-262	MRV	Rrbp1
279	2.77064e-271	0.480101	0.626	0.281	6.20957e-267	MRV	Polr2f
280	2.37467e-249	0.479011	0.693	0.333	5.32211e-245	MRV	C1qbp
281	0	0.474788	0.315	0.022	0	MRV	Slfn1
282	2.64906e-269	0.471689	0.761	0.437	5.93707e-265	MRV	Rwdd1
283	8.44192e-297	0.471356	0.815	0.506	1.892e-292	MRV	Ndufab1
284	2.19012e-214	0.469948	0.616	0.303	4.9085e-210	MRV	Ifi203
285	3.34639e-224	0.46917	0.77	0.43	7.49994e-220	MRV	Nap1l1
286	0	0.468235	0.403	0.088	0	MRV	Srm
287	4.85842e-272	0.466192	0.783	0.45	1.08887e-267	MRV	Cox17
288	2.63999e-257	0.465546	0.59	0.255	5.91676e-253	MRV	Exosc5
289	6.18401e-262	0.46342	0.401	0.113	1.38596e-257	MRV	Ybx3
290	8.00346e-268	0.458854	0.8	0.494	1.79373e-263	MRV	Snrpd3
291	8.76425e-257	0.458605	0.81	0.497	1.96424e-252	MRV	Rps27l
292	1.97e-196	0.454076	0.731	0.442	4.41517e-192	MRV	H2-T23
293	6.65725e-231	0.452971	0.605	0.276	1.49202e-226	MRV	Bola2
294	0	0.451255	0.877	0.61	0	MRV	Arpp19
295	3.15184e-240	0.450517	0.665	0.324	7.06391e-236	MRV	Uchl3
296	6.84218e-237	0.449945	0.795	0.502	1.53347e-232	MRV	Psme1
297	1.34601e-242	0.449752	0.538	0.203	3.01667e-238	MRV	Pmepa1
298	0	0.448982	0.25	0.005	0	MRV	Ifi44
299	6.21156e-233	0.446779	0.832	0.54	1.39213e-228	MRV	Set
300	8.20056e-306	0.445736	0.858	0.594	1.83791e-301	MRV	Snrpf
301	1.49493e-301	0.445681	0.405	0.099	3.35043e-297	MRV	Alad
302	1.39217e-208	0.445466	0.533	0.241	3.12013e-204	MRV	Cenpw
303	4.1005e-191	0.444832	0.754	0.529	9.19005e-187	MRV	Rgcc
304	0	0.442852	0.27	0.012	0	MRV	Rsad2
305	1.6814e-239	0.441867	0.81	0.504	3.76835e-235	MRV	Eif2s2
306	7.00338e-234	0.441006	0.695	0.376	1.5696e-229	MRV	Cfdp1
307	2.08554e-254	0.440525	0.793	0.492	4.6741e-250	MRV	Sap18
308	1.28289e-258	0.440418	0.465	0.156	2.87521e-254	MRV	Mcm3
309	8.13866e-256	0.438717	0.826	0.529	1.82404e-251	MRV	Snrpg
310	0	0.437518	0.387	0.075	0	MRV	Parp9
311	0	0.435386	0.318	0.02	0	MRV	Pydc3
312	2.65501e-219	0.434712	0.808	0.484	5.9504e-215	MRV	Srsf7
313	4.81987e-232	0.434545	0.681	0.353	1.08023e-227	MRV	1810022K09Rik
314	5.16441e-236	0.433668	0.504	0.203	1.15745e-231	MRV	Anapc11
315	1.86201e-211	0.4326	0.664	0.351	4.17314e-207	MRV	Ebna1bp2
316	2.26965e-227	0.432478	0.532	0.224	5.08673e-223	MRV	Dnajc21
317	8.20646e-213	0.432154	0.552	0.254	1.83923e-208	MRV	Sod2
318	1.0178e-231	0.432153	0.677	0.344	2.28109e-227	MRV	Timm17a
319	8.1708e-297	0.431824	0.384	0.081	1.83124e-292	MRV	Runx3
320	1.87142e-221	0.431405	0.578	0.262	4.19422e-217	MRV	Mrto4
321	1.5747e-245	0.431065	0.78	0.486	3.52922e-241	MRV	Sf3b5
322	5.57273e-246	0.43055	0.28	0.045	1.24896e-241	MRV	AW112010
323	3.18945e-235	0.43039	0.534	0.218	7.14819e-231	MRV	Amd1
324	4.75291e-216	0.429858	0.762	0.442	1.06522e-211	MRV	Nudc
325	0	0.428697	0.941	0.801	0	MRV	Txn1
326	4.40769e-225	0.426688	0.74	0.423	9.87852e-221	MRV	Txnl1
327	3.76787e-174	0.425234	0.764	0.415	8.44456e-170	MRV	Dek
328	2.64945e-236	0.425027	0.8	0.504	5.93795e-232	MRV	Magoh
329	3.06007e-191	0.424502	0.345	0.104	6.85824e-187	MRV	Ms4a6b
330	7.96528e-303	0.419639	0.341	0.058	1.78518e-298	MRV	Zcwpw1
331	3.74592e-234	0.418534	0.793	0.502	8.39535e-230	MRV	Ndufa12
332	2.20807e-239	0.41531	0.447	0.157	4.94873e-235	MRV	Psmc3ip
333	1.1619e-216	0.41501	0.778	0.488	2.60405e-212	MRV	Zfp706
334	4.56671e-186	0.41478	0.583	0.288	1.02349e-181	MRV	Vimp
335	9.70119e-185	0.414077	0.69	0.376	2.17423e-180	MRV	Pa2g4
336	3.37461e-234	0.413421	0.814	0.533	7.56318e-230	MRV	Pdcd5
337	2.59243e-207	0.413288	0.763	0.469	5.81015e-203	MRV	Eif1ax
338	9.96038e-219	0.413053	0.542	0.23	2.23232e-214	MRV	Orc6
339	1.1066e-180	0.412254	0.694	0.39	2.4801e-176	MRV	Psip1
340	1.45549e-167	0.412034	0.459	0.213	3.26204e-163	MRV	Idi1
341	2.96022e-207	0.411677	0.73	0.424	6.63444e-203	MRV	Ndufb6
342	0	0.411493	0.297	0.013	0	MRV	Ddx60
343	3.53086e-201	0.409133	0.739	0.441	7.91337e-197	MRV	Gnb1
344	1.58223e-234	0.409112	0.81	0.531	3.54608e-230	MRV	Psma5
345	1.64629e-198	0.40838	0.653	0.348	3.68967e-194	MRV	Bri3
346	5.00056e-193	0.408094	0.487	0.21	1.12073e-188	MRV	Tagln2
347	1.09664e-222	0.408094	0.48	0.183	2.4578e-218	MRV	Mcm5
348	5.64761e-184	0.405663	0.347	0.109	1.26574e-179	MRV	H2-Q7
349	1.67307e-186	0.40512	0.698	0.417	3.74968e-182	MRV	Chmp4b
350	2.73477e-176	0.402773	0.597	0.33	6.12916e-172	MRV	Pdia3
351	3.48586e-249	0.402004	0.375	0.102	7.81251e-245	MRV	E2f1
352	1.55675e-192	0.401108	0.752	0.451	3.48898e-188	MRV	St13
353	5.1109e-260	0.400854	0.353	0.082	1.14546e-255	MRV	Mettl1
354	6.74342e-254	0.400505	0.849	0.6	1.51134e-249	MRV	Psma7
355	2.10765e-186	0.399289	0.684	0.363	4.72366e-182	MRV	1810037I17Rik
356	4.088e-163	0.398489	0.709	0.373	9.16203e-159	MRV	2700094K13Rik
357	1.88571e-229	0.39714	0.289	0.052	4.22625e-225	MRV	Isg20
358	2.13026e-191	0.396376	0.739	0.437	4.77435e-187	MRV	Strap
359	1.07378e-184	0.396015	0.614	0.308	2.40656e-180	MRV	Lsm2
360	3.52705e-187	0.395604	0.627	0.32	7.90482e-183	MRV	Mrpl12
361	6.26402e-179	0.395336	0.635	0.36	1.40389e-174	MRV	Dnajb11
362	3.72346e-264	0.395069	0.34	0.073	8.34501e-260	MRV	Smyd2
363	1.73411e-213	0.39385	0.812	0.545	3.8865e-209	MRV	Mrpl18
364	1.05387e-187	0.393575	0.901	0.685	2.36192e-183	MRV	Hmgb2
365	2.50915e-178	0.393434	0.587	0.263	5.6235e-174	MRV	Gmnn
366	1.07731e-194	0.392645	0.38	0.123	2.41447e-190	MRV	Tapbp
367	4.33493e-240	0.392044	0.428	0.139	9.71544e-236	MRV	Pno1
368	5.18857e-233	0.391759	0.428	0.143	1.16286e-228	MRV	Bola1
369	5.28879e-192	0.39142	0.827	0.556	1.18532e-187	MRV	Hnrnpd
370	1.38296e-184	0.39036	0.69	0.392	3.09948e-180	MRV	Eif6
371	1.66307e-204	0.389855	0.443	0.168	3.72728e-200	MRV	Clic4
372	3.51649e-211	0.389729	0.443	0.158	7.88116e-207	MRV	Gnl3
373	2.81754e-276	0.38965	0.874	0.643	6.31466e-272	MRV	Uqcrq
374	9.21676e-165	0.389529	0.671	0.402	2.06566e-160	MRV	Dnajc3
375	2.24312e-185	0.389516	0.549	0.258	5.02728e-181	MRV	Nop58
376	9.01061e-177	0.387737	0.618	0.332	2.01946e-172	MRV	Canx
377	1.81728e-181	0.387091	0.455	0.197	4.07289e-177	MRV	Acadl
378	2.13902e-163	0.387067	0.716	0.415	4.79397e-159	MRV	Dtymk
379	2.3923e-228	0.386158	0.385	0.116	5.36163e-224	MRV	Creld2
380	4.34909e-187	0.385017	0.495	0.22	9.74719e-183	MRV	Ing2
381	2.5316e-142	0.381779	0.549	0.286	5.67382e-138	MRV	Cks1b
382	1.21209e-176	0.381531	0.726	0.438	2.71654e-172	MRV	Zcrb1
383	3.77215e-249	0.381209	0.853	0.622	8.45413e-245	MRV	Snrpd2
384	5.46633e-202	0.3809	0.437	0.171	1.22511e-197	MRV	Apitd1
385	4.25769e-194	0.380404	0.805	0.585	9.54233e-190	MRV	Arf1
386	6.78567e-208	0.380326	0.439	0.164	1.5208e-203	MRV	Nelfe
387	3.5326e-217	0.378351	0.397	0.133	7.91726e-213	MRV	Gsr
388	1.29967e-261	0.376383	0.337	0.063	2.91283e-257	MRV	Cdyl2
389	1.09567e-168	0.37625	0.562	0.269	2.45562e-164	MRV	Usp1
390	6.67183e-209	0.376208	0.806	0.555	1.49529e-204	MRV	Psmb2
391	3.08221e-144	0.37592	0.549	0.303	6.90785e-140	MRV	Fdps
392	6.23625e-197	0.374408	0.444	0.176	1.39767e-192	MRV	Lman1
393	2.04288e-178	0.373549	0.768	0.485	4.57849e-174	MRV	Psma4
394	0	0.373543	0.898	0.702	0	MRV	Psma2
395	2.13712e-182	0.372982	0.513	0.24	4.78971e-178	MRV	Naa20
396	7.95723e-179	0.372822	0.636	0.338	1.78337e-174	MRV	Sap30l
397	5.01118e-197	0.372468	0.494	0.21	1.1231e-192	MRV	Cdc34
398	2.67605e-176	0.371832	0.563	0.275	5.99755e-172	MRV	Exosc8
399	7.48619e-270	0.371686	0.325	0.055	1.6778e-265	MRV	Irf9
400	1.18576e-196	0.371037	0.837	0.599	2.65753e-192	MRV	Prdx1
401	1.37108e-261	0.369882	0.264	0.029	3.07287e-257	MRV	Snx14
402	5.18618e-218	0.369387	0.391	0.122	1.16233e-213	MRV	Pphln1
403	8.93469e-171	0.369164	0.579	0.303	2.00244e-166	MRV	Ghitm
404	5.25583e-250	0.369054	0.304	0.057	1.17794e-245	MRV	Casp7
405	1.49458e-153	0.368199	0.451	0.208	3.34966e-149	MRV	Pim1
406	7.01409e-166	0.365306	0.676	0.393	1.572e-161	MRV	Ube2a
407	1.22585e-179	0.365064	0.502	0.221	2.74737e-175	MRV	Wdr43
408	3.51795e-216	0.364574	0.401	0.129	7.88443e-212	MRV	Rrp9
409	1.42106e-188	0.363862	0.494	0.219	3.18488e-184	MRV	Tsfm
410	2.50931e-173	0.363789	0.771	0.508	5.62387e-169	MRV	Mrpl30
411	1.75482e-151	0.362127	0.666	0.384	3.93291e-147	MRV	Ywhah
412	7.00581e-168	0.361604	0.548	0.273	1.57014e-163	MRV	Suds3
413	1.05424e-153	0.360786	0.641	0.357	2.36276e-149	MRV	Tkt
414	1.69709e-144	0.360543	0.742	0.442	3.80351e-140	MRV	Alyref
415	1.26292e-243	0.359555	0.308	0.062	2.83046e-239	MRV	Nampt
416	6.5307e-159	0.359035	0.686	0.403	1.46366e-154	MRV	Rbm17
417	5.63968e-160	0.357903	0.484	0.227	1.26397e-155	MRV	Pla2g12a
418	2.6331e-168	0.357758	0.65	0.355	5.90131e-164	MRV	Mrps18c
419	4.38329e-160	0.357233	0.776	0.495	9.82384e-156	MRV	Ndufa5
420	4.59944e-164	0.356293	0.531	0.253	1.03083e-159	MRV	Hat1
421	3.04965e-150	0.355105	0.625	0.355	6.83488e-146	MRV	Serp1
422	1.11504e-147	0.3549	0.682	0.401	2.49903e-143	MRV	Fkbp3
423	2.92985e-207	0.354667	0.871	0.688	6.56639e-203	MRV	Cd47
424	2.31563e-157	0.353717	0.605	0.324	5.1898e-153	MRV	Arf6
425	0	0.353485	0.947	0.833	0	MRV	Hspa8
426	7.02038e-158	0.352444	0.812	0.545	1.57341e-153	MRV	Hnrnpdl
427	2.41508e-155	0.351268	0.739	0.466	5.41268e-151	MRV	Rbm8a
428	1.37278e-189	0.350651	0.841	0.602	3.07667e-185	MRV	Cox5a
429	8.76323e-184	0.349304	0.445	0.182	1.96401e-179	MRV	Armc1
430	1.29571e-158	0.347754	0.819	0.56	2.90394e-154	MRV	Eef1d
431	1.04048e-227	0.347265	0.864	0.656	2.33193e-223	MRV	Psma3
432	2.0241e-143	0.347081	0.756	0.502	4.53641e-139	MRV	Eif5
433	1.03539e-140	0.344689	0.702	0.42	2.32053e-136	MRV	Snrpa1
434	5.71513e-185	0.344285	0.443	0.174	1.28087e-180	MRV	Rrp15
435	6.4146e-164	0.344191	0.561	0.282	1.43764e-159	MRV	Gtf2e2
436	1.06219e-233	0.343121	0.333	0.077	2.38058e-229	MRV	Timm10
437	2.94649e-153	0.342311	0.52	0.251	6.60368e-149	MRV	Ddx21
438	8.39353e-165	0.34189	0.417	0.176	1.88116e-160	MRV	Gclm
439	1.7178e-160	0.341602	0.537	0.265	3.84993e-156	MRV	Aars
440	1.67335e-157	0.340345	0.375	0.153	3.75032e-153	MRV	Cenpm
441	1.32141e-159	0.340216	0.815	0.563	2.96155e-155	MRV	Cct8
442	3.06235e-174	0.339984	0.394	0.154	6.86335e-170	MRV	Ndufaf2
443	2.50864e-135	0.338436	0.615	0.353	5.62236e-131	MRV	Smchd1
444	4.63258e-272	0.338361	0.27	0.029	1.03825e-267	MRV	Slfn8
445	1.01057e-145	0.338324	0.574	0.307	2.2649e-141	MRV	Stra13
446	3.76679e-158	0.337757	0.45	0.198	8.44212e-154	MRV	Larp1
447	1.62716e-137	0.33772	0.687	0.398	3.64679e-133	MRV	Nsmce4a
448	1.70254e-145	0.337229	0.635	0.361	3.81573e-141	MRV	Cuta
449	9.74098e-157	0.335976	0.536	0.271	2.18315e-152	MRV	Sar1a
450	8.69916e-143	0.335751	0.642	0.365	1.94966e-138	MRV	Dnajc2
451	1.8234e-133	0.335175	0.729	0.455	4.08659e-129	MRV	Phb2
452	9.85542e-142	0.335114	0.728	0.461	2.2088e-137	MRV	Bag1
453	3.35813e-172	0.334868	0.824	0.625	7.52625e-168	MRV	Ppib
454	5.51217e-139	0.33446	0.692	0.417	1.23539e-134	MRV	Vdac3
455	5.16376e-146	0.334276	0.542	0.28	1.1573e-141	MRV	Nudt5
456	4.13339e-147	0.334239	0.537	0.274	9.26375e-143	MRV	Ppid
457	2.48313e-134	0.333397	0.729	0.467	5.5652e-130	MRV	Bzw1
458	2.99403e-146	0.333178	0.667	0.379	6.71023e-142	MRV	Emc6
459	9.38005e-130	0.332596	0.597	0.348	2.10226e-125	MRV	Atp1a1
460	6.27971e-165	0.33239	0.411	0.17	1.40741e-160	MRV	Atp2a2
461	8.79773e-140	0.332207	0.53	0.26	1.97175e-135	MRV	Dnmt1
462	1.10781e-128	0.332168	0.704	0.443	2.48283e-124	MRV	Smarca5
463	5.50399e-134	0.331413	0.708	0.43	1.23355e-129	MRV	Tomm5
464	4.62222e-141	0.33081	0.62	0.345	1.03593e-136	MRV	Txnl4a
465	8.80302e-139	0.330386	0.676	0.409	1.97293e-134	MRV	Snrnp27
466	3.74396e-130	0.330135	0.673	0.403	8.39096e-126	MRV	Pdap1
467	1.66393e-184	0.329845	0.363	0.123	3.72921e-180	MRV	Slc25a39
468	5.80213e-165	0.329663	0.432	0.181	1.30037e-160	MRV	Rpf2
469	9.09924e-125	0.329647	0.654	0.39	2.03932e-120	MRV	Mat2a
470	3.04552e-183	0.32934	0.834	0.622	6.82563e-179	MRV	Uqcr11
471	2.19443e-211	0.328802	0.871	0.673	4.91815e-207	MRV	Usmg5
472	8.95788e-152	0.328762	0.548	0.284	2.00764e-147	MRV	Dnajc15
473	2.44258e-197	0.328037	0.307	0.082	5.4743e-193	MRV	Dscc1
474	9.32094e-292	0.327722	0.902	0.749	2.08901e-287	MRV	Ndufa4
475	2.0049e-166	0.327712	0.32	0.106	4.49339e-162	MRV	Shmt2
476	5.8812e-132	0.32751	0.702	0.432	1.31809e-127	MRV	Sarnp
477	2.35379e-148	0.327378	0.499	0.238	5.27532e-144	MRV	Hspa9
478	2.52904e-179	0.32653	0.347	0.113	5.66807e-175	MRV	Znhit6
479	1.24343e-122	0.326225	0.717	0.443	2.78677e-118	MRV	Gm8186
480	1.07887e-156	0.325593	0.445	0.2	2.41797e-152	MRV	Polr2l
481	1.58854e-172	0.325469	0.348	0.121	3.56024e-168	MRV	Mms22l
482	4.39064e-124	0.325386	0.719	0.518	9.8403e-120	MRV	Cd81
483	2.10171e-137	0.32496	0.775	0.534	4.71035e-133	MRV	Ndufc1
484	7.82363e-123	0.324669	0.811	0.565	1.75343e-118	MRV	Ldha
485	4.10901e-112	0.324194	0.827	0.646	9.20912e-108	MRV	Stmn1
486	5.09927e-142	0.324122	0.562	0.303	1.14285e-137	MRV	Hras
487	2.86779e-156	0.32325	0.385	0.157	6.42728e-152	MRV	Prim1
488	4.92971e-154	0.323145	0.481	0.224	1.10485e-149	MRV	Nip7
489	3.13645e-116	0.322605	0.826	0.559	7.02942e-112	MRV	Srsf2
490	1.00063e-154	0.322535	0.46	0.208	2.24261e-150	MRV	Mcmbp
491	2.69803e-133	0.322488	0.54	0.28	6.04683e-129	MRV	Paics
492	8.1493e-136	0.321953	0.694	0.425	1.82642e-131	MRV	Pfdn2
493	8.21641e-179	0.321664	0.316	0.094	1.84146e-174	MRV	Zmynd19
494	1.51001e-203	0.321661	0.321	0.081	3.38423e-199	MRV	Btg3
495	8.37005e-123	0.321458	0.553	0.302	1.8759e-118	MRV	Emb
496	2.52981e-139	0.321457	0.626	0.352	5.66981e-135	MRV	Ilkap
497	4.33234e-140	0.321343	0.803	0.554	9.70965e-136	MRV	Psmb5
498	2.89817e-146	0.320567	0.453	0.211	6.49537e-142	MRV	Rfc2
499	5.06054e-156	0.319394	0.443	0.199	1.13417e-151	MRV	Gins4
500	8.4039e-143	0.319282	0.52	0.268	1.88348e-138	MRV	Pfdn6
501	4.73645e-144	0.31921	0.821	0.586	1.06153e-139	MRV	Taf10
502	4.86562e-150	0.318937	0.864	0.661	1.09048e-145	MRV	Ncl
503	3.21883e-132	0.31878	0.615	0.359	7.21405e-128	MRV	Atp5l
504	1.34689e-118	0.318594	0.78	0.535	3.01865e-114	MRV	Nme1
505	3.78356e-151	0.318443	0.453	0.206	8.47971e-147	MRV	Eef1e1
506	6.51803e-137	0.3184	0.566	0.309	1.46082e-132	MRV	Med28
507	5.29928e-167	0.316885	0.343	0.115	1.18767e-162	MRV	Ptpla
508	2.4268e-261	0.316793	0.258	0.028	5.43894e-257	MRV	Rnf19b
509	6.42338e-217	0.31594	0.306	0.066	1.43961e-212	MRV	Ppp3ca
510	1.68905e-125	0.315368	0.585	0.314	3.78549e-121	MRV	Mcm7
511	8.47238e-179	0.315185	0.323	0.093	1.89883e-174	MRV	Dtx3l
512	1.5103e-131	0.315121	0.58	0.315	3.38489e-127	MRV	Rbmxl1
513	2.09634e-120	0.314243	0.686	0.416	4.69831e-116	MRV	Tcp1
514	2.82426e-150	0.313987	0.476	0.224	6.32972e-146	MRV	Exosc7
515	3.0954e-124	0.313203	0.598	0.338	6.93741e-120	MRV	Tomm40
516	1.6191e-147	0.313106	0.452	0.21	3.62872e-143	MRV	Dph3
517	2.66443e-155	0.312229	0.467	0.207	5.97152e-151	MRV	Oser1
518	6.10651e-124	0.31208	0.707	0.449	1.36859e-119	MRV	Dcun1d5
519	1.1107e-148	0.311298	0.486	0.23	2.4893e-144	MRV	Atg5
520	3.17594e-130	0.311269	0.59	0.339	7.11792e-126	MRV	Vps29
521	0	0.310998	0.95	0.897	0	MRV	Rps2
522	2.19258e-231	0.310906	0.287	0.05	4.91401e-227	MRV	Siah2
523	1.05082e-119	0.310765	0.6	0.35	2.3551e-115	MRV	Asf1a
524	9.45686e-137	0.310595	0.449	0.209	2.11947e-132	MRV	Whsc1
525	3.51371e-120	0.310544	0.743	0.503	7.87494e-116	MRV	Swi5
526	5.32988e-129	0.310029	0.561	0.308	1.19453e-124	MRV	Ahsa1
527	6.76661e-104	0.309937	0.695	0.43	1.51653e-99	MRV	Hdgf
528	1.10012e-134	0.309747	0.564	0.306	2.46559e-130	MRV	Txndc9
529	1.06276e-135	0.309634	0.798	0.565	2.38186e-131	MRV	Ndufc2
530	1.07438e-128	0.30947	0.38	0.171	2.4079e-124	MRV	Cenpv
531	1.12813e-270	0.309247	0.944	0.806	2.52836e-266	MRV	Hsp90ab1
532	1.36685e-121	0.309049	0.564	0.314	3.06338e-117	MRV	Bcl7c
533	1.4839e-133	0.308651	0.491	0.247	3.32573e-129	MRV	Rnf130
534	1.37608e-112	0.308122	0.645	0.395	3.08407e-108	MRV	Eif5b
535	4.36378e-222	0.307885	0.283	0.051	9.78011e-218	MRV	Trim26
536	1.18272e-123	0.307425	0.767	0.515	2.65071e-119	MRV	Mrps24
537	1.02793e-241	0.30735	0.911	0.768	2.30381e-237	MRV	Ybx1
538	1.01725e-136	0.306042	0.533	0.277	2.27987e-132	MRV	Mrpl41
539	1.85247e-151	0.305693	0.417	0.173	4.15175e-147	MRV	Apex1
540	1.01602e-123	0.305663	0.663	0.394	2.2771e-119	MRV	Pam16
541	2.04768e-124	0.304591	0.593	0.339	4.58925e-120	MRV	Rab10
542	7.02827e-139	0.304587	0.45	0.212	1.57517e-134	MRV	Api5
543	2.36666e-129	0.304163	0.529	0.279	5.30415e-125	MRV	Mrps28
544	3.53569e-112	0.303864	0.686	0.439	7.9242e-108	MRV	Fubp1
545	5.34421e-158	0.303023	0.366	0.136	1.19774e-153	MRV	Arl8b
546	4.07823e-148	0.302878	0.366	0.143	9.14014e-144	MRV	Rrs1
547	8.20829e-120	0.302566	0.591	0.332	1.83964e-115	MRV	Hspa14
548	1.0384e-102	0.302223	0.339	0.151	2.32726e-98	MRV	Gbp4
549	2.31748e-94	0.30167	0.471	0.255	5.19393e-90	MRV	Shisa5
550	1.80116e-115	0.301526	0.641	0.394	4.03676e-111	MRV	Lsm12
551	1.62295e-135	0.300436	0.477	0.231	3.63735e-131	MRV	Sssca1
552	2.7409e-117	0.300046	0.586	0.332	6.14291e-113	MRV	Psmd7
553	2.04033e-138	0.299935	0.435	0.203	4.57278e-134	MRV	Mrpl17
554	8.97863e-136	0.299701	0.408	0.178	2.01229e-131	MRV	Nolc1
555	1.12586e-217	0.29967	0.903	0.757	2.52327e-213	MRV	Calm1
556	5.87245e-114	0.299617	0.532	0.296	1.31613e-109	MRV	Zfand5
557	1.14828e-138	0.299189	0.33	0.128	2.57354e-134	MRV	Ppat
558	1.09866e-125	0.298498	0.618	0.358	2.46232e-121	MRV	Pin4
559	3.91135e-120	0.298289	0.78	0.593	8.76612e-116	MRV	Ube2b
560	6.29515e-90	0.29766	0.724	0.433	1.41087e-85	MRV	Dut
561	3.28535e-137	0.297657	0.395	0.174	7.36312e-133	MRV	Rpn1
562	1.11148e-151	0.29685	0.379	0.148	2.49106e-147	MRV	Zfp593
563	9.57694e-124	0.295223	0.488	0.241	2.14638e-119	MRV	Irf2
564	9.10006e-114	0.294337	0.734	0.479	2.0395e-109	MRV	Polr2j
565	2.29673e-168	0.294013	0.859	0.673	5.14743e-164	MRV	Uqcr10
566	4.94416e-130	0.293698	0.339	0.135	1.10809e-125	MRV	Insig1
567	3.48081e-102	0.293313	0.732	0.506	7.80119e-98	MRV	Sec11c
568	7.25026e-136	0.293168	0.413	0.186	1.62493e-131	MRV	Vcpkmt
569	9.23151e-144	0.29232	0.352	0.134	2.06897e-139	MRV	Yaf2
570	8.87836e-128	0.292088	0.467	0.235	1.98982e-123	MRV	Eif1ad
571	3.23811e-110	0.291986	0.732	0.492	7.25726e-106	MRV	Ost4
572	4.57602e-198	0.291514	0.907	0.742	1.02558e-193	MRV	Gnas
573	7.37069e-166	0.291382	0.301	0.09	1.65192e-161	MRV	Ccdc86
574	3.10357e-106	0.291097	0.689	0.452	6.95571e-102	MRV	Ube2n
575	1.22634e-142	0.290909	0.394	0.166	2.74848e-138	MRV	Utp18
576	2.65469e-129	0.290667	0.814	0.6	5.94969e-125	MRV	Ndufa1
577	1.48776e-139	0.290573	0.481	0.209	3.33438e-135	MRV	Eif2s3y
578	1.48751e-120	0.290389	0.573	0.319	3.3338e-116	MRV	Ube2v2
579	1.17474e-209	0.290322	0.925	0.771	2.63282e-205	MRV	Eif5a
580	1.19502e-103	0.290134	0.702	0.443	2.67828e-99	MRV	Llph
581	1.27747e-119	0.290072	0.558	0.307	2.86307e-115	MRV	Psmg4
582	2.83624e-110	0.289611	0.629	0.382	6.35658e-106	MRV	Ufm1
583	8.72639e-118	0.28837	0.431	0.217	1.95576e-113	MRV	Gars
584	5.63826e-131	0.28825	0.407	0.185	1.26365e-126	MRV	Mcm4
585	2.88432e-136	0.288184	0.376	0.157	6.46433e-132	MRV	Tmem248
586	7.38863e-101	0.288002	0.738	0.488	1.65594e-96	MRV	Tceb1
587	1.45295e-129	0.287564	0.459	0.227	3.25635e-125	MRV	Mrps7
588	4.26152e-170	0.287142	0.331	0.102	9.55093e-166	MRV	Trim25
589	1.92598e-109	0.286085	0.303	0.13	4.3165e-105	MRV	Tk1
590	2.24472e-142	0.285769	0.377	0.15	5.03087e-138	MRV	Fam76a
591	1.44746e-102	0.28474	0.748	0.524	3.24404e-98	MRV	Eif3c
592	3.08669e-97	0.284706	0.7	0.448	6.9179e-93	MRV	Srsf10
593	1.19428e-102	0.283874	0.65	0.391	2.67662e-98	MRV	Rsl1d1
594	5.73592e-113	0.283776	0.462	0.238	1.28553e-108	MRV	Zc3hav1
595	1.431e-184	0.283352	0.27	0.06	3.20716e-180	MRV	Nomo1
596	2.10945e-117	0.283286	0.812	0.611	4.7277e-113	MRV	Rap1a
597	9.10945e-131	0.283276	0.356	0.15	2.04161e-126	MRV	Chaf1b
598	1.01649e-91	0.283025	0.65	0.405	2.27816e-87	MRV	Rpa3
599	4.0846e-103	0.282638	0.588	0.332	9.15441e-99	MRV	Hprt
600	1.49844e-167	0.282507	0.883	0.718	3.3583e-163	MRV	Erh
601	1.4949e-109	0.282273	0.863	0.667	3.35037e-105	MRV	Anp32b
602	2.03533e-99	0.282123	0.73	0.501	4.56159e-95	MRV	Ube2e3
603	5.4853e-116	0.281201	0.294	0.115	1.22937e-111	MRV	Msmo1
604	5.08507e-148	0.28113	0.336	0.122	1.13967e-143	MRV	Mrps18b
605	7.22663e-104	0.280845	0.816	0.626	1.61963e-99	MRV	Pabpc1
606	1.95673e-123	0.280755	0.481	0.244	4.38542e-119	MRV	Brix1
607	8.69234e-75	0.280608	0.762	0.522	1.94813e-70	MRV	Ly6e
608	2.66532e-133	0.280608	0.377	0.162	5.97351e-129	MRV	Spcs3
609	3.76432e-117	0.280552	0.46	0.235	8.43659e-113	MRV	Aasdhppt
610	1.00708e-121	0.28019	0.456	0.228	2.25707e-117	MRV	Csnk2a2
611	5.43576e-97	0.280147	0.498	0.28	1.21826e-92	MRV	Ier5
612	5.69253e-127	0.279903	0.317	0.128	1.27581e-122	MRV	Cdc45
613	7.85107e-103	0.279477	0.624	0.383	1.75958e-98	MRV	Ssbp1
614	2.19581e-119	0.278571	0.467	0.241	4.92124e-115	MRV	Etfa
615	1.7254e-77	0.278446	0.806	0.54	3.86697e-73	MRV	Hmgn2
616	1.56453e-91	0.278065	0.657	0.417	3.50642e-87	MRV	Cct3
617	2.2637e-114	0.277727	0.514	0.282	5.0734e-110	MRV	Arl1
618	2.64693e-117	0.277542	0.455	0.237	5.93231e-113	MRV	Gm10221
619	2.43911e-90	0.277341	0.697	0.449	5.46653e-86	MRV	Kras
620	4.50901e-148	0.27716	0.28	0.086	1.01056e-143	MRV	Dfna5
621	4.06945e-121	0.276923	0.402	0.184	9.12044e-117	MRV	Mitd1
622	9.74053e-103	0.276808	0.522	0.295	2.18305e-98	MRV	Gna13
623	5.29418e-121	0.276301	0.408	0.192	1.18653e-116	MRV	Nipa2
624	1.23987e-155	0.276266	0.875	0.698	2.7788e-151	MRV	2010107E04Rik
625	1.63671e-111	0.276202	0.504	0.275	3.66821e-107	MRV	Fdx1
626	1.45486e-90	0.275994	0.713	0.468	3.26064e-86	MRV	Nudt21
627	1.67524e-99	0.275673	0.558	0.314	3.75455e-95	MRV	Rbbp7
628	4.39808e-182	0.27548	0.258	0.057	9.85698e-178	MRV	Tada2a
629	2.0527e-134	0.274939	0.357	0.146	4.60051e-130	MRV	Coq2
630	1.43109e-116	0.274314	0.439	0.217	3.20736e-112	MRV	Uri1
631	6.6921e-97	0.27372	0.637	0.398	1.49983e-92	MRV	Mbd3
632	6.26505e-128	0.273377	0.329	0.134	1.40412e-123	MRV	Vars
633	2.49134e-102	0.272944	0.551	0.322	5.5836e-98	MRV	Tcea1
634	4.74817e-132	0.272898	0.352	0.145	1.06416e-127	MRV	Golt1b
635	2.81692e-108	0.272471	0.445	0.228	6.31328e-104	MRV	Casp8ap2
636	1.25308e-119	0.271731	0.333	0.142	2.80839e-115	MRV	Pold3
637	1.68525e-91	0.271543	0.661	0.43	3.77698e-87	MRV	Rala
638	2.19784e-101	0.270749	0.34	0.161	4.9258e-97	MRV	Sap30
639	5.31291e-82	0.270419	0.694	0.439	1.19073e-77	MRV	Banf1
640	6.7594e-90	0.270214	0.656	0.425	1.51492e-85	MRV	Psma1
641	1.02532e-94	0.270207	0.631	0.395	2.29795e-90	MRV	Cyc1
642	1.80284e-99	0.270138	0.574	0.342	4.04053e-95	MRV	Cggbp1
643	3.85837e-111	0.26988	0.474	0.246	8.64738e-107	MRV	Phb
644	8.61565e-105	0.269868	0.534	0.304	1.93094e-100	MRV	Mrpl13
645	1.02595e-109	0.269647	0.451	0.232	2.29935e-105	MRV	Pgp
646	3.82176e-121	0.269605	0.297	0.11	8.56534e-117	MRV	Itga4
647	5.10122e-79	0.269259	0.694	0.501	1.14328e-74	MRV	Tnfaip8
648	2.94074e-139	0.269252	0.349	0.133	6.59078e-135	MRV	Dcaf12
649	6.7494e-89	0.269138	0.586	0.345	1.51268e-84	MRV	2700029M09Rik
650	1.88194e-120	0.268967	0.425	0.204	4.21781e-116	MRV	Eif3j1
651	1.87018e-130	0.268904	0.319	0.121	4.19144e-126	MRV	Ndufaf4
652	5.27014e-154	0.268897	0.283	0.085	1.18114e-149	MRV	9130401M01Rik
653	1.02504e-165	0.268754	0.272	0.071	2.29732e-161	MRV	Pml
654	5.35454e-97	0.268715	0.571	0.33	1.20006e-92	MRV	Dpy30
655	1.93229e-149	0.268044	0.296	0.095	4.33064e-145	MRV	Ahsa2
656	2.01518e-93	0.267589	0.602	0.383	4.51641e-89	MRV	Ddost
657	5.96471e-116	0.26757	0.457	0.234	1.33681e-111	MRV	Gtl3
658	1.14059e-87	0.267272	0.654	0.431	2.5563e-83	MRV	Krtcap2
659	5.60691e-114	0.26726	0.353	0.159	1.25662e-109	MRV	Tfrc
660	6.27275e-137	0.266936	0.315	0.11	1.40585e-132	MRV	Spast
661	1.76954e-110	0.266932	0.392	0.186	3.96589e-106	MRV	Rrm1
662	2.81962e-110	0.266904	0.424	0.215	6.31932e-106	MRV	2410127L17Rik
663	5.20234e-113	0.266831	0.346	0.15	1.16595e-108	MRV	Gm26825
664	1.72602e-116	0.266796	0.435	0.217	3.86835e-112	MRV	Usp50
665	7.23811e-109	0.266707	0.355	0.166	1.62221e-104	MRV	Xpo1
666	5.45842e-109	0.265357	0.379	0.186	1.22334e-104	MRV	Ubl4
667	5.54957e-129	0.265094	0.856	0.678	1.24377e-124	MRV	Atp5k
668	3.95895e-95	0.26411	0.472	0.258	8.87281e-91	MRV	Lims1
669	2.43234e-111	0.264108	0.404	0.198	5.45137e-107	MRV	Nt5c3
670	4.60368e-103	0.263711	0.52	0.285	1.03178e-98	MRV	Uchl5
671	5.88685e-78	0.263122	0.687	0.432	1.31936e-73	MRV	Ddx39
672	9.98067e-119	0.263094	0.361	0.163	2.23687e-114	MRV	Rbmx2
673	3.06425e-87	0.263005	0.721	0.495	6.8676e-83	MRV	Ndufb4
674	1.29504e-87	0.262543	0.639	0.411	2.90245e-83	MRV	Atp6v0b
675	2.50827e-135	0.262303	0.259	0.083	5.62153e-131	MRV	Chek1
676	1.79406e-85	0.262115	0.663	0.435	4.02085e-81	MRV	Bax
677	5.34929e-109	0.261907	0.478	0.254	1.19888e-104	MRV	Bccip
678	1.02957e-89	0.26172	0.638	0.403	2.30747e-85	MRV	Ppig
679	1.03853e-109	0.261607	0.498	0.267	2.32755e-105	MRV	Fcf1
680	1.19972e-103	0.261277	0.812	0.617	2.68881e-99	MRV	Psmb3
681	5.67329e-95	0.261165	0.586	0.354	1.2715e-90	MRV	Psmc2
682	2.90375e-99	0.2605	0.574	0.294	6.50788e-95	MRV	Slbp
683	1.20885e-154	0.260353	0.259	0.072	2.70927e-150	MRV	Nme2
684	1.62601e-88	0.260087	0.781	0.56	3.64422e-84	MRV	Tbca
685	1.45975e-103	0.260028	0.503	0.279	3.27159e-99	MRV	Vma21
686	7.81174e-163	0.25981	0.892	0.759	1.75077e-158	MRV	Sec61b
687	2.28054e-125	0.259177	0.29	0.109	5.11114e-121	MRV	Pold1
688	2.17615e-106	0.258826	0.838	0.646	4.87718e-102	MRV	Park7
689	2.55024e-120	0.258633	0.333	0.136	5.71559e-116	MRV	Tmem5
690	1.01522e-142	0.258564	0.287	0.096	2.27531e-138	MRV	Cmss1
691	3.43355e-100	0.258219	0.448	0.232	7.69528e-96	MRV	Arl4a
692	1.39147e-116	0.25786	0.392	0.172	3.11856e-112	MRV	Rnf114
693	4.719e-99	0.257576	0.433	0.227	1.05762e-94	MRV	Snhg6
694	1.24847e-80	0.25752	0.701	0.475	2.79808e-76	MRV	Drap1
695	1.45022e-101	0.257268	0.423	0.22	3.25023e-97	MRV	Cct6a
696	2.31256e-101	0.256381	0.435	0.231	5.18291e-97	MRV	Anapc15
697	1.35726e-96	0.256314	0.553	0.329	3.04189e-92	MRV	Acbd6
698	4.52321e-83	0.255952	0.466	0.272	1.01374e-78	MRV	Slc3a2
699	2.30248e-135	0.255919	0.302	0.107	5.16031e-131	MRV	Qdpr
700	1.19106e-109	0.255752	0.4	0.195	2.66941e-105	MRV	Gtf3a
701	3.01536e-91	0.255732	0.533	0.313	6.75803e-87	MRV	Ppm1g
702	6.78028e-111	0.255455	0.471	0.24	1.5196e-106	MRV	Dcp2
703	1.32569e-91	0.255452	0.604	0.372	2.97113e-87	MRV	Hypk
704	1.6426e-105	0.255314	0.35	0.169	3.68139e-101	MRV	Pmf1
705	4.29874e-119	0.255303	0.375	0.172	9.63434e-115	MRV	Mrpl55
706	4.3857e-105	0.255291	0.452	0.242	9.82923e-101	MRV	Med21
707	5.58567e-105	0.255221	0.369	0.175	1.25186e-100	MRV	Mcm2
708	9.03737e-128	0.255026	0.337	0.132	2.02545e-123	MRV	Ywhag
709	1.0132e-98	0.254948	0.411	0.208	2.27079e-94	MRV	Trim44
710	1.28086e-97	0.254908	0.499	0.28	2.87066e-93	MRV	Gmfb
711	2.14461e-88	0.254588	0.796	0.583	4.80649e-84	MRV	Ubxn1
712	7.75739e-107	0.254304	0.42	0.196	1.73859e-102	MRV	Trim12c
713	2.18772e-78	0.254159	0.64	0.416	4.90312e-74	MRV	Rcc2
714	1.82891e-92	0.254065	0.585	0.357	4.09895e-88	MRV	Fam96b
715	5.31674e-286	0.253966	0.927	0.846	1.19159e-281	MRV	Cox7c
716	1.34659e-85	0.253664	0.647	0.414	3.01798e-81	MRV	Timm10b
717	1.17305e-133	0.253615	0.268	0.085	2.62904e-129	MRV	Cd3eap
718	1.09497e-76	0.253342	0.512	0.315	2.45405e-72	MRV	Ier2
719	5.11951e-53	0.253287	0.434	0.291	1.14738e-48	MRV	H2-Q4
720	1.8527e-186	0.253235	0.903	0.777	4.15226e-182	MRV	Sec61g
721	8.26872e-111	0.25322	0.288	0.111	1.85319e-106	MRV	Gm11974
722	4.65141e-112	0.253094	0.343	0.149	1.04247e-107	MRV	Timm9
723	1.11215e-92	0.252605	0.519	0.301	2.49256e-88	MRV	Rab11a
724	9.98435e-87	0.252478	0.58	0.364	2.23769e-82	MRV	Psmd6
725	3.72573e-99	0.252341	0.513	0.29	8.35012e-95	MRV	Rpl7l1
726	1.41693e-82	0.252283	0.767	0.55	3.17562e-78	MRV	Ube2l3
727	2.57744e-98	0.252275	0.462	0.253	5.77655e-94	MRV	Rnf126
728	2.96692e-79	0.252172	0.8	0.578	6.64946e-75	MRV	U2af1
729	3.21283e-81	0.251884	0.743	0.521	7.20059e-77	MRV	Dnajb6
730	9.8547e-73	0.251621	0.733	0.506	2.20864e-68	MRV	Lsm5
731	2.10458e-97	0.251459	0.427	0.226	4.71678e-93	MRV	Dynll2
732	5.37699e-83	0.251392	0.777	0.564	1.20509e-78	MRV	Ndufa11
733	2.00995e-104	0.251375	0.415	0.211	4.50469e-100	MRV	Nxt1
734	1.92155e-85	0.251368	0.447	0.251	4.30659e-81	MRV	Setd8
735	4.37015e-123	0.251324	0.291	0.105	9.79439e-119	MRV	Abhd17b
736	5.06155e-91	0.250341	0.496	0.287	1.13439e-86	MRV	Chchd7

## Sheet: (Infected)All.markers
	p_val	avg_log2FC	pct.1	pct.2	p_val_adj	cluster	gene
1	3.95776e-68	0.424491	0.711	0.541	8.87012e-64	Infected	Syce2
2	1.60801e-72	0.411276	0.666	0.467	3.60387e-68	Infected	Dnajc21
3	7.81027e-92	0.403694	0.789	0.604	1.75044e-87	Infected	Ebna1bp2
4	5.81365e-79	0.398126	0.791	0.645	1.30295e-74	Infected	Dctpp1
5	1.56593e-72	0.397323	0.684	0.481	3.50955e-68	Infected	Gar1
6	1.05176e-55	0.385481	0.537	0.338	2.3572e-51	Infected	Srm
7	7.43886e-80	0.365585	0.805	0.634	1.6672e-75	Infected	Pa2g4
8	1.22057e-57	0.337944	0.686	0.526	2.73554e-53	Infected	Mrto4
9	4.01176e-43	0.337672	0.551	0.396	8.99116e-39	Infected	Setd8
10	5.60425e-47	0.334696	0.674	0.5	1.25602e-42	Infected	Serf1
11	1.01466e-87	0.33172	0.917	0.773	2.27406e-83	Infected	Ranbp1
12	9.34459e-94	0.330527	0.93	0.776	2.09431e-89	Infected	Hnrnpd
13	5.48694e-39	0.328195	0.533	0.356	1.22973e-34	Infected	Arap2
14	1.79039e-38	0.327976	0.451	0.285	4.01263e-34	Infected	Pim3
15	2.46734e-92	0.325856	0.935	0.812	5.52981e-88	Infected	Mif
16	3.72607e-65	0.324616	0.815	0.658	8.35086e-61	Infected	Fkbp4
17	4.16083e-57	0.321901	0.755	0.607	9.32525e-53	Infected	Lyar
18	1.45224e-65	0.319728	0.807	0.671	3.25475e-61	Infected	Dtymk
19	9.97357e-40	0.319583	0.546	0.392	2.23528e-35	Infected	Gnl3
20	2.71395e-40	0.319102	0.583	0.436	6.08252e-36	Infected	Pla2g12a
21	5.04793e-52	0.31769	0.684	0.544	1.13134e-47	Infected	Exosc5
22	2.43896e-89	0.317141	0.922	0.788	5.46619e-85	Infected	Set
23	2.06786e-64	0.31611	0.87	0.705	4.63449e-60	Infected	Hspd1
24	1.10586e-62	0.316003	0.791	0.645	2.47844e-58	Infected	C1qbp
25	1.90439e-60	0.30759	0.79	0.648	4.26812e-56	Infected	Hdgf
26	8.28179e-56	0.299268	0.754	0.619	1.85611e-51	Infected	Prmt1
27	4.31084e-38	0.297969	0.329	0.163	9.66146e-34	Infected	Smco4
28	1.19208e-38	0.291777	0.65	0.519	2.6717e-34	Infected	Usp1
29	9.49952e-32	0.290711	0.443	0.301	2.12903e-27	Infected	Znhit6
30	1.02936e-28	0.285883	0.406	0.272	2.307e-24	Infected	Zmynd19
31	9.88318e-43	0.285576	0.69	0.569	2.21502e-38	Infected	Nhp2
32	1.05531e-47	0.284735	0.814	0.682	2.36516e-43	Infected	Odc1
33	1.24876e-28	0.284435	0.336	0.197	2.79873e-24	Infected	D1Ertd622e
34	1.72795e-31	0.283617	0.462	0.319	3.87268e-27	Infected	Rrs1
35	1.779e-31	0.283449	0.428	0.282	3.98709e-27	Infected	Ppat
36	1.84006e-37	0.282711	0.635	0.523	4.12395e-33	Infected	Usf2
37	1.01537e-47	0.281897	0.74	0.622	2.27564e-43	Infected	Rala
38	1.64744e-30	0.279922	0.639	0.536	3.69223e-26	Infected	Lmo4
39	1.61198e-62	0.278788	0.866	0.738	3.61277e-58	Infected	Nme1
40	2.4573e-47	0.278152	0.769	0.639	5.5073e-43	Infected	Cdv3
41	6.22741e-41	0.276788	0.728	0.618	1.39569e-36	Infected	Mat2a
42	8.44878e-32	0.276512	0.526	0.393	1.89354e-27	Infected	Agpat5
43	6.58839e-47	0.276084	0.755	0.628	1.47659e-42	Infected	Fbl
44	2.17592e-29	0.273757	0.372	0.235	4.87667e-25	Infected	Dfna5
45	2.00546e-41	0.273038	0.805	0.668	4.49464e-37	Infected	Fabp5
46	2.60063e-46	0.272616	0.767	0.648	5.82853e-42	Infected	Cdk4
47	3.94258e-28	0.271164	0.445	0.308	8.83612e-24	Infected	Mettl1
48	2.08677e-34	0.270235	0.611	0.49	4.67688e-30	Infected	Nop56
49	1.1568e-33	0.26827	0.633	0.508	2.59262e-29	Infected	Nop58
50	1.18749e-34	0.266264	0.676	0.566	2.6614e-30	Infected	Mpp6
51	1.33257e-30	0.265845	0.586	0.475	2.98656e-26	Infected	Bzw2
52	9.68585e-24	0.263449	0.63	0.504	2.17079e-19	Infected	Basp1
53	3.07243e-75	0.262358	0.939	0.825	6.88593e-71	Infected	Anp32b
54	1.29411e-26	0.262145	0.444	0.326	2.90036e-22	Infected	Nsun2
55	1.75886e-36	0.262007	0.767	0.659	3.94196e-32	Infected	Tnfaip8
56	1.17903e-25	0.261777	0.492	0.382	2.64244e-21	Infected	Lap3
57	4.92862e-60	0.261446	0.839	0.725	1.1046e-55	Infected	Nudc
58	2.8696e-29	0.261058	0.526	0.403	6.43134e-25	Infected	Rrp15
59	5.37663e-72	0.26103	0.888	0.785	1.20501e-67	Infected	Eef1d
60	3.55808e-30	0.260847	0.573	0.466	7.97437e-26	Infected	Btbd1
61	1.05378e-24	0.260845	0.458	0.34	2.36172e-20	Infected	Rif1
62	4.96419e-26	0.260692	0.544	0.448	1.11257e-21	Infected	Ubtf
63	5.57545e-94	0.260103	0.965	0.865	1.24957e-89	Infected	Hnrnpa0
64	4.14807e-28	0.259693	0.573	0.475	9.29665e-24	Infected	Strbp
65	2.44817e-43	0.259106	0.743	0.608	5.48684e-39	Infected	Bri3
66	7.95012e-35	0.256697	0.678	0.57	1.78178e-30	Infected	Bola2
67	8.64232e-30	0.256657	0.593	0.485	1.93692e-25	Infected	Ddx21
68	1.64057e-23	0.25628	0.483	0.362	3.67686e-19	Infected	Ybx3
69	2.76711e-46	0.256188	0.81	0.692	6.20164e-42	Infected	Ube2e3
70	2.08908e-36	0.255577	0.728	0.626	4.68204e-32	Infected	Mtdh
71	1.89678e-32	0.254432	0.711	0.603	4.25107e-28	Infected	Pcna
72	2.57548e-65	0.254393	0.931	0.831	5.77217e-61	Infected	Ncl
73	4.97905e-41	0.254329	0.762	0.664	1.1159e-36	Infected	Kras
74	9.77805e-57	0.253812	0.892	0.767	2.19146e-52	Infected	Srsf7
75	5.42702e-58	0.25214	0.876	0.764	1.2163e-53	Infected	Snrpd3
76	3.96902e-25	0.251669	0.5	0.387	8.89537e-21	Infected	Dkc1
77	2.2001e-226	0.817235	0.797	0.225	4.93086e-222	Replicating	2810417H13Rik
78	1.01874e-212	0.793743	0.697	0.158	2.28319e-208	Replicating	Hist1h2ap
79	5.22073e-246	0.742195	0.873	0.352	1.17007e-241	Replicating	Cks1b
80	2.58882e-205	0.694878	0.714	0.165	5.80206e-201	Replicating	Birc5
81	3.5426e-202	0.647357	0.852	0.34	7.93968e-198	Replicating	Cenpw
82	5.31056e-176	0.643233	0.982	0.549	1.1902e-171	Replicating	Ung
83	8.10909e-179	0.638924	0.748	0.283	1.81741e-174	Replicating	Idi1
84	1.39758e-215	0.630247	0.934	0.581	3.13226e-211	Replicating	Pdia6
85	8.30653e-164	0.623865	0.689	0.213	1.86166e-159	Replicating	Ccr7
86	7.13152e-133	0.608368	0.726	0.323	1.59832e-128	Replicating	Dntt
87	8.36799e-213	0.600391	0.962	0.614	1.87543e-208	Replicating	Hsp90b1
88	1.3714e-183	0.584158	0.686	0.177	3.07359e-179	Replicating	Spc24
89	9.03101e-196	0.562195	0.955	0.654	2.02403e-191	Replicating	Manf
90	1.88701e-175	0.562156	0.58	0.134	4.22917e-171	Replicating	Tk1
91	3.94583e-199	0.53871	0.977	0.678	8.8434e-195	Replicating	Calr
92	6.16055e-130	0.531747	0.8	0.397	1.3807e-125	Replicating	Fdps
93	6.1628e-137	0.517939	0.532	0.15	1.38121e-132	Replicating	Msmo1
94	2.07466e-120	0.512989	0.911	0.449	4.64974e-116	Replicating	Dhfr
95	2.93426e-136	0.509171	0.846	0.445	6.57626e-132	Replicating	Pdia3
96	2.05256e-148	0.507046	0.647	0.21	4.6002e-144	Replicating	Cenpm
97	8.14674e-157	0.505206	0.647	0.208	1.82585e-152	Replicating	Snrnp25
98	1.11939e-121	0.502143	0.903	0.457	2.50878e-117	Replicating	Rfc4
99	8.35023e-115	0.477769	0.944	0.639	1.87145e-110	Replicating	Rgcc
100	6.05965e-151	0.474024	0.955	0.666	1.35809e-146	Replicating	Hspa5
101	1.7899e-168	0.472436	0.96	0.67	4.01153e-164	Replicating	Ube2b
102	4.05013e-113	0.46742	0.863	0.419	9.07716e-109	Replicating	Gmnn
103	2.43375e-151	0.464637	0.941	0.607	5.45452e-147	Replicating	Lsm5
104	9.27939e-122	0.462839	0.77	0.342	2.0797e-117	Replicating	Anapc11
105	2.52087e-103	0.45965	0.812	0.443	5.64977e-99	Replicating	Vimp
106	1.56562e-172	0.458271	0.966	0.707	3.50887e-168	Replicating	Arf1
107	8.23826e-140	0.457596	0.925	0.619	1.84636e-135	Replicating	Ostc
108	8.37685e-115	0.455859	0.717	0.282	1.87742e-110	Replicating	Smc2
109	1.07514e-118	0.453184	0.933	0.59	2.4096e-114	Replicating	Cd81
110	2.30797e-136	0.451945	0.97	0.686	5.17262e-132	Replicating	mt-Nd4l
111	3.18094e-111	0.450098	0.468	0.138	7.12913e-107	Replicating	Sdf2l1
112	5.75258e-114	0.447633	0.854	0.502	1.28927e-109	Replicating	Dnajb11
113	1.26627e-110	0.446082	0.792	0.389	2.83797e-106	Replicating	Med19
114	3.53642e-99	0.441459	0.952	0.584	7.92583e-95	Replicating	Naa50
115	8.8874e-107	0.437458	0.727	0.31	1.99184e-102	Replicating	Gins2
116	4.5812e-125	0.436068	0.561	0.169	1.02674e-120	Replicating	Cdc45
117	2.53758e-104	0.42872	0.836	0.463	5.68722e-100	Replicating	Dbi
118	4.75092e-75	0.428356	0.81	0.508	1.06478e-70	Replicating	Ifi27
119	1.54245e-99	0.417513	0.585	0.23	3.45694e-95	Replicating	Hmgcr
120	9.33895e-85	0.416211	0.769	0.424	2.09304e-80	Replicating	AI662270
121	7.72264e-132	0.414179	0.415	0.074	1.7308e-127	Replicating	Hist1h1e
122	1.12512e-94	0.413979	0.882	0.543	2.52161e-90	Replicating	Dnajc3
123	3.84738e-117	0.413959	0.915	0.64	8.62274e-113	Replicating	Selk
124	7.79817e-104	0.412087	0.621	0.241	1.74773e-99	Replicating	Creld2
125	3.22901e-84	0.4103	0.91	0.52	7.23685e-80	Replicating	Tipin
126	7.20042e-85	0.410212	0.916	0.55	1.61376e-80	Replicating	Tex30
127	4.11851e-98	0.4071	0.718	0.322	9.23041e-94	Replicating	Lims1
128	2.29547e-99	0.403335	0.594	0.222	5.14461e-95	Replicating	Hmgn5
129	1.07878e-112	0.397777	0.445	0.098	2.41776e-108	Replicating	Hist1h2ae
130	2.97917e-86	0.394207	0.903	0.54	6.67691e-82	Replicating	Pole4
131	3.16036e-89	0.390418	0.856	0.483	7.08299e-85	Replicating	Lsm3
132	1.95489e-106	0.388738	0.505	0.159	4.38131e-102	Replicating	Pdia4
133	5.06031e-87	0.386679	0.736	0.366	1.13412e-82	Replicating	Ostf1
134	2.83667e-80	0.385336	0.736	0.381	6.35753e-76	Replicating	Rabgap1l
135	3.48454e-89	0.385055	0.674	0.304	7.80956e-85	Replicating	Lman1
136	3.92264e-83	0.384594	0.869	0.518	8.79143e-79	Replicating	Rpa3
137	7.6373e-128	0.382433	0.964	0.738	1.71167e-123	Replicating	Ppib
138	3.04076e-68	0.38087	0.986	0.73	6.81494e-64	Replicating	Stmn1
139	1.37704e-67	0.380524	0.919	0.555	3.08623e-63	Replicating	Siva1
140	1.57287e-81	0.378848	0.919	0.581	3.52512e-77	Replicating	2700094K13Rik
141	1.38353e-87	0.373206	0.658	0.3	3.10077e-83	Replicating	Anapc15
142	6.171e-128	0.372539	0.971	0.769	1.38304e-123	Replicating	Sh3bgrl3
143	1.4325e-64	0.372286	0.881	0.614	3.21051e-60	Replicating	Cyb5a
144	1.25459e-91	0.372134	0.576	0.218	2.81179e-87	Replicating	Tfrc
145	6.85082e-106	0.371297	0.96	0.728	1.53541e-101	Replicating	Pabpc1
146	1.1957e-93	0.370582	0.568	0.218	2.67979e-89	Replicating	Pmf1
147	2.36275e-86	0.369865	0.616	0.26	5.29541e-82	Replicating	Rpn1
148	5.68097e-81	0.368081	0.895	0.579	1.27322e-76	Replicating	mt-Atp8
149	1.36258e-69	0.36713	0.824	0.5	3.05381e-65	Replicating	Tubb4b
150	3.09142e-54	0.366366	0.395	0.162	6.92849e-50	Replicating	H1fx
151	6.77195e-109	0.365743	0.472	0.132	1.51773e-104	Replicating	Cenpp
152	6.93888e-77	0.364492	0.806	0.46	1.55514e-72	Replicating	Hspa14
153	5.17801e-69	0.363288	0.656	0.344	1.1605e-64	Replicating	Tmem256
154	7.9759e-122	0.362534	0.982	0.787	1.78756e-117	Replicating	mt-Nd3
155	5.83198e-104	0.360493	0.96	0.707	1.30706e-99	Replicating	Srp9
156	1.26756e-77	0.36014	0.911	0.595	2.84087e-73	Replicating	Higd1a
157	1.1308e-67	0.359729	0.815	0.433	2.53435e-63	Replicating	Mcm6
158	1.11836e-99	0.359228	0.4	0.088	2.50647e-95	Replicating	Hist1h1b
159	6.33538e-77	0.358081	0.793	0.438	1.41989e-72	Replicating	Mrps36
160	9.9647e-67	0.357112	0.68	0.37	2.23329e-62	Replicating	Tspan13
161	1.68882e-71	0.355711	0.824	0.493	3.78497e-67	Replicating	Canx
162	3.44421e-94	0.355483	0.94	0.675	7.71915e-90	Replicating	Ndufc1
163	1.34894e-69	0.354404	0.839	0.478	3.02326e-65	Replicating	Lsm2
164	6.86441e-98	0.35278	0.527	0.176	1.53845e-93	Replicating	Mad2l1
165	5.56336e-100	0.35189	0.531	0.161	1.24686e-95	Replicating	Cdk1
166	2.65746e-94	0.350886	0.616	0.218	5.95591e-90	Replicating	Top2a
167	1.8206e-76	0.350588	0.553	0.236	4.08033e-72	Replicating	Cdk2ap2
168	1.14185e-82	0.350398	0.936	0.658	2.55912e-78	Replicating	Dad1
169	1.17616e-90	0.346538	0.492	0.165	2.636e-86	Replicating	Cenph
170	2.97184e-82	0.345691	0.577	0.238	6.66049e-78	Replicating	Arl8b
171	6.94118e-106	0.34558	0.974	0.754	1.55566e-101	Replicating	Prdx1
172	2.28147e-69	0.345225	0.831	0.497	5.11323e-65	Replicating	Ola1
173	1.21908e-68	0.344198	0.778	0.433	2.7322e-64	Replicating	Bcl7c
174	1.60887e-88	0.343984	0.971	0.713	3.60579e-84	Replicating	Rps27l
175	5.18429e-97	0.34383	0.437	0.118	1.1619e-92	Replicating	Adap1
176	7.11669e-82	0.343709	0.432	0.143	1.59499e-77	Replicating	Hmgcs1
177	1.97426e-70	0.343175	0.838	0.522	4.42472e-66	Replicating	Lsm12
178	2.1295e-78	0.340381	0.604	0.273	4.77263e-74	Replicating	0610007P14Rik
179	1.06242e-65	0.340351	0.857	0.531	2.38109e-61	Replicating	Krtcap2
180	6.4496e-69	0.339377	0.637	0.305	1.44548e-64	Replicating	Trp53i11
181	3.88469e-79	0.337962	0.656	0.298	8.70637e-75	Replicating	Cenpq
182	3.90114e-70	0.336665	0.647	0.324	8.74324e-66	Replicating	Zwint
183	3.49742e-61	0.33577	0.861	0.497	7.83843e-57	Replicating	Topbp1
184	3.50126e-77	0.335483	0.949	0.677	7.84702e-73	Replicating	Sf3b5
185	5.89514e-61	0.335	0.798	0.443	1.32122e-56	Replicating	Hells
186	9.01782e-70	0.333599	0.767	0.416	2.02107e-65	Replicating	Dnajc15
187	5.59493e-75	0.333217	0.922	0.634	1.25394e-70	Replicating	Swi5
188	6.48783e-65	0.333155	0.799	0.482	1.45405e-60	Replicating	Ddost
189	1.85359e-69	0.333035	0.527	0.224	4.15426e-65	Replicating	Insig1
190	3.70154e-74	0.332668	0.622	0.273	8.29589e-70	Replicating	Alad
191	7.83073e-74	0.332059	0.601	0.264	1.75502e-69	Replicating	Rrm1
192	1.37998e-65	0.331616	0.856	0.519	3.0928e-61	Replicating	Fam103a1
193	1.90309e-53	0.330731	0.916	0.599	4.26519e-49	Replicating	Nasp
194	8.99395e-81	0.33028	0.478	0.173	2.01573e-76	Replicating	Itgb3bp
195	3.7731e-59	0.32983	0.881	0.581	8.45627e-55	Replicating	Psip1
196	3.16737e-82	0.329339	0.511	0.19	7.09872e-78	Replicating	Xbp1
197	1.14396e-48	0.328708	0.93	0.637	2.56384e-44	Replicating	Tuba1b
198	3.02004e-72	0.32813	0.482	0.188	6.76852e-68	Replicating	Ccng1
199	1.09994e-100	0.327858	0.975	0.807	2.46518e-96	Replicating	Cd47
200	3.62495e-65	0.326435	0.867	0.579	8.12424e-61	Replicating	Bnip3l
201	7.12776e-68	0.326425	0.633	0.31	1.59747e-63	Replicating	Ppih
202	1.59374e-97	0.326316	0.996	0.843	3.57188e-93	Replicating	Hmgb2
203	4.87421e-57	0.326143	0.823	0.482	1.09241e-52	Replicating	Itgb1
204	1.5152e-134	0.325786	0.99	0.833	3.39586e-130	Replicating	Sec61b
205	8.333e-62	0.324895	0.804	0.453	1.86759e-57	Replicating	2700029M09Rik
206	4.52032e-67	0.323846	0.61	0.3	1.01309e-62	Replicating	Cetn2
207	1.43183e-87	0.323402	0.443	0.14	3.20903e-83	Replicating	Rad51
208	1.82087e-58	0.322977	0.976	0.741	4.08093e-54	Replicating	Slc25a4
209	1.4974e-104	0.321422	0.388	0.087	3.35597e-100	Replicating	Ska1
210	3.27772e-69	0.321379	0.656	0.305	7.34603e-65	Replicating	Apitd1
211	2.07554e-63	0.319926	0.688	0.366	4.65171e-59	Replicating	Anapc13
212	2.5263e-76	0.319364	0.482	0.183	5.66195e-72	Replicating	Arl3
213	3.45981e-71	0.317543	0.96	0.702	7.75412e-67	Replicating	Magoh
214	2.00664e-71	0.317061	0.545	0.238	4.49729e-67	Replicating	Bet1
215	4.36672e-70	0.316999	0.582	0.265	9.78669e-66	Replicating	Slc35b1
216	2.6493e-88	0.314061	0.415	0.121	5.9376e-84	Replicating	Cenpk
217	7.36221e-75	0.313361	0.477	0.182	1.65002e-70	Replicating	Magt1
218	3.22123e-61	0.312841	0.919	0.629	7.21941e-57	Replicating	Smdt1
219	3.2635e-65	0.31274	0.649	0.332	7.31415e-61	Replicating	Dph3
220	7.29111e-59	0.312319	0.769	0.434	1.63408e-54	Replicating	Gtf2e2
221	6.7625e-62	0.311788	0.88	0.585	1.51561e-57	Replicating	2024-09-15
222	2.77704e-69	0.311667	0.541	0.219	6.2239e-65	Replicating	Zcwpw1
223	2.87333e-57	0.310411	0.818	0.503	6.43971e-53	Replicating	Bsg
224	1.79023e-52	0.309887	0.926	0.63	4.01227e-48	Replicating	Alyref
225	3.94772e-56	0.307928	0.896	0.615	8.84762e-52	Replicating	Gnai2
226	1.36599e-69	0.307562	0.958	0.723	3.06146e-65	Replicating	Mrpl18
227	3.4499e-57	0.307468	0.827	0.517	7.73191e-53	Replicating	Ssu72
228	1.14113e-63	0.3066	0.648	0.323	2.55751e-59	Replicating	Ssr1
229	3.83224e-51	0.305877	0.787	0.444	8.58882e-47	Replicating	Lig1
230	8.32187e-87	0.305841	0.39	0.106	1.8651e-82	Replicating	Hyou1
231	3.1417e-63	0.305725	0.658	0.329	7.04119e-59	Replicating	Rfc2
232	6.58067e-86	0.305449	0.311	0.065	1.47486e-81	Replicating	Ptgr1
233	3.9858e-59	0.305134	0.736	0.404	8.93297e-55	Replicating	Yeats4
234	5.62324e-56	0.304439	0.8	0.498	1.26028e-51	Replicating	Ndufv2
235	3.24537e-60	0.303983	0.678	0.362	7.27352e-56	Replicating	Acp1
236	3.82563e-59	0.303268	0.926	0.658	8.574e-55	Replicating	mt-Nd5
237	2.08909e-51	0.301528	0.782	0.44	4.68208e-47	Replicating	Prdx4
238	1.03328e-50	0.301349	0.863	0.571	2.31578e-46	Replicating	Fkbp3
239	2.65549e-56	0.299945	0.942	0.678	5.95148e-52	Replicating	Zfp706
240	1.12252e-57	0.299773	0.925	0.649	2.51578e-53	Replicating	Gtf2h5
241	1.10686e-60	0.299557	0.429	0.163	2.48071e-56	Replicating	Snx14
242	1.14011e-56	0.299018	0.728	0.408	2.55522e-52	Replicating	Commd1
243	1.40636e-52	0.298753	0.948	0.679	3.15192e-48	Replicating	Eif2s1
244	6.64807e-52	0.298282	0.92	0.624	1.48997e-47	Replicating	Rbbp4
245	6.11701e-55	0.297794	0.793	0.474	1.37094e-50	Replicating	Mrpl32
246	2.31912e-76	0.297374	0.955	0.734	5.19761e-72	Replicating	Tmem258
247	6.46096e-64	0.296226	0.556	0.25	1.44803e-59	Replicating	P4hb
248	7.04341e-54	0.296053	0.872	0.578	1.57857e-49	Replicating	Ube2n
249	3.90179e-52	0.295928	0.81	0.514	8.74469e-48	Replicating	Serp1
250	1.56708e-67	0.295893	0.478	0.189	3.51213e-63	Replicating	Rad51ap1
251	7.5367e-56	0.295836	0.804	0.487	1.68913e-51	Replicating	C1d
252	9.77166e-72	0.295086	0.951	0.733	2.19002e-67	Replicating	Arpc5
253	3.56783e-52	0.294215	0.837	0.523	7.99622e-48	Replicating	Cetn3
254	3.27275e-55	0.294101	0.952	0.696	7.33489e-51	Replicating	Ndufa12
255	1.38216e-50	0.293817	0.755	0.442	3.09769e-46	Replicating	Eif1a
256	4.26511e-54	0.293588	0.698	0.39	9.55896e-50	Replicating	Bola3
257	5.99353e-55	0.292826	0.684	0.356	1.34327e-50	Replicating	Mcm5
258	8.3736e-60	0.29238	0.619	0.312	1.87669e-55	Replicating	Rab21
259	1.51457e-67	0.291591	0.956	0.728	3.39445e-63	Replicating	Ndufa1
260	3.53525e-64	0.291306	0.514	0.229	7.92319e-60	Replicating	Trabd
261	1.40834e-49	0.29118	0.763	0.475	3.15637e-45	Replicating	Lman2
262	3.24455e-75	0.290351	0.97	0.751	7.27168e-71	Replicating	Ndufa2
263	1.52836e-45	0.290351	0.904	0.607	3.42536e-41	Replicating	Syncrip
264	5.40243e-55	0.290071	0.897	0.632	1.21079e-50	Replicating	Ost4
265	1.35063e-47	0.290049	0.545	0.273	3.02702e-43	Replicating	Gpr25
266	9.98343e-51	0.290015	0.768	0.465	2.23749e-46	Replicating	Ghitm
267	1.78051e-52	0.289978	0.791	0.468	3.99048e-48	Replicating	Vps29
268	2.31896e-100	0.289823	0.98	0.803	5.19725e-96	Replicating	Tomm7
269	2.42096e-52	0.289598	0.908	0.637	5.42586e-48	Replicating	Txnl1
270	6.26196e-72	0.288613	0.414	0.146	1.40343e-67	Replicating	Oat
271	4.83427e-50	0.287899	0.917	0.63	1.08346e-45	Replicating	Gnb1
272	7.08733e-53	0.287361	0.729	0.414	1.58841e-48	Replicating	Mrpl41
273	3.4835e-49	0.286036	0.925	0.644	7.80722e-45	Replicating	Cox6a1
274	2.4424e-58	0.285889	0.605	0.297	5.47391e-54	Replicating	Timm17b
275	1.25831e-132	0.284571	0.993	0.878	2.82013e-128	Replicating	mt-Nd2
276	1.23606e-48	0.283952	0.732	0.408	2.77027e-44	Replicating	Dnmt1
277	8.50888e-53	0.282796	0.687	0.38	1.90701e-48	Replicating	Chchd7
278	1.00445e-46	0.282565	0.764	0.485	2.25117e-42	Replicating	Pak2
279	5.81885e-58	0.282307	0.555	0.264	1.30412e-53	Replicating	Rhog
280	2.11874e-57	0.281565	0.564	0.26	4.74853e-53	Replicating	E2f1
281	1.81295e-53	0.281262	0.918	0.673	4.06318e-49	Replicating	Ppp1ca
282	5.90216e-47	0.280356	0.829	0.531	1.32279e-42	Replicating	Vdac1
283	4.51451e-45	0.280328	0.809	0.506	1.01179e-40	Replicating	Ptges3
284	3.7965e-49	0.279853	0.784	0.478	8.50872e-45	Replicating	Rab10
285	2.91088e-54	0.279751	0.623	0.31	6.52385e-50	Replicating	Bola1
286	2.01733e-50	0.279587	0.662	0.344	4.52125e-46	Replicating	Mcm3
287	2.49818e-50	0.279465	0.749	0.451	5.59893e-46	Replicating	Txndc9
288	5.37017e-56	0.279354	0.584	0.291	1.20356e-51	Replicating	Emd
289	8.79175e-107	0.27845	0.991	0.849	1.97041e-102	Replicating	Calm1
290	7.4562e-69	0.27831	0.441	0.161	1.67108e-64	Replicating	Plk4
291	5.77669e-48	0.278161	0.705	0.421	1.29467e-43	Replicating	Ift20
292	2.22527e-53	0.2777	0.681	0.368	4.98727e-49	Replicating	Atg5
293	8.79173e-46	0.277691	0.777	0.443	1.9704e-41	Replicating	Dnajc9
294	2.30341e-46	0.276952	0.856	0.569	5.1624e-42	Replicating	Atox1
295	6.22293e-45	0.276876	0.768	0.483	1.39468e-40	Replicating	Pitpna
296	3.80685e-48	0.276834	0.782	0.491	8.53191e-44	Replicating	Srp54b
297	2.45904e-43	0.276581	0.833	0.553	5.51121e-39	Replicating	Ywhaz
298	3.14421e-45	0.276492	0.876	0.599	7.0468e-41	Replicating	Smarca5
299	5.67352e-50	0.276278	0.708	0.4	1.27155e-45	Replicating	Mtpn
300	2.80497e-54	0.276	0.954	0.726	6.28649e-50	Replicating	Rap1a
301	5.54791e-55	0.275828	0.955	0.729	1.2434e-50	Replicating	Ndufab1
302	2.85891e-54	0.275823	0.61	0.3	6.40739e-50	Replicating	Rpa2
303	7.11121e-44	0.275132	0.934	0.668	1.59376e-39	Replicating	Calm3
304	6.48079e-51	0.274399	0.969	0.738	1.45247e-46	Replicating	Snrpg
305	5.00473e-62	0.274226	0.488	0.197	1.12166e-57	Replicating	Dscc1
306	2.48623e-56	0.273977	0.53	0.251	5.57215e-52	Replicating	Surf4
307	1.74554e-67	0.273957	0.411	0.142	3.91211e-63	Replicating	Clspn
308	3.11846e-51	0.273154	0.656	0.359	6.98908e-47	Replicating	Rpn2
309	1.35997e-48	0.27279	0.653	0.372	3.04797e-44	Replicating	Tecr
310	1.38775e-41	0.272771	0.777	0.488	3.11023e-37	Replicating	Atp1a1
311	6.66638e-45	0.272696	0.74	0.439	1.49407e-40	Replicating	Rnf187
312	4.86401e-55	0.27198	0.601	0.296	1.09012e-50	Replicating	Atp2a2
313	1.33585e-65	0.271957	0.382	0.134	2.9939e-61	Replicating	Ocel1
314	2.72712e-60	0.271478	0.459	0.189	6.11203e-56	Replicating	Oxr1
315	1.94119e-50	0.271246	0.957	0.727	4.35059e-46	Replicating	Pdcd5
316	9.29276e-52	0.270609	0.593	0.306	2.08269e-47	Replicating	Hdlbp
317	2.40501e-50	0.270543	0.632	0.332	5.3901e-46	Replicating	Armc1
318	7.43377e-47	0.270351	0.703	0.396	1.66606e-42	Replicating	Mrpl28
319	2.71188e-51	0.270197	0.599	0.312	6.07786e-47	Replicating	Ten1
320	1.22075e-46	0.270183	0.949	0.705	2.73595e-42	Replicating	Ndufc2
321	8.34785e-64	0.269772	0.957	0.749	1.87092e-59	Replicating	Ndufb9
322	4.22002e-51	0.268933	0.613	0.304	9.45792e-47	Replicating	Atad2
323	9.85874e-55	0.268919	0.588	0.291	2.20954e-50	Replicating	Bnip2
324	8.24339e-73	0.268915	0.254	0.051	1.84751e-68	Replicating	Hist1h2bj
325	7.677e-46	0.268901	0.908	0.641	1.72057e-41	Replicating	Ndufb3
326	3.16017e-108	0.268769	0.988	0.851	7.08257e-104	Replicating	Sec61g
327	6.1071e-59	0.26815	0.474	0.196	1.36872e-54	Replicating	Ccdc34
328	3.37939e-58	0.267837	0.478	0.206	7.57389e-54	Replicating	Yif1a
329	9.34836e-42	0.267463	0.886	0.607	2.09515e-37	Replicating	Nudt21
330	5.88124e-37	0.267436	0.853	0.553	1.3181e-32	Replicating	Rexo2
331	6.45852e-57	0.267426	0.477	0.209	1.44748e-52	Replicating	Ccdc104
332	1.32644e-55	0.267328	0.536	0.25	2.97282e-51	Replicating	Rsrc1
333	9.03213e-44	0.266531	0.749	0.448	2.02428e-39	Replicating	Hras
334	1.3941e-43	0.266503	0.734	0.425	3.12445e-39	Replicating	Orc6
335	1.13973e-88	0.266392	0.989	0.843	2.55437e-84	Replicating	Rpl10
336	3.70849e-65	0.266046	0.421	0.157	8.31148e-61	Replicating	Nudt2
337	3.45371e-49	0.265801	0.628	0.331	7.74046e-45	Replicating	Clic4
338	3.7248e-50	0.264928	0.443	0.2	8.34802e-46	Replicating	Herpud1
339	4.20958e-56	0.264356	0.56	0.257	9.4345e-52	Replicating	Ncapd3
340	1.25488e-41	0.264351	0.877	0.601	2.81243e-37	Replicating	Gtf2a2
341	7.46442e-56	0.263667	0.505	0.229	1.67292e-51	Replicating	Oard1
342	3.30758e-50	0.263604	0.656	0.355	7.41296e-46	Replicating	Prpf38a
343	4.51151e-65	0.263487	0.374	0.126	1.01112e-60	Replicating	Ccdc167
344	4.60918e-46	0.263454	0.711	0.405	1.03301e-41	Replicating	Uchl5
345	8.42839e-41	0.263444	0.841	0.575	1.88897e-36	Replicating	Ube2a
346	2.71489e-56	0.263408	0.526	0.247	6.0846e-52	Replicating	Yif1b
347	4.17065e-40	0.263172	0.85	0.566	9.34727e-36	Replicating	Pdap1
348	4.37599e-41	0.262792	0.926	0.661	9.80748e-37	Replicating	Rwdd1
349	1.02491e-41	0.262617	0.832	0.559	2.29703e-37	Replicating	Srsf9
350	5.10135e-41	0.262212	0.821	0.533	1.14331e-36	Replicating	Lamtor2
351	1.02443e-56	0.262089	0.485	0.213	2.29596e-52	Replicating	Aifm1
352	2.84111e-46	0.261884	0.67	0.377	6.36749e-42	Replicating	Dynlrb1
353	1.43465e-44	0.261828	0.686	0.394	3.21534e-40	Replicating	l7Rn6
354	1.43529e-46	0.26177	0.724	0.414	3.21678e-42	Replicating	Hat1
355	1.51201e-46	0.261683	0.597	0.32	3.38872e-42	Replicating	Psmd1
356	4.48287e-45	0.261386	0.626	0.351	1.0047e-40	Replicating	2310009B15Rik
357	3.31416e-42	0.261224	0.87	0.588	7.42769e-38	Replicating	Tmem167
358	9.19046e-40	0.261124	0.878	0.595	2.05976e-35	Replicating	Sarnp
359	1.19771e-48	0.261092	0.661	0.357	2.68431e-44	Replicating	Polr3k
360	5.94097e-41	0.26099	0.821	0.533	1.33149e-36	Replicating	Atp6v0e
361	1.33442e-49	0.260979	0.963	0.755	2.9907e-45	Replicating	Uqcr11
362	3.98097e-63	0.260903	0.442	0.174	8.92216e-59	Replicating	Nabp2
363	8.11517e-50	0.260394	0.623	0.324	1.81877e-45	Replicating	Pop7
364	2.33024e-47	0.26012	0.703	0.4	5.22254e-43	Replicating	Yipf4
365	2.20496e-47	0.259441	0.61	0.328	4.94176e-43	Replicating	Nans
366	4.91672e-54	0.259411	0.947	0.73	1.10194e-49	Replicating	Psmb3
367	4.08751e-53	0.259288	0.547	0.267	9.16093e-49	Replicating	Dguok
368	2.29245e-44	0.259267	0.67	0.389	5.13784e-40	Replicating	Mob4
369	4.96581e-40	0.259104	0.856	0.563	1.11294e-35	Replicating	Arpc5l
370	2.54617e-43	0.259096	0.933	0.68	5.70647e-39	Replicating	Sf3b6
371	3.77479e-41	0.258734	0.815	0.551	8.46006e-37	Replicating	Snx3
372	1.28019e-38	0.258683	0.809	0.525	2.86916e-34	Replicating	Top1
373	5.3377e-136	0.258263	0.993	0.895	1.19629e-131	Replicating	mt-Nd4
374	3.47585e-55	0.258232	0.435	0.182	7.79008e-51	Replicating	Srebf2
375	9.70082e-44	0.258125	0.93	0.686	2.17415e-39	Replicating	Uqcrb
376	2.31486e-49	0.258104	0.612	0.324	5.18807e-45	Replicating	Csnk1g2
377	6.16319e-53	0.258048	0.53	0.251	1.38129e-48	Replicating	Map1lc3a
378	5.33563e-40	0.258033	0.843	0.574	1.19582e-35	Replicating	Snrnp27
379	1.0609e-35	0.257588	0.766	0.43	2.3777e-31	Replicating	Serf1
380	2.65613e-46	0.257526	0.657	0.362	5.95293e-42	Replicating	Mrps21
381	3.07528e-55	0.257393	0.462	0.195	6.89231e-51	Replicating	Ahsa2
382	1.4171e-41	0.257198	0.9	0.655	3.17601e-37	Replicating	Eif3c
383	7.0507e-46	0.257002	0.921	0.685	1.5802e-41	Replicating	Cdc42
384	1.15314e-36	0.25657	0.977	0.76	2.58441e-32	Replicating	Cbx3
385	5.25174e-38	0.256336	0.85	0.562	1.17702e-33	Replicating	Prelid1
386	2.2718e-47	0.255231	0.561	0.276	5.09156e-43	Replicating	Runx3
387	3.9934e-39	0.255216	0.788	0.49	8.95002e-35	Replicating	Snrnp40
388	1.74549e-39	0.255011	0.813	0.532	3.91199e-35	Replicating	Romo1
389	4.41492e-62	0.254761	0.325	0.101	9.89472e-58	Replicating	Mns1
390	9.17083e-50	0.25459	0.946	0.729	2.05537e-45	Replicating	Minos1
391	2.16761e-51	0.254552	0.554	0.269	4.85806e-47	Replicating	Fam76a
392	5.0317e-39	0.254085	0.81	0.522	1.1277e-34	Replicating	Bcas2
393	2.3765e-38	0.253929	0.89	0.635	5.3262e-34	Replicating	Mrps33
394	2.00145e-39	0.25368	0.984	0.781	4.48566e-35	Replicating	Snrpf
395	1.08722e-45	0.253616	0.633	0.35	2.43668e-41	Replicating	Sugt1
396	3.50978e-50	0.253438	0.478	0.221	7.86611e-46	Replicating	Larp7
397	2.01291e-47	0.253344	0.634	0.342	4.51133e-43	Replicating	Med21
398	4.88038e-39	0.253284	0.752	0.476	1.09379e-34	Replicating	Psmd6
399	2.1182e-49	0.253237	0.565	0.285	4.74732e-45	Replicating	Immp1l
400	8.83227e-32	0.253088	0.87	0.583	1.97949e-27	Replicating	Anp32e
401	1.95253e-36	0.253052	0.894	0.62	4.37601e-32	Replicating	Emg1
402	3.87736e-38	0.252964	0.804	0.509	8.68994e-34	Replicating	Txnl4a
403	3.50622e-41	0.252914	0.72	0.441	7.85814e-37	Replicating	Rab14
404	5.58244e-36	0.252601	0.862	0.545	1.25114e-31	Replicating	Uchl3
405	1.01784e-55	0.252474	0.445	0.191	2.28119e-51	Replicating	Cox19
406	3.94394e-41	0.251933	0.738	0.445	8.83917e-37	Replicating	Psmd14
407	1.28277e-36	0.25186	0.892	0.629	2.87494e-32	Replicating	Paip2
408	1.89536e-42	0.251327	0.929	0.676	4.24787e-38	Replicating	Ube2d2a
409	3.09818e-66	0.251289	0.278	0.068	6.94364e-62	Replicating	Hist1h3a
410	2.36258e-47	0.250974	0.506	0.234	5.29501e-43	Replicating	Cdyl2
411	1.1777e-48	0.250838	0.49	0.238	2.63946e-44	Replicating	Mlec
412	3.42542e-49	0.250413	0.575	0.291	7.67705e-45	Replicating	Diablo
413	3.43274e-48	0.250315	0.537	0.263	7.69345e-44	Replicating	Cmc2
414	2.4282e-40	0.250284	0.757	0.461	5.44207e-36	Replicating	Ube2v2
415	1.13149e-136	0.722357	0.433	0.094	2.53589e-132	Un-Infected	Ifit3
416	3.55878e-116	0.719261	0.59	0.291	7.97594e-112	Un-Infected	Gmfg
417	2.30854e-67	0.644734	0.43	0.195	5.17389e-63	Un-Infected	Cd52
418	5.48626e-110	0.628781	0.774	0.686	1.22958e-105	Un-Infected	Ifi27l2a
419	2.77268e-97	0.622918	0.621	0.356	6.21413e-93	Un-Infected	H2-Q4
420	7.16169e-72	0.615999	0.398	0.157	1.60508e-67	Un-Infected	Ms4a4b
421	7.60263e-31	0.584339	0.395	0.265	1.7039e-26	Un-Infected	Plac8
422	1.33696e-67	0.578812	0.445	0.211	2.99639e-63	Un-Infected	AW112010
423	1.63528e-65	0.564615	0.492	0.283	3.665e-61	Un-Infected	Ms4a6b
424	1.14212e-77	0.564249	0.47	0.214	2.55971e-73	Un-Infected	Isg20
425	3.35036e-25	0.520595	0.253	0.13	7.50884e-21	Un-Infected	Cxcl10
426	6.14272e-88	0.503997	0.742	0.701	1.37671e-83	Un-Infected	H2-K1
427	9.1324e-71	0.497541	0.349	0.111	2.04675e-66	Un-Infected	Gbp5
428	1.68072e-62	0.486869	0.557	0.348	3.76684e-58	Un-Infected	Lsp1
429	1.14591e-78	0.485696	0.379	0.121	2.56822e-74	Un-Infected	Gbp2
430	6.13299e-49	0.480015	0.473	0.294	1.37453e-44	Un-Infected	H2-Q7
431	6.9399e-62	0.477919	0.506	0.28	1.55537e-57	Un-Infected	Laptm5
432	1.32396e-117	0.477712	0.346	0.059	2.96727e-113	Un-Infected	Selplg
433	4.28232e-68	0.469912	0.354	0.125	9.59753e-64	Un-Infected	Phf11b
434	2.06783e-48	0.465373	0.479	0.281	4.63442e-44	Un-Infected	Gbp4
435	6.4436e-75	0.462095	0.34	0.099	1.44414e-70	Un-Infected	Arl5c
436	3.52674e-37	0.456679	0.545	0.416	7.90413e-33	Un-Infected	Ltb
437	9.90722e-96	0.452781	0.286	0.046	2.22041e-91	Un-Infected	I830012O16Rik
438	1.35314e-42	0.452167	0.379	0.196	3.03265e-38	Un-Infected	Ifi44
439	3.22068e-66	0.450024	0.38	0.144	7.2182e-62	Un-Infected	Rnf213
440	2.11635e-37	0.438484	0.495	0.383	4.74316e-33	Un-Infected	Tcf7
441	3.41847e-32	0.434901	0.424	0.28	7.66148e-28	Un-Infected	Lgals1
442	1.85245e-31	0.424058	0.512	0.382	4.15172e-27	Un-Infected	Srgn
443	1.67107e-15	0.422596	0.465	0.431	3.7452e-11	Un-Infected	Ly6a
444	3.45054e-45	0.408436	0.629	0.568	7.73336e-41	Un-Infected	Irf7
445	6.54744e-39	0.40103	0.492	0.334	1.46741e-34	Un-Infected	Tapbp
446	1.94699e-33	0.398411	0.417	0.272	4.36359e-29	Un-Infected	Slfn1
447	1.41553e-22	0.386753	0.36	0.233	3.17248e-18	Un-Infected	Rsad2
448	8.66133e-33	0.379923	0.49	0.351	1.94118e-28	Un-Infected	RP23-362B7.1
449	1.30349e-30	0.378001	0.48	0.365	2.92139e-26	Un-Infected	Lgals9
450	1.09477e-41	0.371389	0.271	0.105	2.45359e-37	Un-Infected	Gimap6
451	1.39897e-31	0.369463	0.579	0.479	3.13537e-27	Un-Infected	Slfn2
452	2.74979e-38	0.367396	0.532	0.372	6.16284e-34	Un-Infected	Sp100
453	1.49914e-65	0.366549	0.28	0.074	3.35987e-61	Un-Infected	Ube2l6
454	7.09873e-20	0.364162	0.516	0.503	1.59097e-15	Un-Infected	Cd8b1
455	7.69994e-25	0.363543	0.525	0.449	1.72571e-20	Un-Infected	Shisa5
456	2.16622e-59	0.363152	0.283	0.083	4.85494e-55	Un-Infected	Pyhin1
457	4.60467e-39	0.354606	0.634	0.574	1.032e-34	Un-Infected	Tspo
458	1.02375e-11	0.347067	0.576	0.584	2.29443e-07	Un-Infected	Ifitm3
459	2.24242e-29	0.344253	0.294	0.15	5.02571e-25	Un-Infected	Mx1
460	7.42471e-32	0.34138	0.262	0.115	1.66403e-27	Un-Infected	Ifit2
461	9.99786e-29	0.335739	0.486	0.336	2.24072e-24	Un-Infected	Hmha1
462	3.53698e-31	0.335399	0.417	0.261	7.92707e-27	Un-Infected	Cd247
463	1.02163e-38	0.333098	0.632	0.604	2.28967e-34	Un-Infected	Psmb10
464	1.52379e-31	0.332812	0.623	0.619	3.41513e-27	Un-Infected	2410006H16Rik
465	7.20069e-54	0.330813	0.325	0.116	1.61382e-49	Un-Infected	Hcst
466	9.64676e-31	0.327291	0.391	0.243	2.16203e-26	Un-Infected	Emp3
467	6.19099e-43	0.327154	0.359	0.17	1.38752e-38	Un-Infected	Oas1a
468	1.69923e-31	0.324025	0.578	0.49	3.80832e-27	Un-Infected	Xaf1
469	2.60443e-20	0.312369	0.483	0.41	5.83705e-16	Un-Infected	Spint2
470	5.54617e-52	0.311612	0.254	0.075	1.24301e-47	Un-Infected	Oasl2
471	1.74843e-40	0.311585	0.324	0.141	3.91858e-36	Un-Infected	Tsc22d3
472	1.78716e-22	0.311155	0.537	0.467	4.00538e-18	Un-Infected	Arl6ip1
473	1.13771e-20	0.309279	0.392	0.279	2.54984e-16	Un-Infected	Sh2d1a
474	1.3368e-28	0.308885	0.35	0.2	2.99602e-24	Un-Infected	Trafd1
475	9.76544e-23	0.308109	0.501	0.448	2.18863e-18	Un-Infected	Ptprcap
476	2.3683e-46	0.30802	0.251	0.082	5.30783e-42	Un-Infected	Mzb1
477	7.33295e-29	0.30786	0.328	0.173	1.64346e-24	Un-Infected	Gm4951
478	7.48769e-50	0.306027	0.25	0.074	1.67814e-45	Un-Infected	Gbp3
479	5.12074e-48	0.304339	0.268	0.089	1.14766e-43	Un-Infected	Sp140
480	1.14353e-31	0.303281	0.327	0.166	2.56287e-27	Un-Infected	Ilvbl
481	1.58795e-18	0.297583	0.47	0.375	3.5589e-14	Un-Infected	Psap
482	1.63282e-16	0.295905	0.516	0.48	3.65947e-12	Un-Infected	Npc2
483	3.58363e-36	0.292953	0.276	0.115	8.03164e-32	Un-Infected	Pla2g16
484	5.86534e-21	0.29001	0.414	0.302	1.31454e-16	Un-Infected	Cdkn2d
485	1.67133e-48	0.287469	0.272	0.09	3.74578e-44	Un-Infected	Oas3
486	1.942e-30	0.28656	0.638	0.695	4.35242e-26	Un-Infected	Cd3d
487	5.61894e-16	0.28294	0.531	0.452	1.25932e-11	Un-Infected	Ifit1
488	9.04964e-24	0.281829	0.602	0.604	2.02821e-19	Un-Infected	Cyba
489	8.64335e-09	0.270659	0.408	0.369	0.000193715	Un-Infected	Gm4258
490	1.64963e-10	0.270272	0.333	0.262	3.69716e-06	Un-Infected	Rag1
491	1.09001e-50	0.264932	0.27	0.083	2.44294e-46	Un-Infected	H2-Q6
492	4.10981e-21	0.264643	0.291	0.164	9.2109e-17	Un-Infected	Klf6
493	2.56002e-16	0.259363	0.57	0.53	5.73753e-12	Un-Infected	Socs1
494	1.03208e-32	0.258743	0.758	0.788	2.3131e-28	Un-Infected	Isg15
495	4.02388e-29	0.258535	0.67	0.681	9.01832e-25	Un-Infected	Limd2
496	5.68795e-120	0.256299	0.902	0.962	1.27478e-115	Un-Infected	H2-D1
497	1.40043e-30	0.256121	0.262	0.113	3.13865e-26	Un-Infected	Gbp8
498	6.3958e-12	0.256005	0.414	0.334	1.43343e-07	Un-Infected	Txnip
499	3.51443e-24	0.252382	0.309	0.171	7.87653e-20	Un-Infected	Herc6
500	5.7897e-31	0.250346	0.292	0.135	1.29759e-26	Un-Infected	Atf7ip
501	2.47214e-20	0.2502	0.35	0.223	5.54055e-16	Un-Infected	Vamp8
