# Supplementary material for: Transcriptomic profiling of thymic dysregulation and viral tropism after neonatal roseolovirus infection
Source: Front Immunol. 2024 Jun 4;15:1375508. doi: 10.3389/fimmu.2024.1375508 (PMC11183875; doi:10.3389/fimmu.2024.1375508)
Supplement: Supplementary file 2 [file Table_2.xlsx]

## Sheet: DN.cluster.markers
	p_val	avg_log2FC	pct.1	pct.2	p_val_adj	cluster	gene
1	1.55677e-62	0.740706	0.684	0.445	3.48903e-58	0	Cd8b1
2	1.95215e-64	0.704087	0.644	0.361	4.37516e-60	0	Ptms
3	6.22797e-57	0.611595	0.733	0.546	1.39581e-52	0	Cd8a
4	2.14805e-47	0.534621	0.666	0.407	4.81421e-43	0	Ccr9
5	7.65136e-47	0.476129	0.753	0.661	1.71482e-42	0	Anxa2
6	1.4831e-79	0.472498	0.909	0.811	3.32392e-75	0	Gtf2h4
7	2.66501e-71	0.451477	0.923	0.88	5.97283e-67	0	Ctsl
8	2.88703e-22	0.431239	0.561	0.489	6.47041e-18	0	Gm4258
9	7.10161e-36	0.419385	0.72	0.628	1.59161e-31	0	Ldhb
10	6.12784e-09	0.415183	0.422	0.387	0.000137337	0	Cenpa
11	8.24466e-17	0.379098	0.351	0.222	1.84779e-12	0	Tuba1a
12	2.42825e-22	0.350165	0.661	0.596	5.44219e-18	0	Ccnd3
13	8.20126e-18	0.341848	0.564	0.509	1.83807e-13	0	Lsp1
14	3.93255e-12	0.341295	0.4	0.317	8.81363e-08	0	Tubb2b
15	1.99339e-24	0.332301	0.671	0.62	4.46759e-20	0	Rmnd5a
16	1.38551e-21	0.325742	0.62	0.567	3.10521e-17	0	Cd27
17	2.08672e-36	0.323644	0.871	0.803	4.67676e-32	0	Btg1
18	3.85387e-16	0.320254	0.348	0.214	8.6373e-12	0	Cd52
19	4.17228e-09	0.317485	0.38	0.326	9.35091e-05	0	1190002F15Rik
20	2.95106e-22	0.313373	0.285	0.114	6.61392e-18	0	Cd4
21	1.30617e-25	0.311348	0.767	0.736	2.9274e-21	0	Satb1
22	9.41942e-09	0.309284	0.405	0.372	0.000211108	0	Endou
23	4.38921e-16	0.307025	0.574	0.472	9.8371e-12	0	Ltb
24	9.28972e-11	0.304521	0.496	0.442	2.08201e-06	0	Rag1
25	7.64983e-21	0.301937	0.612	0.546	1.71448e-16	0	Rcbtb2
26	4.82869e-12	0.301394	0.547	0.525	1.08221e-07	0	Ifngr1
27	3.66204e-13	0.298705	0.559	0.518	8.20736e-09	0	Btg2
28	4.43391e-85	0.296559	0.985	0.984	9.93729e-81	0	Tmsb4x
29	4.09579e-12	0.290978	0.466	0.388	9.17949e-08	0	Cd2
30	2.33557e-16	0.29095	0.336	0.201	5.23448e-12	0	Cd97
31	4.23621e-16	0.289125	0.638	0.562	9.49418e-12	0	Dntt
32	5.72926e-16	0.288278	0.532	0.483	1.28404e-11	0	S100a13
33	3.12911e-13	0.286499	0.365	0.254	7.01297e-09	0	A930003A15Rik
34	1.75669e-08	0.283441	0.439	0.401	0.000393709	0	Tubb2a
35	2.64664e-11	0.282639	0.585	0.579	5.93164e-07	0	RP23-362B7.1
36	3.2577e-43	0.278288	0.914	0.875	7.30117e-39	0	Reep5
37	1.50419e-12	0.276203	0.537	0.442	3.37119e-08	0	Id3
38	1.27381e-14	0.275136	0.372	0.225	2.85487e-10	0	Cdkn1c
39	1.0605e-36	0.273101	0.928	0.9	2.37679e-32	0	H2afv
40	4.71031e-18	0.265672	0.29	0.138	1.05567e-13	0	Fas
41	4.84038e-15	0.265002	0.661	0.671	1.08483e-10	0	Tspo
42	6.36855e-17	0.257608	0.654	0.624	1.42732e-12	0	Klf13
43	7.9878e-14	0.256911	0.582	0.584	1.79023e-09	0	Pycard
44	2.82487e-10	0.252635	0.467	0.411	6.3311e-06	0	Chrna9
45	6.85417e-08	0.251174	0.407	0.374	0.00153616	0	Mns1
46	8.53414e-67	0.394021	0.945	0.735	1.91267e-62	1	C1qbp
47	1.16307e-40	0.387494	0.793	0.425	2.60667e-36	1	Ybx3
48	2.96909e-68	0.372893	0.962	0.824	6.65433e-64	1	Hspd1
49	3.28542e-18	0.361344	0.425	0.245	7.36328e-14	1	Hist1h1b
50	1.19425e-43	0.342007	0.906	0.656	2.67655e-39	1	Bola2
51	6.26447e-37	0.336438	0.754	0.56	1.40399e-32	1	Pgam1
52	9.52068e-41	0.336409	0.909	0.683	2.13377e-36	1	Nhp2
53	7.0121e-35	0.33443	0.955	0.755	1.57155e-30	1	Dctpp1
54	4.10655e-53	0.332103	0.946	0.78	9.2036e-49	1	Pa2g4
55	1.28096e-31	0.320636	0.753	0.461	2.87088e-27	1	Aprt
56	3.12302e-53	0.314152	0.977	0.897	6.99932e-49	1	Mif
57	3.61967e-33	0.311293	0.716	0.364	8.11239e-29	1	Srm
58	5.22345e-34	0.309597	0.724	0.354	1.17068e-29	1	Lap3
59	1.63008e-38	0.309422	0.914	0.724	3.65334e-34	1	Lyar
60	8.70857e-54	0.309346	0.986	0.896	1.95176e-49	1	Hspe1
61	1.45751e-30	0.298944	0.739	0.44	3.26658e-26	1	Apex1
62	5.30826e-30	0.297314	0.92	0.676	1.18969e-25	1	Fbl
63	3.48699e-27	0.293452	0.912	0.654	7.81504e-23	1	Ppa1
64	4.03203e-31	0.292228	0.931	0.72	9.03658e-27	1	Fkbp4
65	7.49867e-31	0.283736	0.88	0.647	1.6806e-26	1	Mrto4
66	2.12526e-64	0.281121	0.962	0.905	4.76313e-60	1	Ldha
67	1.44359e-36	0.277664	0.916	0.747	3.23537e-32	1	Prmt1
68	8.00527e-27	0.276724	0.705	0.427	1.79414e-22	1	Nolc1
69	2.27107e-21	0.276497	0.889	0.603	5.08992e-17	1	Rexo2
70	1.48682e-06	0.274141	0.562	0.502	0.0333227	1	Hist1h2ap
71	4.34585e-25	0.271933	0.74	0.454	9.73993e-21	1	Gnl3
72	5.45959e-25	0.27155	0.754	0.497	1.2236e-20	1	Dkc1
73	2.75474e-34	0.269677	0.596	0.261	6.17392e-30	1	Smco4
74	7.59851e-31	0.269207	0.885	0.71	1.70298e-26	1	Mrpl12
75	2.58992e-24	0.269058	0.814	0.597	5.80453e-20	1	Aldoa
76	1.20049e-27	0.268027	0.906	0.693	2.69054e-23	1	Uchl3
77	3.48452e-25	0.265806	0.828	0.605	7.80952e-21	1	Ppid
78	1.7286e-25	0.264829	0.571	0.304	3.87415e-21	1	Snhg4
79	1.52394e-34	0.263496	0.974	0.873	3.41547e-30	1	Ranbp1
80	5.85562e-59	0.261192	0.965	0.895	1.31236e-54	1	Nme1
81	4.21261e-35	0.258699	0.902	0.759	9.44131e-31	1	Fkbp3
82	6.40377e-29	0.258291	0.627	0.314	1.43521e-24	1	Gcsh
83	3.00793e-23	0.256552	0.794	0.541	6.74138e-19	1	Tagln2
84	2.79135e-28	0.25642	0.619	0.302	6.25597e-24	1	Shmt2
85	5.22066e-30	0.256265	0.952	0.831	1.17005e-25	1	Fabp5
86	3.32101e-32	0.255413	0.579	0.264	7.44304e-28	1	Mybbp1a
87	2.26618e-22	0.253681	0.72	0.506	5.07896e-18	1	Impdh2
88	1.1968e-78	1.38814	0.954	0.262	2.68226e-74	2	Plac8
89	1.538e-178	1.13429	0.817	0.038	3.44697e-174	2	Il2ra
90	1.43696e-57	1.11134	0.899	0.289	3.22053e-53	2	Hes1
91	1.68429e-109	1.05318	0.872	0.12	3.77483e-105	2	Ifitm2
92	1.18715e-118	0.899282	0.771	0.07	2.66064e-114	2	Myl10
93	4.26441e-77	0.897472	0.927	0.219	9.55739e-73	2	Ppt1
94	7.11272e-53	0.85804	0.982	0.381	1.5941e-48	2	Mzb1
95	1.56422e-55	0.844716	0.954	0.347	3.50574e-51	2	Notch1
96	7.81453e-56	0.78744	0.899	0.286	1.75139e-51	2	Cdk6
97	2.4074e-113	0.775152	0.789	0.078	5.39547e-109	2	Tmem176b
98	9.36033e-36	0.77431	0.688	0.235	2.09784e-31	2	Ptcra
99	1.64147e-82	0.754963	0.807	0.13	3.67887e-78	2	S100a11
100	2.48684e-58	0.741382	0.78	0.165	5.5735e-54	2	AW112010
101	5.93309e-109	0.703964	0.661	0.052	1.32972e-104	2	Bst1
102	1.13576e-64	0.696317	0.642	0.101	2.54547e-60	2	Akr1c13
103	1.60131e-31	0.688166	0.569	0.145	3.58885e-27	2	Ly6d
104	9.78456e-160	0.676019	0.624	0.017	2.19292e-155	2	Pld4
105	2.72401e-15	0.668748	0.385	0.136	6.10505e-11	2	Ms4a4b
106	8.18649e-28	0.666766	1	0.523	1.83476e-23	2	Gmfg
107	5.1099e-17	0.66638	0.716	0.339	1.14523e-12	2	Ifitm3
108	4.04007e-45	0.661738	0.734	0.202	9.05461e-41	2	Ccdc18
109	4.09332e-43	0.661012	0.991	0.542	9.17395e-39	2	Cmtm7
110	1.08583e-65	0.648098	0.743	0.143	2.43357e-61	2	Prss57
111	4.77588e-33	0.640745	0.899	0.441	1.07037e-28	2	Srgn
112	1.60675e-34	0.635427	0.917	0.498	3.60104e-30	2	Mtf2
113	3.15044e-41	0.63487	0.853	0.292	7.06077e-37	2	1500009L16Rik
114	5.11451e-97	0.632962	0.688	0.067	1.14626e-92	2	Tmem176a
115	2.24147e-40	0.616949	0.835	0.284	5.02359e-36	2	Selplg
116	2.67483e-42	0.615786	0.78	0.22	5.99483e-38	2	Ikzf2
117	1.85768e-32	0.612568	0.908	0.455	4.16343e-28	2	Runx1
118	8.49677e-115	0.611265	0.532	0.023	1.9043e-110	2	Ifi202b
119	4.10173e-36	0.608578	0.798	0.269	9.19279e-32	2	Pcmtd1
120	1.09127e-77	0.60557	0.706	0.094	2.44575e-73	2	Ccnd2
121	4.60212e-53	0.597992	0.789	0.198	1.03143e-48	2	Dpp4
122	5.31666e-151	0.597197	0.55	0.011	1.19157e-146	2	Ctla2a
123	5.05452e-31	0.596003	0.991	0.639	1.13282e-26	2	Dnajc7
124	1.14799e-69	0.592483	0.642	0.089	2.57288e-65	2	Epcam
125	3.33261e-34	0.592126	0.954	0.441	7.46904e-30	2	Fkbp5
126	1.12866e-34	0.582736	0.771	0.287	2.52954e-30	2	Mta3
127	2.19953e-57	0.576477	0.761	0.162	4.92959e-53	2	5830418P13Rik
128	2.31134e-32	0.574431	0.862	0.34	5.18018e-28	2	Tm6sf1
129	1.9957e-49	0.574063	1	0.811	4.47277e-45	2	Gas5
130	1.52579e-44	0.562556	0.679	0.15	3.41961e-40	2	Ccdc109b
131	1.0953e-33	0.561181	0.853	0.342	2.45479e-29	2	Carkd
132	5.62747e-36	0.556252	1	0.77	1.26123e-31	2	2410006H16Rik
133	4.33963e-13	0.556139	0.321	0.11	9.72599e-09	2	Ifi44
134	2.62907e-45	0.554971	0.716	0.171	5.89227e-41	2	Pik3ip1
135	4.49877e-40	0.554262	0.624	0.139	1.00826e-35	2	Jun
136	1.31886e-137	0.553204	0.495	0.009	2.95582e-133	2	Nkg7
137	9.0283e-42	0.543402	0.78	0.233	2.02342e-37	2	Aldh2
138	1.99664e-30	0.539859	0.807	0.328	4.47487e-26	2	Fxyd5
139	2.46663e-22	0.539114	0.404	0.103	5.52821e-18	2	Isg20
140	8.97995e-17	0.538078	0.697	0.332	2.01259e-12	2	Shisa5
141	2.37879e-28	0.537839	0.917	0.515	5.33135e-24	2	Tcf25
142	9.23603e-30	0.535879	0.982	0.563	2.06998e-25	2	Npc2
143	6.60839e-22	0.532126	0.954	0.54	1.48107e-17	2	Ifi203
144	2.8188e-25	0.527652	0.862	0.424	6.31749e-21	2	Smarca4
145	5.97583e-112	0.516827	0.56	0.029	1.3393e-107	2	Rab44
146	2.88388e-28	0.514668	0.697	0.242	6.46335e-24	2	Mllt4
147	1.9353e-49	0.507698	0.734	0.171	4.3374e-45	2	2210013O21Rik
148	9.33754e-21	0.505592	0.881	0.537	2.09273e-16	2	Zfp36l2
149	7.54568e-43	0.501936	0.651	0.148	1.69114e-38	2	Sell
150	2.24714e-42	0.501415	0.578	0.12	5.03629e-38	2	Notch3
151	2.9786e-16	0.500701	0.55	0.228	6.67563e-12	2	Ms4a6b
152	1.22204e-96	0.498889	0.45	0.018	2.73885e-92	2	Atp8b4
153	4.27786e-08	0.495642	0.431	0.242	0.000958755	2	Xist
154	1.24138e-41	0.493376	0.661	0.16	2.78218e-37	2	Aqp11
155	2.76846e-39	0.492134	0.661	0.163	6.20467e-35	2	Tpd52
156	4.78162e-37	0.491823	0.596	0.141	1.07166e-32	2	Hdac4
157	1.77872e-78	0.488902	0.477	0.035	3.98647e-74	2	Tcrg-C1
158	1.81826e-23	0.485591	0.954	0.503	4.07508e-19	2	Myb
159	1.34934e-26	0.48447	0.872	0.413	3.02413e-22	2	Pdrg1
160	3.45293e-22	0.478609	0.908	0.54	7.73872e-18	2	Tmed5
161	1.31429e-17	0.477185	0.817	0.444	2.94559e-13	2	Lgals9
162	1.30847e-29	0.47675	0.807	0.286	2.93254e-25	2	Itga4
163	3.25248e-97	0.473585	0.404	0.013	7.28947e-93	2	Slc5a9
164	2.18164e-20	0.472751	0.972	0.613	4.88948e-16	2	Arpp21
165	2.38255e-41	0.471992	0.706	0.183	5.33978e-37	2	Rilpl2
166	3.41161e-22	0.471705	0.908	0.439	7.6461e-18	2	Marcks
167	9.68068e-30	0.471633	0.835	0.321	2.16963e-25	2	Tbc1d10c
168	2.8177e-22	0.466987	0.954	0.671	6.31502e-18	2	1500012F01Rik
169	1.04959e-52	0.466982	0.459	0.057	2.35235e-48	2	Uaca
170	6.32227e-15	0.46688	0.963	0.668	1.41695e-10	2	Gzma
171	1.40144e-35	0.464829	0.624	0.167	3.1409e-31	2	Gpr56
172	4.76155e-13	0.46461	0.881	0.515	1.06716e-08	2	Lgals1
173	8.99023e-28	0.461789	0.706	0.25	2.01489e-23	2	Scd2
174	3.18352e-25	0.461565	0.679	0.23	7.1349e-21	2	Dtx3l
175	1.13846e-23	0.460608	0.633	0.213	2.55151e-19	2	Gbp4
176	9.00712e-19	0.460012	0.284	0.06	2.01868e-14	2	Ifit3
177	2.34664e-20	0.457861	0.917	0.531	5.25929e-16	2	Tap2
178	1.35608e-18	0.456364	0.972	0.622	3.03925e-14	2	Ptprcap
179	1.04869e-64	0.454683	0.587	0.076	2.35032e-60	2	Sytl1
180	1.49145e-60	0.453794	0.569	0.075	3.34264e-56	2	Ndrg1
181	4.23707e-30	0.453591	0.752	0.267	9.49613e-26	2	Arhgap9
182	4.55944e-37	0.452264	1	0.905	1.02186e-32	2	Cd3g
183	4.8623e-15	0.451757	0.89	0.553	1.08974e-10	2	Mndal
184	1.07086e-27	0.450444	0.752	0.271	2.40001e-23	2	Tmem131
185	1.28977e-37	0.4503	0.339	0.042	2.89064e-33	2	Ube2l6
186	7.49419e-16	0.441202	0.404	0.137	1.6796e-11	2	Rnf213
187	5.18315e-14	0.440517	0.826	0.443	1.16165e-09	2	Stat1
188	3.10436e-18	0.435782	0.872	0.522	6.95749e-14	2	Msi2
189	2.09893e-18	0.435657	0.881	0.551	4.70412e-14	2	Gpx1
190	2.58941e-93	0.433838	0.477	0.024	5.80339e-89	2	Cdkn1a
191	2.96875e-18	0.433489	0.954	0.723	6.65356e-14	2	Sox4
192	1.75369e-113	0.433311	0.45	0.012	3.93036e-109	2	Fbp1
193	1.54192e-28	0.428466	0.596	0.171	3.45575e-24	2	Hivep3
194	1.53109e-36	0.428148	0.642	0.155	3.43149e-32	2	Gbp8
195	2.35089e-36	0.425675	0.541	0.118	5.26881e-32	2	Cox6b2
196	4.76022e-29	0.424343	0.743	0.265	1.06686e-24	2	Acads
197	5.99898e-28	0.42242	0.752	0.271	1.34449e-23	2	Patz1
198	2.99026e-44	0.418961	0.505	0.082	6.70177e-40	2	Gpr171
199	3.05942e-21	0.418491	0.716	0.293	6.85677e-17	2	Prkca
200	1.92962e-16	0.4168	0.945	0.654	4.32467e-12	2	Bcl11b
201	9.74503e-19	0.416079	0.908	0.473	2.18406e-14	2	Celf2
202	1.39995e-17	0.415155	0.284	0.064	3.13756e-13	2	Mx1
203	1.54002e-19	0.412531	0.688	0.291	3.45149e-15	2	Sp110
204	1.70136e-86	0.412178	0.477	0.029	3.81309e-82	2	Il7r
205	7.90275e-41	0.410565	0.587	0.128	1.77116e-36	2	Nucb1
206	1.64274e-11	0.407942	0.761	0.452	3.68172e-07	2	Rag1
207	4.75323e-32	0.40558	0.55	0.133	1.06529e-27	2	Cblb
208	7.36307e-21	0.404577	0.982	0.728	1.65021e-16	2	Prdx2
209	2.6543e-15	0.402872	0.789	0.45	5.94881e-11	2	PISD
210	4.56556e-46	0.400387	0.422	0.053	1.02323e-41	2	Dtx1
211	1.95857e-19	0.400234	0.771	0.348	4.38954e-15	2	Arhgap15
212	4.92187e-19	0.399348	0.991	0.769	1.10309e-14	2	Eef2
213	2.54196e-17	0.396769	0.982	0.679	5.69705e-13	2	Rac2
214	2.31191e-28	0.395579	0.642	0.195	5.18145e-24	2	Rapgef3
215	8.4772e-22	0.395082	0.339	0.073	1.89991e-17	2	Gbp5
216	6.34877e-18	0.391691	0.872	0.451	1.42289e-13	2	Hmha1
217	5.46758e-28	0.387908	0.266	0.034	1.22539e-23	2	I830012O16Rik
218	6.71371e-12	0.387424	0.642	0.308	1.50468e-07	2	Epsti1
219	3.01646e-15	0.387351	0.844	0.473	6.76049e-11	2	Gstp1
220	1.08131e-10	0.386445	0.312	0.111	2.42343e-06	2	Rsad2
221	1.60311e-21	0.385001	0.523	0.159	3.5929e-17	2	Id2
222	1.28465e-38	0.383195	0.596	0.129	2.87915e-34	2	Atp8a1
223	9.83841e-20	0.382597	0.991	0.739	2.20498e-15	2	Ptpn18
224	1.576e-17	0.381742	0.587	0.223	3.53213e-13	2	Tapbp
225	4.86882e-17	0.380396	0.706	0.323	1.0912e-12	2	2410004N09Rik
226	4.41637e-15	0.379546	0.89	0.538	9.89797e-11	2	Pnisr
227	1.66675e-32	0.378144	0.532	0.121	3.73553e-28	2	Ypel3
228	9.63952e-12	0.377717	0.862	0.586	2.16041e-07	2	Dntt
229	6.65238e-18	0.376686	0.945	0.718	1.49093e-13	2	Cox7a2l
230	1.69456e-14	0.37629	0.963	0.635	3.79784e-10	2	Desi1
231	9.48925e-24	0.375001	0.633	0.219	2.12673e-19	2	Abi3
232	1.63126e-16	0.374926	0.899	0.527	3.65598e-12	2	Cox14
233	3.32404e-09	0.374672	0.798	0.572	7.44985e-05	2	Junb
234	2.01149e-16	0.374035	0.908	0.609	4.50815e-12	2	Gpi1
235	1.09105e-12	0.373822	0.817	0.486	2.44527e-08	2	Cd24a
236	6.14527e-20	0.370997	0.688	0.276	1.37728e-15	2	Traf3ip3
237	1.43558e-16	0.370117	0.789	0.395	3.21742e-12	2	Hibadh
238	1.62726e-14	0.369979	0.89	0.536	3.64702e-10	2	Ogt
239	4.83814e-20	0.36879	0.78	0.351	1.08432e-15	2	Vamp8
240	3.54706e-17	0.367912	0.917	0.612	7.94967e-13	2	Idh2
241	2.66146e-26	0.367897	0.606	0.191	5.96487e-22	2	Glrx
242	2.13524e-23	0.367559	0.596	0.203	4.78551e-19	2	Fam169b
243	4.39302e-29	0.365867	0.523	0.137	9.84563e-25	2	Gyg
244	1.53999e-16	0.365505	0.844	0.454	3.45143e-12	2	Pts
245	4.31931e-18	0.364717	0.789	0.366	9.68044e-14	2	Rpl29
246	8.48532e-37	0.363655	0.495	0.101	1.90173e-32	2	Tspan31
247	1.78735e-09	0.363649	0.862	0.592	4.00582e-05	2	Psmb10
248	1.71036e-23	0.362953	0.275	0.045	3.83326e-19	2	Oasl2
249	6.7825e-15	0.361533	0.798	0.412	1.52009e-10	2	Sfi1
250	3.24242e-49	0.36019	0.486	0.069	7.26692e-45	2	Klk8
251	7.72137e-25	0.358278	0.303	0.051	1.73051e-20	2	Fgfbp1
252	1.7148e-20	0.35799	0.661	0.252	3.84321e-16	2	B4galt1
253	2.83411e-17	0.357466	0.431	0.138	6.35181e-13	2	Trafd1
254	2.59589e-29	0.35623	0.55	0.146	5.81791e-25	2	Syngr2
255	3.40892e-18	0.355791	0.771	0.346	7.64008e-14	2	Rcsd1
256	2.52486e-25	0.355178	0.596	0.188	5.65872e-21	2	Rsu1
257	4.86619e-12	0.35457	0.358	0.128	1.09061e-07	2	Ddx60
258	3.67243e-12	0.35239	0.853	0.496	8.23066e-08	2	Xrcc6
259	2.75381e-19	0.352096	0.771	0.337	6.17183e-15	2	Trappc6a
260	4.80258e-38	0.351097	0.523	0.105	1.07635e-33	2	Eef2k
261	2.97725e-41	0.34927	0.514	0.087	6.67261e-37	2	AW011738
262	3.0186e-17	0.345989	0.752	0.344	6.7653e-13	2	Cyfip2
263	3.25193e-11	0.344541	0.972	0.674	7.28823e-07	2	Lat
264	3.1892e-38	0.344522	0.376	0.053	7.14764e-34	2	Mpzl2
265	1.21506e-11	0.343914	0.908	0.621	2.72319e-07	2	Phgdh
266	1.48687e-20	0.342814	0.679	0.259	3.33238e-16	2	Tacc1
267	4.02989e-12	0.342673	0.606	0.268	9.03178e-08	2	Trim30a
268	2.82237e-13	0.341726	0.881	0.569	6.32549e-09	2	Mrpl24
269	2.3479e-09	0.341007	0.505	0.26	5.26212e-05	2	Sp100
270	4.18778e-23	0.340625	0.477	0.132	9.38566e-19	2	Cbfa2t3
271	7.9298e-57	0.337699	0.339	0.022	1.77723e-52	2	Zeb2
272	1.07854e-16	0.336393	0.615	0.256	2.41721e-12	2	Tuba4a
273	1.97354e-49	0.335965	0.505	0.07	4.4231e-45	2	Sh3bp5
274	1.46819e-14	0.332216	1	0.877	3.29051e-10	2	Rgcc
275	1.23354e-13	0.332098	0.771	0.392	2.76462e-09	2	Pag1
276	2.87555e-25	0.332095	0.569	0.169	6.44469e-21	2	Chd3
277	5.53458e-15	0.331	0.752	0.357	1.24041e-10	2	Sh3bgrl
278	9.14968e-12	0.328666	0.844	0.559	2.05063e-07	2	Ssbp3
279	5.30758e-15	0.327753	0.752	0.364	1.18953e-10	2	Hpcal1
280	6.73163e-28	0.327252	0.486	0.115	1.50869e-23	2	Bcl2
281	2.85453e-11	0.327204	0.633	0.325	6.39756e-07	2	Nabp1
282	2.43436e-33	0.326316	0.413	0.076	5.45589e-29	2	Aldh1b1
283	2.3461e-12	0.326088	0.716	0.396	5.25808e-08	2	Ptpn7
284	5.69299e-50	0.325776	0.486	0.064	1.27591e-45	2	Stard10
285	2.56104e-38	0.325269	0.44	0.068	5.7398e-34	2	Pla2g16
286	2.87203e-19	0.324891	0.991	0.903	6.4368e-15	2	Rpl22l1
287	7.53466e-13	0.324486	0.835	0.478	1.68867e-08	2	Pafah1b3
288	1.73877e-17	0.324217	0.587	0.232	3.89692e-13	2	Dynlt1c
289	6.95763e-36	0.323895	0.413	0.067	1.55934e-31	2	Hist3h2a
290	3.24638e-15	0.323614	0.734	0.349	7.27579e-11	2	Kmt2a
291	2.07912e-12	0.323316	0.761	0.394	4.65972e-08	2	Il2rg
292	3.47749e-20	0.323131	0.55	0.194	7.79376e-16	2	Cxxc5
293	9.42109e-27	0.323103	0.569	0.16	2.11145e-22	2	Stat5a
294	1.74813e-14	0.322727	0.642	0.3	3.91791e-10	2	Cxcr4
295	4.01707e-20	0.321794	0.431	0.125	9.00307e-16	2	Samsn1
296	6.43363e-12	0.32164	0.294	0.093	1.44191e-07	2	Oas1a
297	1.71865e-14	0.321446	0.982	0.829	3.85183e-10	2	Psme1
298	2.70079e-18	0.318718	0.33	0.079	6.05302e-14	2	Gbp2
299	1.00215e-21	0.317863	0.651	0.215	2.24601e-17	2	Prelid2
300	3.27341e-12	0.317489	0.963	0.685	7.33637e-08	2	Atp6v0c
301	8.20535e-21	0.317414	0.56	0.187	1.83898e-16	2	Itm2c
302	8.52353e-14	0.317261	0.257	0.065	1.91029e-09	2	Phf11b
303	2.8444e-13	0.31677	0.734	0.353	6.37487e-09	2	Tsc22d1
304	2.36048e-30	0.316592	0.578	0.142	5.29032e-26	2	Pde4d
305	2.54121e-13	0.316508	0.706	0.327	5.69537e-09	2	Arl5c
306	2.51516e-12	0.315988	1	0.784	5.63697e-08	2	Lck
307	6.14458e-09	0.315885	0.651	0.356	0.000137712	2	Gbp7
308	1.80236e-23	0.314678	0.523	0.154	4.03944e-19	2	Rabepk
309	3.09328e-51	0.314083	0.266	0.014	6.93267e-47	2	H19
310	1.73879e-53	0.312141	0.321	0.021	3.89697e-49	2	Capg
311	1.39155e-10	0.311045	0.936	0.605	3.11873e-06	2	Spint2
312	9.5898e-27	0.310893	0.413	0.086	2.14927e-22	2	Sp140
313	2.71633e-20	0.310631	0.541	0.174	6.08783e-16	2	Vgll4
314	3.93366e-16	0.310075	0.505	0.188	8.81613e-12	2	Plekha2
315	1.47814e-13	0.309431	0.697	0.356	3.31281e-09	2	Cnp
316	1.7283e-07	0.309113	0.275	0.111	0.00387346	2	Gm4951
317	1.98184e-10	0.308683	0.963	0.709	4.4417e-06	2	Pnrc1
318	1.88373e-32	0.308671	0.248	0.024	4.22181e-28	2	RP23-32C18.5
319	5.65834e-36	0.307864	0.45	0.074	1.26815e-31	2	Uba7
320	9.70675e-20	0.307265	0.367	0.089	2.17548e-15	2	Ifih1
321	1.31016e-31	0.30696	0.45	0.089	2.93632e-27	2	Cd79b
322	1.54e-32	0.306821	0.413	0.074	3.45145e-28	2	Adssl1
323	2.03068e-37	0.306334	0.459	0.08	4.55117e-33	2	H2-DMa
324	3.52344e-14	0.306288	0.56	0.243	7.89674e-10	2	Plscr3
325	1.25094e-16	0.306186	0.661	0.267	2.80361e-12	2	Dock10
326	6.01333e-31	0.305896	0.459	0.093	1.34771e-26	2	1600014C10Rik
327	1.345e-19	0.305663	0.541	0.182	3.01442e-15	2	Trim11
328	3.91051e-10	0.304759	0.917	0.588	8.76424e-06	2	Cux1
329	6.2265e-23	0.304448	0.56	0.175	1.39548e-18	2	2510002D24Rik
330	8.46355e-11	0.304228	0.954	0.73	1.89685e-06	2	Rsrp1
331	1.54553e-48	0.30268	0.422	0.049	3.46384e-44	2	Plekha7
332	5.89205e-31	0.302103	0.514	0.117	1.32053e-26	2	Haghl
333	1.96453e-23	0.302053	0.468	0.126	4.4029e-19	2	Pex6
334	9.16428e-18	0.301683	0.514	0.171	2.0539e-13	2	Pitpnc1
335	2.09908e-37	0.301117	0.45	0.076	4.70445e-33	2	Bin1
336	2.17657e-14	0.30109	0.661	0.303	4.87813e-10	2	Casp8
337	8.73913e-40	0.300327	0.358	0.043	1.95861e-35	2	Capn5
338	4.21003e-42	0.300067	0.22	0.011	9.43553e-38	2	Slfn5
339	6.04175e-19	0.299558	0.523	0.171	1.35408e-14	2	Klf3
340	9.6989e-10	0.298413	0.596	0.331	2.17372e-05	2	Pnp
341	3.85893e-30	0.298356	0.413	0.079	8.64864e-26	2	Cd82
342	5.85255e-10	0.29797	0.881	0.561	1.31167e-05	2	Foxp1
343	5.42634e-11	0.297726	0.89	0.556	1.21615e-06	2	Arl6ip1
344	1.87674e-25	0.297553	0.294	0.047	4.20614e-21	2	Dhx58
345	3.18468e-14	0.296238	0.523	0.197	7.13751e-10	2	Clec2d
346	9.47852e-53	0.296199	0.385	0.035	2.12433e-48	2	Grn
347	5.7339e-18	0.296153	0.505	0.168	1.28508e-13	2	Kdm5b
348	1.15413e-10	0.295642	0.578	0.298	2.58665e-06	2	Hsdl1
349	1.71452e-22	0.295031	0.651	0.218	3.84258e-18	2	Ctsb
350	5.22469e-30	0.294619	0.257	0.028	1.17096e-25	2	BC094916
351	5.72413e-11	0.294485	0.908	0.563	1.28289e-06	2	Etfb
352	1.22242e-23	0.294481	0.284	0.047	2.73969e-19	2	Oas3
353	2.54095e-17	0.294307	0.633	0.252	5.69478e-13	2	Bphl
354	6.0231e-23	0.293898	0.385	0.091	1.3499e-18	2	Tmem191c
355	1.38282e-33	0.293557	0.459	0.087	3.09919e-29	2	Tbc1d9b
356	2.47871e-09	0.29341	0.89	0.585	5.55528e-05	2	Ubc
357	1.15765e-12	0.292927	0.725	0.369	2.59452e-08	2	Snhg12
358	2.64122e-47	0.292338	0.394	0.043	5.91949e-43	2	BC021614
359	4.25569e-36	0.291411	0.358	0.049	9.53785e-32	2	Gm2a
360	7.03487e-14	0.291337	0.642	0.296	1.57665e-09	2	Baz2b
361	1.06322e-25	0.29092	0.55	0.152	2.38289e-21	2	Gpr132
362	3.36264e-09	0.290883	0.963	0.652	7.53634e-05	2	Fyb
363	3.2552e-20	0.290407	0.349	0.083	7.29555e-16	2	Clec2i
364	5.85673e-15	0.289244	0.55	0.222	1.31261e-10	2	Zmynd8
365	1.5184e-19	0.289235	0.44	0.13	3.40304e-15	2	Cd200
366	1.23597e-12	0.289234	0.945	0.714	2.77005e-08	2	Atp6v1f
367	5.19835e-15	0.288603	0.505	0.194	1.16505e-10	2	Plin3
368	9.42355e-24	0.287513	0.339	0.065	2.11201e-19	2	AA467197
369	1.55615e-37	0.287125	0.394	0.056	3.48764e-33	2	Ipcef1
370	1.31127e-19	0.287035	0.615	0.22	2.93883e-15	2	Fam216a
371	3.71438e-11	0.286271	0.844	0.478	8.32468e-07	2	Psap
372	9.51461e-11	0.286259	0.835	0.463	2.13241e-06	2	Dazap2
373	1.43246e-09	0.28533	0.817	0.528	3.21043e-05	2	Rnaset2a
374	2.2115e-41	0.28514	0.257	0.018	4.95641e-37	2	RP24-260I8.2
375	6.9296e-19	0.285129	0.633	0.235	1.55306e-14	2	Mpp1
376	2.63938e-16	0.285121	0.385	0.111	5.91537e-12	2	Gbp9
377	8.20175e-21	0.283808	0.459	0.133	1.83818e-16	2	0610031J06Rik
378	6.17383e-15	0.282965	0.642	0.279	1.38368e-10	2	Klhl6
379	1.31867e-10	0.282665	0.661	0.347	2.9554e-06	2	Sla2
380	1.43776e-09	0.282593	0.908	0.602	3.2223e-05	2	Clk1
381	5.77062e-20	0.282466	0.394	0.107	1.29331e-15	2	Rps6kl1
382	3.78725e-25	0.282003	1	0.938	8.48798e-21	2	Gm10709
383	7.2798e-18	0.28151	0.376	0.106	1.63155e-13	2	Gm26532
384	9.57098e-16	0.281451	0.495	0.179	2.14505e-11	2	Tcf4
385	1.28436e-17	0.281037	0.45	0.141	2.8785e-13	2	Myc
386	9.81347e-12	0.280514	0.734	0.396	2.19939e-07	2	Hcls1
387	1.37863e-12	0.28012	0.991	0.823	3.08978e-08	2	Pgls
388	3.60175e-21	0.279245	0.45	0.125	8.07225e-17	2	Dtx3
389	1.84085e-23	0.27881	0.385	0.086	4.12572e-19	2	Treml2
390	2.45608e-13	0.278402	0.587	0.254	5.50456e-09	2	Nck2
391	1.1023e-07	0.278278	0.477	0.244	0.00247048	2	Parp14
392	1.6062e-15	0.278212	0.394	0.115	3.59982e-11	2	Cd53
393	1.71973e-19	0.278195	0.56	0.186	3.85426e-15	2	Stat3
394	1.73311e-10	0.277086	0.651	0.329	3.88425e-06	2	Txnip
395	5.70353e-15	0.276977	0.523	0.205	1.27828e-10	2	Ccdc28b
396	1.92484e-13	0.276855	0.725	0.344	4.31396e-09	2	Def6
397	3.23808e-08	0.276343	0.899	0.614	0.000725719	2	Tmem256
398	9.22753e-29	0.275941	0.431	0.093	2.06807e-24	2	Cpt1a
399	9.30457e-31	0.275431	0.404	0.073	2.08534e-26	2	Dnmt3b
400	6.06722e-15	0.275359	0.514	0.203	1.35979e-10	2	Dock2
401	2.16413e-10	0.275017	0.817	0.465	4.85024e-06	2	Laptm5
402	6.15023e-72	0.274747	0.303	0.009	1.37839e-67	2	Tifa
403	7.69163e-45	0.274523	0.367	0.04	1.72385e-40	2	Ociad2
404	1.19363e-22	0.274171	0.468	0.125	2.67517e-18	2	Pik3cd
405	5.05933e-15	0.273982	0.56	0.23	1.1339e-10	2	Rassf5
406	5.28332e-52	0.273806	1	0.983	1.1841e-47	2	Rps28
407	2.7296e-09	0.272217	0.761	0.485	6.11758e-05	2	Dtnbp1
408	8.06354e-18	0.271694	0.486	0.162	1.8072e-13	2	Pxn
409	2.81489e-22	0.271604	0.468	0.131	6.30874e-18	2	Abcb9
410	4.39509e-22	0.271596	0.523	0.158	9.85027e-18	2	Frmd8
411	1.16205e-28	0.271468	0.376	0.069	2.60439e-24	2	Smpdl3a
412	6.75854e-09	0.271321	0.798	0.502	0.000151472	2	Morf4l2
413	1.14837e-17	0.271153	0.578	0.213	2.57374e-13	2	Camk2g
414	1.35983e-14	0.270883	0.578	0.24	3.04765e-10	2	Chchd5
415	1.65931e-08	0.26947	0.835	0.572	0.000371885	2	Tbrg1
416	2.92837e-09	0.26893	0.523	0.257	6.56306e-05	2	H1f0
417	8.90696e-55	0.268036	0.349	0.025	1.99623e-50	2	Myl4
418	1.86166e-51	0.268032	0.312	0.021	4.17236e-47	2	Unc93b1
419	1.21813e-19	0.267623	0.156	0.016	2.73007e-15	2	Ms4a4c
420	4.41131e-13	0.267519	0.606	0.276	9.88662e-09	2	1110058L19Rik
421	9.21083e-29	0.267284	0.991	0.941	2.06433e-24	2	Gm10260
422	1.6849e-07	0.267075	0.798	0.562	0.0037762	2	Socs1
423	2.17382e-16	0.2664	0.624	0.247	4.87197e-12	2	Acap1
424	3.20657e-16	0.266312	0.569	0.216	7.18657e-12	2	Pold4
425	2.67107e-12	0.264843	0.734	0.354	5.98639e-08	2	Ilvbl
426	6.32341e-09	0.264665	0.807	0.522	0.00014172	2	Cmc1
427	1.42964e-06	0.264499	0.514	0.301	0.0320412	2	Dusp1
428	3.91525e-23	0.26447	0.422	0.101	8.77485e-19	2	Prr13
429	1.06695e-42	0.264109	0.174	0.005	2.39126e-38	2	Gm8369
430	3.22602e-79	0.263983	0.303	0.007	7.23015e-75	2	Epb4.1l4b
431	9.90623e-17	0.263811	0.431	0.139	2.22018e-12	2	Ass1
432	2.05192e-26	0.263145	0.431	0.097	4.59875e-22	2	Nudt14
433	2.26491e-12	0.263103	0.495	0.21	5.07611e-08	2	Cep57l1
434	2.74556e-24	0.262951	0.44	0.11	6.15334e-20	2	Khk
435	7.13704e-66	0.262887	0.321	0.014	1.59955e-61	2	Lyz2
436	3.02944e-09	0.262885	0.771	0.463	6.78957e-05	2	Ptov1
437	3.74005e-08	0.262753	0.936	0.695	0.00083822	2	1110038B12Rik
438	9.30143e-11	0.262687	0.376	0.142	2.08464e-06	2	Slfn8
439	2.15582e-16	0.262592	0.477	0.166	4.83163e-12	2	Arhgef6
440	1.20557e-86	0.261949	0.321	0.006	2.70193e-82	2	Serpinb1a
441	1.32762e-36	0.261745	1	0.959	2.97547e-32	2	Rps27rt
442	9.11153e-09	0.261661	0.881	0.541	0.000204208	2	2024-09-06
443	6.5964e-24	0.260804	0.394	0.088	1.47839e-19	2	Arhgap5
444	1.02298e-07	0.260455	0.908	0.56	0.00229269	2	RP23-362B7.1
445	3.76663e-17	0.260187	0.991	0.879	8.44177e-13	2	Eif3f
446	9.02571e-12	0.259832	0.486	0.201	2.02284e-07	2	Eif2ak2
447	5.67744e-33	0.259407	0.45	0.085	1.27243e-28	2	Serhl
448	3.41806e-15	0.259316	0.45	0.155	7.66056e-11	2	Fut8
449	2.06131e-14	0.258991	0.578	0.231	4.61982e-10	2	Plin2
450	7.67614e-22	0.257565	0.495	0.142	1.72038e-17	2	Mcee
451	6.65225e-13	0.257157	0.587	0.259	1.4909e-08	2	Kcnn4
452	4.08668e-14	0.256993	0.404	0.137	9.15907e-10	2	Lgals3bp
453	4.95877e-21	0.256643	0.486	0.137	1.11136e-16	2	Slc12a6
454	1.19126e-09	0.256268	0.688	0.367	2.66985e-05	2	Smarcd2
455	1.27355e-10	0.255596	0.78	0.415	2.85429e-06	2	Rbm5
456	1.29318e-18	0.255545	0.45	0.133	2.89828e-14	2	Ganc
457	2.20265e-18	0.254895	0.413	0.121	4.93659e-14	2	Fam189b
458	7.25588e-08	0.254683	0.716	0.449	0.00162619	2	Serinc3
459	8.3048e-20	0.254483	0.147	0.014	1.86127e-15	2	Ly6c1
460	2.61671e-09	0.254469	0.706	0.395	5.86456e-05	2	Helz
461	9.65688e-11	0.254402	0.606	0.293	2.1643e-06	2	Dusp5
462	1.94561e-23	0.254224	0.349	0.07	4.3605e-19	2	Sytl3
463	4.15004e-14	0.253813	0.394	0.137	9.30107e-10	2	Ahi1
464	1.79622e-10	0.252344	0.743	0.4	4.02569e-06	2	Arl6ip5
465	3.07001e-11	0.252149	0.294	0.094	6.8805e-07	2	Phf11c
466	6.6993e-13	0.251832	0.514	0.213	1.50145e-08	2	Fbxl5
467	7.95643e-13	0.251745	0.706	0.329	1.7832e-08	2	Srek1ip1
468	4.92329e-14	0.251665	0.45	0.17	1.10341e-09	2	Spata6
469	3.76341e-43	0.251596	0.22	0.011	8.43455e-39	2	Pdgfa
470	1.07143e-29	0.251413	0.321	0.048	2.40128e-25	2	Tnfrsf18
471	9.74355e-16	0.251186	0.541	0.202	2.18372e-11	2	Casp6
472	4.66679e-10	0.251128	0.569	0.284	1.04592e-05	2	Rnf157
473	9.99226e-11	0.25088	0.587	0.29	2.23946e-06	2	Tmem66
474	8.29343e-08	0.250419	0.789	0.478	0.00185872	2	Ndufs7
475	3.61776e-17	0.250404	0.56	0.202	8.10813e-13	2	Ctsa

## Sheet: (Mock vs MRV)DN
	p_val	avg_log2FC	pct.1	pct.2	p_val_adj	cluster	gene
1	4.23325e-158	1.24803	0.581	0.003	9.48755e-154	Mock	Xist
2	7.3135e-226	1.19389	0.982	0.225	1.6391e-221	Mock	Gmfg
3	2.49617e-206	1.13843	0.954	0.221	5.59441e-202	Mock	Lgals1
4	2.70341e-218	1.09238	0.959	0.337	6.05889e-214	Mock	Tcf7
5	1.60515e-166	1.05989	0.782	0.119	3.59747e-162	Mock	Cenpa
6	1.15593e-165	0.947703	0.779	0.12	2.59067e-161	Mock	Ccnb2
7	4.57685e-160	0.857008	0.905	0.284	1.02576e-155	Mock	Sh2d1a
8	8.44053e-188	0.853912	0.83	0.105	1.89169e-183	Mock	Mzb1
9	8.10208e-171	0.843018	0.957	0.405	1.81584e-166	Mock	Ptprcap
10	1.80062e-160	0.820477	0.915	0.302	4.03554e-156	Mock	Thy1
11	3.34055e-86	0.815646	0.638	0.182	7.48685e-82	Mock	Ube2c
12	4.17673e-96	0.798885	0.815	0.394	9.36089e-92	Mock	Cd8b1
13	2.07007e-147	0.791925	0.73	0.123	4.63943e-143	Mock	Mki67
14	3.7887e-131	0.783881	0.905	0.422	8.49123e-127	Mock	Ccnd3
15	2.58625e-180	0.7819	0.978	0.627	5.7963e-176	Mock	Cd3d
16	6.84967e-167	0.781763	0.729	0.07	1.53515e-162	Mock	1190002F15Rik
17	2.22874e-128	0.771961	0.805	0.216	4.99505e-124	Mock	Rag1
18	5.08294e-128	0.770843	0.602	0.071	1.13919e-123	Mock	H2-T3
19	1.35039e-162	0.76705	0.765	0.103	3.02649e-158	Mock	Endou
20	1.45951e-153	0.763674	0.965	0.485	3.27106e-149	Mock	Lat
21	1.52324e-95	0.741003	0.798	0.339	3.41389e-91	Mock	Birc5
22	2.34808e-134	0.739145	0.946	0.402	5.26251e-130	Mock	Tsc22d4
23	1.32604e-85	0.734985	0.803	0.312	2.97191e-81	Mock	Hist1h2ap
24	2.02875e-138	0.714245	0.934	0.39	4.54684e-134	Mock	Spint2
25	2.33905e-114	0.700388	0.909	0.332	5.24227e-110	Mock	RP23-362B7.1
26	1.41797e-140	0.675491	0.696	0.087	3.17795e-136	Mock	Arl5c
27	8.23783e-131	0.672001	0.946	0.509	1.84626e-126	Mock	Rac2
28	3.39522e-87	0.666762	0.503	0.082	7.60936e-83	Mock	Nusap1
29	1.21556e-80	0.655805	0.535	0.114	2.7243e-76	Mock	Cenpf
30	2.23525e-74	0.647561	0.544	0.137	5.00963e-70	Mock	Hist1h1b
31	1.15553e-79	0.643321	0.853	0.482	2.58978e-75	Mock	2810417H13Rik
32	3.33306e-116	0.638374	0.837	0.275	7.47006e-112	Mock	Xrcc6
33	1.84875e-137	0.627282	0.573	0.027	4.14341e-133	Mock	Ptcra
34	2.50587e-103	0.618832	0.863	0.291	5.61616e-99	Mock	Lsp1
35	1.49209e-137	0.618717	0.955	0.583	3.34408e-133	Mock	Prdx2
36	1.51624e-80	0.617073	0.723	0.249	3.3982e-76	Mock	H1fx
37	1.25696e-133	0.615556	0.984	0.689	2.8171e-129	Mock	Coro1a
38	1.79202e-75	0.615428	0.608	0.186	4.01627e-71	Mock	Cdc20
39	5.09265e-70	0.607274	0.839	0.505	1.14136e-65	Mock	Cd8a
40	1.97829e-93	0.606368	0.639	0.151	4.43374e-89	Mock	Tubb2b
41	6.68117e-73	0.605701	0.744	0.356	1.49738e-68	Mock	Cks2
42	3.09831e-92	0.603756	0.708	0.203	6.94393e-88	Mock	Tubb2a
43	1.7803e-85	0.599581	0.567	0.128	3.99e-81	Mock	Ccnb1
44	2.02892e-84	0.598519	0.813	0.326	4.54722e-80	Mock	Ifngr1
45	1.27433e-101	0.596168	0.839	0.326	2.85603e-97	Mock	Lrmp
46	1.2348e-66	0.593941	0.738	0.386	2.76742e-62	Mock	Top2a
47	1.17877e-93	0.592131	0.948	0.602	2.64187e-89	Mock	Satb1
48	1.76107e-91	0.591869	0.91	0.491	3.94691e-87	Mock	Bcl11b
49	4.74897e-93	0.587313	0.826	0.322	1.06434e-88	Mock	Ptp4a3
50	1.37838e-134	0.585646	0.934	0.668	3.08924e-130	Mock	Eef2
51	2.66713e-90	0.580501	0.556	0.104	5.97756e-86	Mock	Tpx2
52	1.1794e-61	0.575378	0.677	0.344	2.64328e-57	Mock	Rrm2
53	3.42136e-73	0.5742	0.704	0.291	7.66795e-69	Mock	Cdca8
54	8.01518e-58	0.573075	0.731	0.387	1.79636e-53	Mock	H2afx
55	4.8931e-101	0.569184	0.806	0.243	1.09664e-96	Mock	Laptm5
56	3.43635e-76	0.567475	0.733	0.273	7.70154e-72	Mock	Pttg1
57	1.82715e-97	0.565703	0.677	0.163	4.09501e-93	Mock	Notch1
58	1.16353e-76	0.563633	0.588	0.166	2.6077e-72	Mock	Fbxo5
59	1.44885e-77	0.559956	0.588	0.153	3.24715e-73	Mock	Hist1h2ae
60	8.47993e-104	0.559883	0.696	0.159	1.90052e-99	Mock	Mns1
61	4.69665e-95	0.557711	0.881	0.489	1.05261e-90	Mock	Pkm
62	7.59125e-80	0.556416	0.894	0.438	1.70135e-75	Mock	Arpp21
63	1.20258e-91	0.550386	0.784	0.258	2.69522e-87	Mock	Emp3
64	4.2213e-88	0.543751	0.803	0.28	9.46077e-84	Mock	Cd24a
65	1.60303e-67	0.539615	0.924	0.548	3.59271e-63	Mock	Anxa2
66	2.4163e-70	0.539383	0.799	0.322	5.41541e-66	Mock	Gm4258
67	1.53627e-86	0.530785	0.758	0.248	3.44309e-82	Mock	Marcks
68	3.95683e-87	0.526645	0.906	0.579	8.86804e-83	Mock	Smc4
69	2.86627e-76	0.525557	0.874	0.407	6.42389e-72	Mock	Rgs10
70	2.67762e-105	0.523656	0.742	0.171	6.00108e-101	Mock	Hbb-bs
71	2.11693e-90	0.519533	0.782	0.238	4.74446e-86	Mock	Cd247
72	2.67519e-148	0.514541	0.986	0.853	5.99564e-144	Mock	Cd3g
73	8.84973e-63	0.511403	0.688	0.323	1.9834e-58	Mock	Tyms
74	2.88124e-62	0.508561	0.902	0.507	6.45744e-58	Mock	Ldhb
75	9.51018e-45	0.506644	0.509	0.189	2.13142e-40	Mock	Hes1
76	1.0551e-125	0.505798	0.985	0.862	2.36468e-121	Mock	H2afv
77	5.39567e-79	0.5007	0.894	0.473	1.20928e-74	Mock	Desi1
78	2.1765e-81	0.494251	0.516	0.092	4.87797e-77	Mock	Cenpe
79	6.74559e-85	0.491412	0.596	0.137	1.51182e-80	Mock	Cdca3
80	6.99944e-98	0.490684	0.616	0.107	1.56871e-93	Mock	1500009L16Rik
81	1.19353e-72	0.487639	0.776	0.317	2.67493e-68	Mock	Ccdc34
82	7.56254e-38	0.485756	0.684	0.389	1.69492e-33	Mock	Ptms
83	8.49936e-83	0.484626	0.486	0.073	1.90488e-78	Mock	Prc1
84	1.17919e-88	0.482426	0.585	0.12	2.64281e-84	Mock	Asf1b
85	6.67775e-72	0.482134	0.605	0.183	1.49662e-67	Mock	Ccna2
86	4.4262e-90	0.481816	0.681	0.172	9.92e-86	Mock	Abhd8
87	1.21305e-38	0.48171	0.753	0.442	2.71869e-34	Mock	Arl6ip1
88	5.74658e-76	0.481445	0.535	0.108	1.28792e-71	Mock	Tuba1a
89	8.01919e-89	0.479681	0.661	0.161	1.79726e-84	Mock	Ilvbl
90	1.02615e-72	0.478343	0.874	0.447	2.2998e-68	Mock	Tmem256
91	4.08684e-116	0.477711	0.548	0.044	9.15943e-112	Mock	2610318N02Rik
92	2.67759e-86	0.476618	0.612	0.143	6.00102e-82	Mock	E2f2
93	4.74932e-69	0.47437	0.82	0.38	1.06442e-64	Mock	Cmtm7
94	1.93696e-78	0.472593	0.457	0.066	4.34112e-74	Mock	Hmmr
95	5.45724e-75	0.471668	0.642	0.185	1.22308e-70	Mock	Ets2
96	9.02624e-67	0.470535	0.723	0.301	2.02296e-62	Mock	Uhrf1
97	9.18302e-54	0.46075	0.769	0.365	2.0581e-49	Mock	Btg2
98	7.88581e-66	0.45844	0.825	0.351	1.76737e-61	Mock	Gpsm3
99	3.23704e-66	0.453441	0.739	0.296	7.25486e-62	Mock	Rad21
100	4.51703e-87	0.453121	0.665	0.165	1.01236e-82	Mock	Sh3bgrl
101	6.79716e-67	0.452513	0.935	0.575	1.52338e-62	Mock	2024-09-01
102	3.81816e-55	0.45076	0.764	0.366	8.55727e-51	Mock	Spc24
103	2.68281e-84	0.448936	0.703	0.186	6.01271e-80	Mock	Fermt3
104	5.04216e-78	0.448175	0.948	0.665	1.13005e-73	Mock	Ezr
105	2.185e-74	0.447731	0.962	0.672	4.89702e-70	Mock	Lck
106	1.23428e-88	0.446056	0.653	0.15	2.76628e-84	Mock	Def6
107	2.15698e-63	0.444379	0.787	0.336	4.83422e-59	Mock	Myb
108	2.82574e-100	0.438788	0.615	0.094	6.33304e-96	Mock	Selplg
109	1.52238e-70	0.437923	0.944	0.663	3.41196e-66	Mock	2410006H16Rik
110	1.19155e-65	0.437425	0.749	0.271	2.67049e-61	Mock	Hmha1
111	1.19418e-77	0.436291	0.693	0.205	2.67639e-73	Mock	Ptpn7
112	4.6613e-82	0.433239	0.59	0.128	1.04469e-77	Mock	Knstrn
113	1.75867e-62	0.421559	0.746	0.308	3.94153e-58	Mock	Ndufs7
114	9.6077e-90	0.414491	0.539	0.081	2.15328e-85	Mock	Scd2
115	8.33832e-48	0.413536	0.855	0.494	1.86879e-43	Mock	Crip1
116	8.21661e-63	0.411254	0.871	0.608	1.84151e-58	Mock	Ezh2
117	5.97726e-88	0.41034	0.479	0.055	1.33962e-83	Mock	Apoe
118	1.7901e-84	0.410228	0.608	0.128	4.01197e-80	Mock	Sash3
119	1.70388e-54	0.407591	0.78	0.339	3.81874e-50	Mock	Hp1bp3
120	1.33427e-92	0.403666	0.962	0.868	2.99036e-88	Mock	Rpl22l1
121	4.31967e-67	0.399524	0.512	0.118	9.68124e-63	Mock	Racgap1
122	1.35863e-54	0.39641	0.805	0.364	3.04495e-50	Mock	Tap2
123	6.88983e-50	0.396382	0.596	0.222	1.54415e-45	Mock	Cdkn2d
124	5.3258e-81	0.395225	0.464	0.061	1.19362e-76	Mock	Ccdc18
125	3.87612e-56	0.393873	0.769	0.311	8.68716e-52	Mock	S100a13
126	1.32733e-94	0.393558	0.531	0.068	2.9748e-90	Mock	Aldh2
127	2.74868e-71	0.392756	0.615	0.169	6.16034e-67	Mock	1110001J03Rik
128	1.52261e-57	0.392664	0.756	0.31	3.41248e-53	Mock	Acaa2
129	1.84905e-47	0.386343	0.908	0.584	4.14409e-43	Mock	Cyba
130	1.57526e-54	0.383672	0.901	0.604	3.53047e-50	Mock	Cox7a2l
131	9.85798e-64	0.382758	0.681	0.228	2.20937e-59	Mock	Hes6
132	8.22159e-51	0.382607	0.482	0.139	1.84262e-46	Mock	Cd52
133	8.4796e-43	0.377805	0.662	0.308	1.90045e-38	Mock	Lef1
134	9.36715e-71	0.377266	0.448	0.071	2.09937e-66	Mock	Cd6
135	3.61577e-36	0.376975	0.626	0.32	8.10366e-32	Mock	Cdk1
136	4.04963e-59	0.376779	0.393	0.067	9.07603e-55	Mock	Cd4
137	6.12344e-71	0.375628	0.357	0.027	1.37239e-66	Mock	Hist3h2ba
138	7.02285e-88	0.373818	0.525	0.077	1.57396e-83	Mock	Acap1
139	3.19327e-51	0.371053	0.92	0.62	7.15675e-47	Mock	Glo1
140	6.70322e-52	0.3708	0.684	0.285	1.50233e-47	Mock	Eif4b
141	5.08119e-75	0.370106	0.361	0.022	1.1388e-70	Mock	Gm15340
142	8.75718e-62	0.370042	0.67	0.219	1.96266e-57	Mock	Hdac7
143	4.38547e-67	0.369885	0.493	0.1	9.82872e-63	Mock	Nde1
144	5.36008e-56	0.367927	0.87	0.652	1.2013e-51	Mock	Gm10076
145	1.77331e-59	0.367897	0.545	0.152	3.97433e-55	Mock	Dlgap5
146	1.31339e-43	0.367483	0.811	0.456	2.94356e-39	Mock	Pbrm1
147	8.30136e-140	0.367358	0.98	0.913	1.8605e-135	Mock	Gm10709
148	7.78584e-46	0.365746	0.9	0.594	1.74496e-41	Mock	Ctcf
149	1.28446e-60	0.365208	0.916	0.682	2.87874e-56	Mock	Dbi
150	2.47964e-64	0.364935	0.627	0.185	5.55737e-60	Mock	Rasgrp2
151	6.91415e-46	0.364581	0.765	0.399	1.5496e-41	Mock	Cdc37
152	4.31274e-53	0.362542	0.697	0.281	9.66571e-49	Mock	Zfp422
153	1.37559e-42	0.361422	0.825	0.444	3.08297e-38	Mock	Cux1
154	3.95632e-51	0.360186	0.436	0.116	8.8669e-47	Mock	Kif11
155	1.27307e-43	0.360067	0.847	0.497	2.85321e-39	Mock	Chd4
156	4.91007e-43	0.35887	0.594	0.251	1.10045e-38	Mock	Clspn
157	8.31451e-39	0.357908	0.801	0.416	1.86345e-34	Mock	Pycard
158	1.25227e-47	0.357603	0.796	0.366	2.80659e-43	Mock	Tmem50a
159	4.78184e-45	0.35738	0.925	0.672	1.07171e-40	Mock	Limd2
160	7.80296e-49	0.355624	0.799	0.374	1.7488e-44	Mock	Smim11
161	2.89543e-84	0.354186	0.49	0.066	6.48925e-80	Mock	Gngt2
162	9.72915e-44	0.350975	0.727	0.327	2.1805e-39	Mock	Celf2
163	4.96125e-50	0.350017	0.52	0.158	1.11191e-45	Mock	A930003A15Rik
164	2.52526e-71	0.349759	0.465	0.078	5.65961e-67	Mock	Bub1b
165	3.59698e-63	0.34938	0.617	0.18	8.06156e-59	Mock	Cyfip2
166	3.99123e-56	0.348782	0.664	0.229	8.94515e-52	Mock	Phpt1
167	1.69712e-41	0.34873	0.673	0.322	3.80359e-37	Mock	Fkbp5
168	4.92863e-65	0.347118	0.966	0.789	1.1046e-60	Mock	Paip2
169	1.06821e-66	0.346588	0.486	0.096	2.39406e-62	Mock	Dgkeos
170	2.4834e-44	0.345989	0.916	0.665	5.56579e-40	Mock	Sfpq
171	2.99125e-84	0.342564	0.456	0.049	6.70398e-80	Mock	Ccdc28b
172	3.25486e-58	0.340206	0.966	0.806	7.29479e-54	Mock	Clic1
173	2.86817e-77	0.339909	0.468	0.066	6.42814e-73	Mock	B230118H07Rik
174	2.05028e-84	0.339645	0.531	0.082	4.59509e-80	Mock	Bphl
175	7.33999e-59	0.338715	0.615	0.187	1.64504e-54	Mock	Rcsd1
176	2.98273e-31	0.33826	0.828	0.51	6.6849e-27	Mock	Rmnd5a
177	9.41086e-44	0.33772	0.896	0.599	2.10916e-39	Mock	Mrpl52
178	6.06997e-66	0.337404	0.574	0.143	1.3604e-61	Mock	Ech1
179	3.18079e-49	0.336945	0.697	0.272	7.12879e-45	Mock	Acyp1
180	1.98191e-55	0.336874	0.365	0.06	4.44186e-51	Mock	Cdkn3
181	4.85104e-39	0.336298	0.828	0.409	1.08721e-34	Mock	Plgrkt
182	2.19583e-59	0.335294	0.487	0.113	4.92129e-55	Mock	Itga6
183	3.05018e-36	0.335101	0.905	0.596	6.83607e-32	Mock	Cd3e
184	1.52324e-56	0.334835	0.617	0.188	3.41388e-52	Mock	Stap1
185	4.81826e-55	0.332829	0.632	0.214	1.07987e-50	Mock	Dynlt1f
186	9.52943e-64	0.332724	0.532	0.124	2.13574e-59	Mock	Atf7ip
187	5.15546e-163	0.331977	0.991	0.982	1.15544e-158	Mock	Hmgb1
188	2.42806e-55	0.33151	0.513	0.14	5.44177e-51	Mock	Traf3ip3
189	5.58148e-50	0.330454	0.597	0.203	1.25092e-45	Mock	Tm6sf1
190	2.15796e-46	0.33036	0.887	0.629	4.83641e-42	Mock	Nono
191	1.42534e-51	0.328082	0.426	0.1	3.19448e-47	Mock	Ccng2
192	1.42587e-44	0.327809	0.692	0.286	3.19566e-40	Mock	Ano6
193	4.25585e-58	0.327401	0.59	0.173	9.53822e-54	Mock	Tbc1d10c
194	5.42634e-42	0.327242	0.726	0.342	1.21615e-37	Mock	Upf3b
195	1.12138e-44	0.326192	0.673	0.285	2.51323e-40	Mock	Cotl1
196	5.80196e-38	0.32594	0.814	0.467	1.30033e-33	Mock	Acin1
197	5.29471e-57	0.325811	0.361	0.052	1.18665e-52	Mock	A430106G13Rik
198	4.35906e-38	0.32561	0.844	0.571	9.76953e-34	Mock	Smc1a
199	4.29836e-37	0.325133	0.829	0.483	9.63349e-33	Mock	Ndufs2
200	6.77068e-53	0.324352	0.556	0.165	1.51744e-48	Mock	Trim59
201	1.11724e-48	0.323747	0.48	0.146	2.50397e-44	Mock	Pbk
202	3.26782e-42	0.323194	0.669	0.286	7.32383e-38	Mock	Smarca4
203	1.41358e-36	0.322833	0.531	0.223	3.16811e-32	Mock	Tacc3
204	4.19932e-42	0.321419	0.712	0.307	9.41151e-38	Mock	Ptov1
205	2.70835e-77	0.320974	0.434	0.05	6.06996e-73	Mock	Acp5
206	2.78183e-43	0.320725	0.654	0.266	6.23465e-39	Mock	Rbmx
207	1.90564e-63	0.320654	0.535	0.125	4.27091e-59	Mock	Rnf157
208	4.47644e-69	0.320251	0.334	0.02	1.00326e-64	Mock	Rag2
209	2.46846e-44	0.319675	0.706	0.29	5.53232e-40	Mock	Srgn
210	1.60066e-37	0.319634	0.913	0.663	3.5874e-33	Mock	Ucp2
211	3.36122e-33	0.318844	0.86	0.547	7.53316e-29	Mock	AI662270
212	1.05297e-47	0.318125	0.514	0.161	2.35992e-43	Mock	Casc5
213	4.46753e-35	0.317562	0.811	0.482	1.00126e-30	Mock	Fkbp1a
214	1.24985e-33	0.31748	0.844	0.521	2.80116e-29	Mock	Khdrbs1
215	9.9658e-48	0.316986	0.502	0.152	2.23353e-43	Mock	Ckap5
216	3.74489e-51	0.316217	0.617	0.211	8.39305e-47	Mock	Smarcd2
217	3.52385e-63	0.315534	0.574	0.152	7.89765e-59	Mock	Cby1
218	7.04369e-37	0.314596	0.753	0.38	1.57863e-32	Mock	Hmgn5
219	3.93019e-50	0.313918	0.627	0.214	8.80835e-46	Mock	Rpl29
220	2.37048e-21	0.313822	0.817	0.62	5.31272e-17	Mock	Tubb4b
221	2.73021e-33	0.313666	0.877	0.505	6.11894e-29	Mock	Churc1
222	2.10111e-45	0.313317	0.684	0.275	4.709e-41	Mock	Spop
223	6.34051e-52	0.312855	0.502	0.138	1.42103e-47	Mock	Cd28
224	4.11063e-67	0.311239	0.41	0.057	9.21273e-63	Mock	Rorc
225	9.55373e-44	0.311204	0.957	0.778	2.14118e-39	Mock	Arhgdib
226	1.12942e-22	0.310879	0.786	0.675	2.53127e-18	Mock	Trbc1
227	2.55204e-39	0.310521	0.73	0.326	5.71962e-35	Mock	Psap
228	6.63735e-27	0.3096	0.78	0.456	1.48756e-22	Mock	Cd27
229	3.46191e-50	0.309553	0.522	0.157	7.75884e-46	Mock	Hsdl1
230	2.19582e-40	0.308723	0.946	0.776	4.92127e-36	Mock	Ly6e
231	3.37592e-29	0.30832	0.844	0.52	7.56612e-25	Mock	Ets1
232	7.86066e-63	0.308108	0.453	0.086	1.76173e-58	Mock	Abi3
233	1.95001e-44	0.308047	0.322	0.059	4.37036e-40	Mock	Tuba1c
234	6.89543e-40	0.307712	0.905	0.659	1.5454e-35	Mock	Cct4
235	1.75845e-67	0.306743	0.483	0.091	3.94104e-63	Mock	Mpp1
236	2.1358e-43	0.306709	0.456	0.134	4.78675e-39	Mock	H1f0
237	3.47732e-29	0.306455	0.756	0.431	7.79337e-25	Mock	Pdcd4
238	4.59355e-31	0.305907	0.887	0.562	1.02951e-26	Mock	Atp6v0c
239	3.51794e-28	0.305551	0.877	0.504	7.88442e-24	Mock	Tspo
240	4.0476e-38	0.30503	0.718	0.34	9.07148e-34	Mock	Ilf2
241	1.3849e-42	0.304116	0.455	0.147	3.10383e-38	Mock	Incenp
242	1.2195e-58	0.304039	0.444	0.092	2.73315e-54	Mock	Rdm1
243	1.63934e-51	0.302576	0.385	0.077	3.67408e-47	Mock	Capn3
244	3.0875e-34	0.302426	0.853	0.643	6.91971e-30	Mock	Cdca7
245	5.22556e-36	0.302261	0.741	0.353	1.17115e-31	Mock	Csrp1
246	2.57387e-51	0.301493	0.372	0.071	5.76855e-47	Mock	Aurka
247	9.59728e-63	0.301125	0.495	0.106	2.15094e-58	Mock	2024-09-09
248	5.51267e-35	0.299819	0.756	0.375	1.2355e-30	Mock	Higd2a
249	2.0198e-27	0.297666	0.737	0.422	4.52677e-23	Mock	Zfp36l2
250	5.72292e-28	0.297001	0.682	0.404	1.28262e-23	Mock	Mtf2
251	6.63924e-66	0.296477	0.43	0.066	1.48799e-61	Mock	Rapgef3
252	5.45654e-62	0.296238	0.526	0.124	1.22292e-57	Mock	Arhgap9
253	7.62351e-34	0.295344	0.658	0.308	1.70858e-29	Mock	Themis
254	1.54615e-31	0.294861	0.764	0.408	3.46524e-27	Mock	2024-09-06
255	1.99362e-137	0.294274	0.988	0.959	4.46811e-133	Mock	Gapdh
256	3.03627e-35	0.293698	0.738	0.356	6.80489e-31	Mock	Cuedc2
257	3.45106e-32	0.293483	0.632	0.296	7.73452e-28	Mock	Chrna9
258	3.36841e-47	0.292741	0.513	0.16	7.54929e-43	Mock	Bpgm
259	4.2945e-62	0.291999	0.41	0.065	9.62483e-58	Mock	Plin3
260	5.8616e-44	0.29196	0.643	0.246	1.3137e-39	Mock	Hcls1
261	1.56784e-29	0.291389	0.851	0.548	3.51384e-25	Mock	Fundc2
262	1.89163e-57	0.291045	0.953	0.815	4.23952e-53	Mock	Anp32a
263	2.65677e-68	0.290704	0.966	0.857	5.95435e-64	Mock	Atpif1
264	5.57529e-29	0.2906	0.776	0.44	1.24953e-24	Mock	Ssbp2
265	4.81933e-34	0.289872	0.733	0.349	1.08011e-29	Mock	Tln1
266	9.91965e-43	0.289758	0.525	0.179	2.22319e-38	Mock	Il21r
267	3.42579e-38	0.28746	0.385	0.113	7.67789e-34	Mock	Aurkb
268	9.85101e-54	0.286887	0.528	0.142	2.20781e-49	Mock	Hcst
269	2.125e-57	0.28611	0.389	0.065	4.76254e-53	Mock	Bcl2l1
270	1.66399e-66	0.2854	0.384	0.045	3.72934e-62	Mock	Rasal3
271	1.9688e-29	0.285141	0.794	0.433	4.41249e-25	Mock	Npc2
272	3.43494e-70	0.284427	0.415	0.053	7.69839e-66	Mock	Sh2d2a
273	1.08101e-35	0.28402	0.696	0.312	2.42275e-31	Mock	Pts
274	8.91173e-49	0.283921	0.605	0.204	1.9973e-44	Mock	Vamp8
275	2.08597e-49	0.283542	0.339	0.056	4.67508e-45	Mock	Ddah2
276	5.8259e-53	0.283082	0.324	0.043	1.3057e-48	Mock	Fam64a
277	7.1322e-51	0.282984	0.512	0.143	1.59847e-46	Mock	Bin2
278	9.38215e-54	0.282562	0.954	0.856	2.10273e-49	Mock	Anp32e
279	2.3454e-60	0.282116	0.441	0.084	5.25652e-56	Mock	Gse1
280	1.6935e-37	0.28176	0.678	0.294	3.79547e-33	Mock	Cdk2ap2
281	6.12822e-53	0.281114	0.372	0.068	1.37346e-48	Mock	Kif23
282	1.5017e-40	0.281068	0.924	0.764	3.36562e-36	Mock	Pgls
283	9.93977e-53	0.280701	0.484	0.124	2.2277e-48	Mock	Kcnn4
284	5.5823e-36	0.280462	0.668	0.296	1.2511e-31	Mock	Slc9a3r1
285	1.25846e-46	0.280383	0.446	0.121	2.82047e-42	Mock	Sgol1
286	2.07588e-28	0.280063	0.783	0.429	4.65246e-24	Mock	Rcbtb2
287	6.61598e-51	0.279671	0.336	0.053	1.48277e-46	Mock	Ckap2l
288	6.4603e-26	0.27929	0.866	0.523	1.44788e-21	Mock	Fyb
289	9.08194e-37	0.278728	0.896	0.767	2.03544e-32	Mock	Gas5
290	6.42736e-43	0.277573	0.452	0.134	1.4405e-38	Mock	Mylpf
291	6.10438e-32	0.277268	0.942	0.725	1.36811e-27	Mock	Ndufa13
292	2.57946e-23	0.276513	0.664	0.365	5.78108e-19	Mock	Id3
293	3.60974e-48	0.276251	0.52	0.158	8.09014e-44	Mock	Wbp2
294	3.58318e-44	0.275893	0.545	0.181	8.03062e-40	Mock	Myef2
295	8.5099e-33	0.275568	0.946	0.759	1.90724e-28	Mock	Skap1
296	5.26979e-29	0.275462	0.765	0.415	1.18107e-24	Mock	Ndufs8
297	1.2011e-40	0.27464	0.906	0.783	2.6919e-36	Mock	Eef1g
298	2.80014e-49	0.273776	0.571	0.177	6.27566e-45	Mock	Ebp
299	1.60712e-61	0.273571	0.426	0.073	3.60187e-57	Mock	Colq
300	3.36088e-58	0.273504	0.425	0.078	7.5324e-54	Mock	Zap70
301	4.44737e-29	0.273474	0.719	0.388	9.96744e-25	Mock	Ccar1
302	6.0967e-42	0.271793	0.49	0.155	1.36639e-37	Mock	Anxa5
303	4.22033e-28	0.271719	0.883	0.632	9.45861e-24	Mock	Ict1
304	2.78466e-32	0.270927	0.711	0.34	6.24098e-28	Mock	Pafah1b3
305	1.89991e-24	0.270318	0.768	0.441	4.25808e-20	Mock	Wasf2
306	1.78698e-45	0.269738	0.374	0.085	4.00499e-41	Mock	Kif22
307	1.11693e-27	0.268687	0.946	0.742	2.50327e-23	Mock	Gnai2
308	2.85605e-62	0.268054	0.395	0.056	6.40097e-58	Mock	Tbxa2r
309	3.89662e-63	0.268008	0.417	0.065	8.73311e-59	Mock	Cxxc5
310	6.30569e-193	0.267007	0.991	0.99	1.41323e-188	Mock	Rpl28
311	9.38334e-25	0.266415	0.787	0.478	2.10299e-20	Mock	Atrx
312	6.91851e-160	0.266161	0.986	0.968	1.55058e-155	Mock	Rpl7
313	2.65138e-51	0.265368	0.336	0.052	5.94226e-47	Mock	Ckap2
314	1.27898e-18	0.265253	0.76	0.556	2.86645e-14	Mock	H2-T22
315	4.77605e-51	0.264784	0.487	0.127	1.07041e-46	Mock	Dock8
316	2.67691e-44	0.263941	0.407	0.106	5.9995e-40	Mock	Hist1h4d
317	5.9398e-25	0.26359	0.802	0.493	1.33123e-20	Mock	Them6
318	1.062e-41	0.263026	0.585	0.211	2.38015e-37	Mock	R3hdm4
319	6.69927e-64	0.26273	0.396	0.055	1.50144e-59	Mock	Ptpn6
320	1.69452e-28	0.262553	0.729	0.377	3.79775e-24	Mock	Polr2a
321	4.95871e-35	0.262532	0.635	0.272	1.11135e-30	Mock	Hdac1
322	2.74956e-72	0.262491	0.95	0.89	6.16232e-68	Mock	Rpl23a
323	9.81165e-38	0.262018	0.578	0.22	2.19899e-33	Mock	Carkd
324	2.6051e-25	0.261903	0.809	0.482	5.83854e-21	Mock	Mien1
325	2.31351e-20	0.261044	0.858	0.622	5.18503e-16	Mock	Cks1b
326	1.55667e-28	0.260732	0.676	0.33	3.48881e-24	Mock	Sh3kbp1
327	2.00258e-22	0.260518	0.878	0.587	4.48817e-18	Mock	Myl12b
328	4.88649e-57	0.26014	0.441	0.088	1.09516e-52	Mock	0610011F06Rik
329	9.17657e-46	0.259064	0.478	0.137	2.05665e-41	Mock	Aamdc
330	1.668e-57	0.258914	0.384	0.06	3.73832e-53	Mock	5830418P13Rik
331	1.57087e-21	0.258664	0.843	0.572	3.52064e-17	Mock	Akr1a1
332	2.31044e-21	0.258337	0.706	0.47	5.17815e-17	Mock	Ctage5
333	4.83916e-29	0.258326	0.419	0.165	1.08455e-24	Mock	Cd97
334	4.26797e-28	0.257848	0.723	0.374	9.56536e-24	Mock	Hspb11
335	2.45792e-51	0.257831	0.305	0.036	5.50868e-47	Mock	Cdc25b
336	1.50965e-49	0.256792	0.457	0.116	3.38344e-45	Mock	Fmnl1
337	8.18876e-23	0.256744	0.833	0.547	1.83526e-18	Mock	Ssna1
338	3.6254e-43	0.256702	0.308	0.054	8.12524e-39	Mock	Tctex1d1
339	6.92623e-29	0.256606	0.7	0.347	1.55231e-24	Mock	Slc38a1
340	9.86162e-19	0.256332	0.959	0.862	2.21019e-14	Mock	Ctsl
341	2.37585e-35	0.256234	0.626	0.265	5.32475e-31	Mock	Arl6ip5
342	5.94658e-24	0.255382	0.594	0.306	1.33275e-19	Mock	Cd2
343	7.4961e-22	0.254445	0.775	0.466	1.68002e-17	Mock	Ubald2
344	3.0572e-54	0.254182	0.44	0.097	6.85179e-50	Mock	Fam216a
345	8.66889e-24	0.25352	0.708	0.433	1.94287e-19	Mock	Ssrp1
346	2.20185e-48	0.252752	0.467	0.124	4.9348e-44	Mock	Ncapd2
347	5.33784e-23	0.252422	0.788	0.469	1.19632e-18	Mock	Nt5c
348	8.59271e-19	0.252228	0.708	0.467	1.9258e-14	Mock	Bub3
349	3.67585e-24	0.251526	0.802	0.461	8.23832e-20	Mock	Dgcr6
350	3.66234e-22	0.251426	0.81	0.533	8.20803e-18	Mock	Uqcc2
351	1.78399e-31	0.251301	0.615	0.272	3.99827e-27	Mock	Fbxl12
352	9.4732e-24	0.250739	0.772	0.467	2.12313e-19	Mock	Pfdn1
353	3.87401e-23	0.250693	0.825	0.485	8.68243e-19	Mock	Eci2
354	4.06703e-43	0.250654	0.393	0.099	9.11502e-39	Mock	Ndc80
355	1.80939e-28	0.250248	0.662	0.32	4.05521e-24	Mock	Gnai3
356	3.14979e-232	1.36928	0.957	0.487	7.05931e-228	MRV	H2-D1
357	2.49264e-136	1.17045	0.734	0.22	5.5865e-132	MRV	Isg15
358	1.08759e-159	1.15476	0.668	0.008	2.43751e-155	MRV	Iigp1
359	3.49176e-163	1.1099	0.745	0.109	7.82574e-159	MRV	Zbp1
360	1.74586e-119	1.08616	0.631	0.088	3.91281e-115	MRV	Ifi27l2a
361	5.25432e-163	1.08499	0.845	0.412	1.1776e-158	MRV	Bst2
362	9.67055e-175	1.08395	0.882	0.459	2.16736e-170	MRV	Ung
363	6.69557e-177	1.06304	0.738	0.035	1.50061e-172	MRV	Rtp4
364	1.21192e-159	1.01499	0.852	0.467	2.71615e-155	MRV	Syce2
365	1.82917e-136	0.931582	0.778	0.353	4.09954e-132	MRV	Serf1
366	7.635e-102	0.884701	0.69	0.273	1.71116e-97	MRV	Basp1
367	1.57741e-101	0.84462	0.681	0.275	3.5353e-97	MRV	H2-K1
368	1.7149e-199	0.832969	0.958	0.768	3.84343e-195	MRV	B2m
369	2.86958e-106	0.758144	0.511	0.019	6.4313e-102	MRV	Irf7
370	2.96439e-92	0.75498	0.443	0.005	6.64378e-88	MRV	Ly6a
371	1.1689e-105	0.738764	0.524	0.033	2.61974e-101	MRV	Gbp6
372	1.75086e-91	0.737797	0.447	0.009	3.92402e-87	MRV	Ifit1
373	4.86719e-152	0.737587	0.894	0.662	1.09083e-147	MRV	Naa50
374	2.98022e-82	0.725017	0.546	0.125	6.67927e-78	MRV	Ifitm3
375	7.08378e-101	0.674654	0.48	0.008	1.58762e-96	MRV	Usp18
376	3.74833e-133	0.667928	0.896	0.67	8.40075e-129	MRV	Odc1
377	3.44664e-110	0.664046	0.824	0.567	7.72462e-106	MRV	Rexo2
378	9.82878e-78	0.663108	0.539	0.149	2.20283e-73	MRV	Samd9l
379	3.04911e-65	0.655603	0.677	0.441	6.83367e-61	MRV	Ifi27
380	1.41579e-80	0.654657	0.431	0.028	3.17307e-76	MRV	Ccr7
381	1.73244e-126	0.650994	0.869	0.677	3.88275e-122	MRV	Tex30
382	1.67198e-99	0.636589	0.807	0.598	3.74724e-95	MRV	Dhfr
383	4.62628e-170	0.633637	0.959	0.807	1.03684e-165	MRV	Slc25a4
384	1.77753e-77	0.63082	0.503	0.11	3.9838e-73	MRV	Igtp
385	4.44793e-120	0.625259	0.871	0.6	9.9687e-116	MRV	Ppa1
386	1.25157e-85	0.615779	0.462	0.039	2.80503e-81	MRV	Xaf1
387	6.24524e-64	0.61109	0.595	0.301	1.39968e-59	MRV	Stat1
388	1.54784e-51	0.607733	0.562	0.324	3.46902e-47	MRV	Ifi47
389	2.93429e-84	0.60617	0.757	0.545	6.57633e-80	MRV	Prdx4
390	2.37059e-64	0.596542	0.479	0.136	5.31296e-60	MRV	Epsti1
391	5.68099e-119	0.582722	0.92	0.718	1.27322e-114	MRV	Dctpp1
392	6.113e-108	0.575236	0.866	0.703	1.37004e-103	MRV	Zfp91
393	2.57632e-57	0.569601	0.452	0.134	5.77406e-53	MRV	Irgm1
394	1.55968e-96	0.562314	0.842	0.699	3.49555e-92	MRV	Cd81
395	2.94283e-68	0.556346	0.699	0.472	6.59548e-64	MRV	Eif1a
396	1.73303e-52	0.554242	0.503	0.209	3.88407e-48	MRV	Gbp7
397	4.40491e-60	0.549745	0.433	0.103	9.87228e-56	MRV	Trim30a
398	3.91577e-54	0.546477	0.592	0.37	8.77603e-50	MRV	Lap3
399	6.46496e-173	0.536849	0.978	0.866	1.44893e-168	MRV	Cycs
400	1.00292e-56	0.533125	0.635	0.412	2.24774e-52	MRV	Med19
401	2.50615e-58	0.530714	0.48	0.156	5.61679e-54	MRV	Ifi35
402	7.30781e-82	0.53066	0.774	0.593	1.63783e-77	MRV	Exosc5
403	1.62784e-61	0.529535	0.435	0.09	3.64831e-57	MRV	Arap2
404	2.32225e-53	0.51904	0.614	0.35	5.20462e-49	MRV	Pmepa1
405	4.39535e-101	0.515929	0.882	0.805	9.85087e-97	MRV	Calr
406	6.15976e-84	0.510407	0.819	0.668	1.38052e-79	MRV	Pole4
407	1.09436e-62	0.509051	0.72	0.556	2.45268e-58	MRV	Itgb1
408	1.06206e-50	0.502949	0.47	0.18	2.3803e-46	MRV	Zcwpw1
409	2.41538e-93	0.496608	0.862	0.715	5.41335e-89	MRV	Syncrip
410	4.50942e-73	0.492628	0.789	0.611	1.01065e-68	MRV	Mpp6
411	1.47133e-132	0.486638	0.984	0.86	3.29755e-128	MRV	Hspe1
412	3.83967e-47	0.4858	0.598	0.369	8.60547e-43	MRV	Srm
413	5.84071e-87	0.476641	0.884	0.692	1.30902e-82	MRV	Fkbp4
414	5.40068e-54	0.475532	0.394	0.085	1.2104e-49	MRV	Cdyl2
415	1.1953e-41	0.470916	0.548	0.336	2.6789e-37	MRV	Irf2
416	4.37842e-52	0.469047	0.673	0.533	9.81292e-48	MRV	Suds3
417	2.11986e-44	0.46648	0.61	0.417	4.75102e-40	MRV	Emb
418	4.03831e-78	0.466292	0.863	0.649	9.05065e-74	MRV	Fbl
419	3.77036e-72	0.465879	0.799	0.688	8.45014e-68	MRV	Ppp1r2
420	1.81031e-42	0.464752	0.43	0.174	4.05726e-38	MRV	Casp7
421	6.65662e-34	0.463794	0.483	0.285	1.49188e-29	MRV	Gpr25
422	7.33746e-93	0.462726	0.877	0.734	1.64447e-88	MRV	Higd1a
423	3.54414e-43	0.45945	0.543	0.332	7.94312e-39	MRV	Mettl1
424	3.72662e-43	0.459351	0.721	0.59	8.35209e-39	MRV	H2-T23
425	2.91744e-117	0.458026	0.974	0.867	6.53856e-113	MRV	Mif
426	1.67934e-39	0.456076	0.629	0.505	3.76373e-35	MRV	Dnajc21
427	4.12162e-55	0.455705	0.707	0.571	9.23738e-51	MRV	Arf6
428	8.17893e-108	0.448289	0.928	0.792	1.83306e-103	MRV	Eif2s1
429	2.41194e-35	0.446892	0.488	0.297	5.40564e-31	MRV	Ptpla
430	3.89826e-34	0.446735	0.478	0.286	8.73677e-30	MRV	Yaf2
431	3.20114e-34	0.444434	0.497	0.299	7.1744e-30	MRV	Irf1
432	1.60991e-33	0.438103	0.596	0.446	3.60813e-29	MRV	Cytip
433	5.74523e-84	0.435471	0.85	0.726	1.28762e-79	MRV	Cfdp1
434	4.03839e-39	0.435055	0.483	0.262	9.05085e-35	MRV	Timm10
435	1.13906e-71	0.434076	0.826	0.655	2.55287e-67	MRV	Polr2f
436	5.67114e-40	0.433822	0.649	0.457	1.27102e-35	MRV	Ybx3
437	3.59164e-73	0.433819	0.824	0.752	8.04958e-69	MRV	Psmb9
438	1.72547e-132	0.432041	0.995	0.982	3.86712e-128	MRV	Tmsb10
439	8.59654e-34	0.430507	0.623	0.512	1.92666e-29	MRV	Mndal
440	2.44911e-36	0.429926	0.451	0.225	5.48893e-32	MRV	Runx3
441	3.89049e-62	0.428924	0.771	0.664	8.71936e-58	MRV	Psme2
442	3.14703e-33	0.427211	0.468	0.266	7.05312e-29	MRV	Camk2d
443	8.41296e-34	0.424917	0.516	0.343	1.88551e-29	MRV	Smyd2
444	3.37655e-61	0.417537	0.799	0.693	7.56752e-57	MRV	Bri3
445	8.83705e-36	0.416408	0.55	0.388	1.98056e-31	MRV	Alad
446	2.5222e-32	0.416089	0.513	0.353	5.65276e-28	MRV	Znhit6
447	3.17507e-38	0.413823	0.367	0.118	7.11597e-34	MRV	Parp14
448	4.34115e-51	0.412268	0.746	0.604	9.72939e-47	MRV	Gar1
449	8.1756e-36	0.411967	0.616	0.488	1.83232e-31	MRV	Rrbp1
450	4.1468e-37	0.410673	0.541	0.368	9.29382e-33	MRV	Rrp9
451	8.81206e-46	0.403478	0.733	0.658	1.97496e-41	MRV	Dnajc3
452	2.4826e-38	0.401515	0.625	0.494	5.564e-34	MRV	Psmc3ip
453	2.3224e-87	0.398864	0.908	0.801	5.20496e-83	MRV	Zfp706
454	6.47542e-135	0.398818	0.978	0.902	1.45127e-130	MRV	Atp5g1
455	1.0474e-65	0.395401	0.866	0.75	2.34742e-61	MRV	Ebna1bp2
456	8.93761e-53	0.394975	0.283	0.007	2.0031e-48	MRV	Pydc3
457	1.47675e-29	0.393572	0.478	0.307	3.30969e-25	MRV	Tap1
458	1.93527e-62	0.390147	0.847	0.79	4.33732e-58	MRV	Hspa5
459	3.58204e-33	0.390108	0.635	0.575	8.02808e-29	MRV	Psmb10
460	1.64259e-26	0.388935	0.55	0.444	3.68137e-22	MRV	Lims1
461	1.51273e-50	0.386836	0.752	0.654	3.39033e-46	MRV	Cuta
462	9.52868e-56	0.386734	0.803	0.688	2.13557e-51	MRV	Bax
463	2.09629e-26	0.385712	0.409	0.233	4.6982e-22	MRV	Btg3
464	2.77756e-26	0.383026	0.479	0.335	6.22507e-22	MRV	Pphln1
465	2.33328e-88	0.380093	0.971	0.834	5.22934e-84	MRV	Ranbp1
466	3.6927e-51	0.378457	0.825	0.78	8.27608e-47	MRV	Tnfaip8
467	6.43274e-37	0.377263	0.656	0.535	1.44171e-32	MRV	Amd1
468	3.60051e-44	0.374685	0.723	0.642	8.06946e-40	MRV	Atp6v0b
469	9.1499e-56	0.374089	0.807	0.731	2.05068e-51	MRV	Rfc4
470	3.13103e-29	0.373765	0.619	0.532	7.01726e-25	MRV	Vimp
471	2.8838e-72	0.370897	0.89	0.782	6.46317e-68	MRV	St13
472	3.33219e-83	0.3707	0.907	0.844	7.46811e-79	MRV	Rwdd1
473	7.48527e-81	0.370659	0.891	0.813	1.6776e-76	MRV	Cox17
474	3.78429e-35	0.368266	0.275	0.053	8.48136e-31	MRV	Snx14
475	7.40555e-54	0.363173	0.816	0.788	1.65973e-49	MRV	Pdia6
476	4.85704e-26	0.362966	0.363	0.18	1.08856e-21	MRV	Nomo1
477	1.86194e-30	0.361339	0.338	0.128	4.17298e-26	MRV	Siah2
478	2.45244e-85	0.361316	0.92	0.877	5.49642e-81	MRV	Rap1a
479	1.17074e-49	0.3612	0.831	0.689	2.62386e-45	MRV	Nhp2
480	6.81373e-21	0.35974	0.413	0.286	1.52709e-16	MRV	Dfna5
481	4.2149e-45	0.357934	0.737	0.662	9.44643e-41	MRV	Sap30l
482	1.42249e-89	0.35789	0.929	0.86	3.18807e-85	MRV	Sap18
483	2.04487e-33	0.357556	0.32	0.098	4.58297e-29	MRV	Rnf19b
484	8.71329e-95	0.356704	0.944	0.855	1.95282e-90	MRV	Snrpd3
485	4.67601e-58	0.35669	0.866	0.791	1.04799e-53	MRV	Eif5
486	8.2451e-29	0.354612	0.576	0.464	1.84789e-24	MRV	Oser1
487	3.11063e-28	0.3546	0.607	0.539	6.97154e-24	MRV	Anapc11
488	1.86303e-33	0.353594	0.674	0.611	4.17542e-29	MRV	Usf2
489	9.49453e-41	0.349548	0.277	0.035	2.12791e-36	MRV	Lysmd2
490	2.12807e-56	0.348451	0.822	0.748	4.76942e-52	MRV	Timm17a
491	7.00145e-118	0.347429	0.972	0.916	1.56916e-113	MRV	Arpp19
492	3.57004e-24	0.346602	0.52	0.415	8.00117e-20	MRV	Zfp593
493	6.97572e-29	0.345492	0.584	0.478	1.5634e-24	MRV	Bola1
494	9.45878e-56	0.345165	0.805	0.744	2.1199e-51	MRV	1810022K09Rik
495	9.20158e-26	0.34349	0.558	0.456	2.06226e-21	MRV	Pno1
496	9.11869e-23	0.342736	0.341	0.176	2.04368e-18	MRV	Polr3g
497	7.62507e-90	0.342527	0.932	0.87	1.70893e-85	MRV	Taf10
498	2.54939e-69	0.341798	0.89	0.883	5.71369e-65	MRV	Ube2b
499	2.92725e-54	0.341702	0.901	0.753	6.56056e-50	MRV	Siva1
500	8.35881e-71	0.341008	0.923	0.847	1.87338e-66	MRV	Hnrnpdl
501	2.32636e-26	0.339579	0.559	0.464	5.21384e-22	MRV	Armc1
502	6.27707e-19	0.336464	0.355	0.209	1.40682e-14	MRV	Ccng1
503	2.47272e-22	0.336271	0.471	0.362	5.54185e-18	MRV	Slc25a39
504	1.55208e-28	0.336207	0.602	0.483	3.47853e-24	MRV	Nelfe
505	6.04178e-19	0.335458	0.586	0.541	1.35408e-14	MRV	Ifi203
506	1.72312e-13	0.33506	0.392	0.308	3.86185e-09	MRV	Shisa5
507	5.27328e-23	0.33492	0.355	0.185	1.18185e-18	MRV	Parp9
508	1.77147e-56	0.334564	0.828	0.753	3.97021e-52	MRV	Pfdn2
509	5.269e-27	0.333829	0.347	0.149	1.18089e-22	MRV	Ppp3ca
510	8.98662e-28	0.333193	0.655	0.617	2.01408e-23	MRV	Ppp4r2
511	9.69457e-20	0.332118	0.361	0.22	2.17275e-15	MRV	Nampt
512	1.17712e-24	0.331968	0.578	0.499	2.63817e-20	MRV	Rab11a
513	2.47546e-22	0.331548	0.508	0.415	5.54799e-18	MRV	Gsr
514	2.38866e-44	0.331457	0.857	0.718	5.35345e-40	MRV	Lyar
515	1.78633e-20	0.330946	0.53	0.467	4.00352e-16	MRV	Gclm
516	6.83084e-36	0.329604	0.292	0.061	1.53093e-31	MRV	Irf9
517	2.08901e-20	0.327158	0.409	0.267	4.68188e-16	MRV	Spast
518	3.63219e-41	0.326881	0.785	0.673	8.14046e-37	MRV	Mrto4
519	5.23584e-26	0.326215	0.653	0.564	1.17346e-21	MRV	Lztfl1
520	2.75269e-27	0.324284	0.605	0.518	6.16933e-23	MRV	Cdc34
521	8.39147e-25	0.324025	0.422	0.231	1.8807e-20	MRV	Ypel5
522	9.91336e-16	0.323074	0.325	0.193	2.22178e-11	MRV	H2-Q7
523	3.21828e-46	0.322283	0.807	0.769	7.2128e-42	MRV	Chic2
524	3.11048e-21	0.321963	0.553	0.486	6.9712e-17	MRV	Ube2g1
525	6.0315e-27	0.320494	0.677	0.597	1.35178e-22	MRV	Rfc3
526	1.16988e-30	0.320435	0.283	0.076	2.62192e-26	MRV	Trim26
527	2.09418e-32	0.319467	0.718	0.636	4.69348e-28	MRV	Lig1
528	1.33834e-23	0.318761	0.613	0.575	2.99948e-19	MRV	Zfand5
529	2.5923e-32	0.318485	0.672	0.627	5.80987e-28	MRV	Rab10
530	2.13404e-47	0.318009	0.796	0.735	4.7828e-43	MRV	Snrnp27
531	4.92225e-60	0.317391	0.903	0.829	1.10317e-55	MRV	Cacybp
532	1.11395e-16	0.314783	0.442	0.347	2.49658e-12	MRV	Tmem5
533	7.84969e-79	0.314258	0.933	0.875	1.75927e-74	MRV	Pdcd5
534	4.18925e-49	0.314131	0.867	0.858	9.38894e-45	MRV	Manf
535	2.46746e-16	0.313758	0.538	0.487	5.53008e-12	MRV	Pim1
536	9.64485e-74	0.312313	0.947	0.894	2.1616e-69	MRV	Hnrnpd
537	4.46456e-18	0.312203	0.52	0.472	1.0006e-13	MRV	Ndufaf2
538	6.97114e-34	0.311938	0.692	0.627	1.56237e-29	MRV	Gtf2e2
539	3.60835e-22	0.311799	0.589	0.528	8.08704e-18	MRV	Gins2
540	2.24725e-48	0.311498	0.821	0.754	5.03653e-44	MRV	Eif6
541	3.33199e-143	0.311417	0.989	0.969	7.46765e-139	MRV	Hint1
542	6.34627e-18	0.310745	0.505	0.419	1.42233e-13	MRV	Pura
543	3.22293e-21	0.310659	0.581	0.537	7.22323e-17	MRV	Csnk2a2
544	1.56271e-41	0.310147	0.93	0.807	3.50233e-37	MRV	Hspd1
545	4.72772e-40	0.30928	0.898	0.867	1.05958e-35	MRV	Rgcc
546	8.13793e-39	0.308267	0.752	0.695	1.82387e-34	MRV	Ilkap
547	1.34572e-34	0.308174	0.81	0.677	3.01603e-30	MRV	Bola2
548	2.69787e-15	0.307988	0.49	0.408	6.04647e-11	MRV	Cebpb
549	2.4048e-17	0.306896	0.563	0.543	5.38965e-13	MRV	Ing2
550	3.64973e-125	0.306717	0.99	0.993	8.17977e-121	MRV	Malat1
551	4.55196e-18	0.306605	0.558	0.512	1.02018e-13	MRV	Bcl10
552	3.1894e-19	0.306019	0.287	0.134	7.14808e-15	MRV	Larp1b
553	3.86115e-38	0.305828	0.784	0.715	8.6536e-34	MRV	Topbp1
554	1.11597e-17	0.305507	0.417	0.284	2.50112e-13	MRV	Trim12c
555	5.63259e-20	0.304777	0.541	0.495	1.26238e-15	MRV	Lman1
556	1.031e-19	0.304526	0.539	0.464	2.31068e-15	MRV	Mycbp2
557	3.96705e-22	0.303943	0.487	0.312	8.89095e-18	MRV	Eif2s3y
558	1.23231e-16	0.303827	0.42	0.316	2.76185e-12	MRV	Bloc1s4
559	2.82309e-19	0.303007	0.52	0.446	6.3271e-15	MRV	Vcpkmt
560	4.99076e-14	0.302592	0.409	0.328	1.11853e-09	MRV	Creld2
561	2.72542e-54	0.302499	0.871	0.821	6.10822e-50	MRV	Zcrb1
562	3.38074e-24	0.302079	0.656	0.632	7.57692e-20	MRV	Pla2g12a
563	2.88681e-20	0.300065	0.303	0.145	6.46991e-16	MRV	Alkbh2
564	9.02592e-13	0.298543	0.406	0.345	2.02289e-08	MRV	Qdpr
565	7.56515e-25	0.295218	0.633	0.594	1.6955e-20	MRV	Sar1a
566	3.33578e-79	0.293194	0.974	0.947	7.47616e-75	MRV	Erdr1
567	1.21867e-25	0.292584	0.685	0.651	2.73129e-21	MRV	Gm21092
568	8.76608e-20	0.2922	0.575	0.537	1.96465e-15	MRV	Aasdhppt
569	6.57587e-57	0.291391	0.896	0.871	1.47378e-52	MRV	Arpc5
570	2.76339e-20	0.291323	0.595	0.56	6.19331e-16	MRV	Rnf130
571	5.3436e-28	0.290452	0.692	0.673	1.19761e-23	MRV	Dnajb11
572	1.04055e-20	0.289577	0.573	0.522	2.33207e-16	MRV	Atg5
573	7.26348e-15	0.289573	0.55	0.493	1.62789e-10	MRV	Cited2
574	4.53673e-15	0.289164	0.496	0.453	1.01677e-10	MRV	Nt5c3
575	1.73231e-24	0.288934	0.627	0.582	3.88246e-20	MRV	Gmfb
576	5.51415e-14	0.287497	0.459	0.379	1.23583e-09	MRV	Zmynd19
577	1.48793e-14	0.287164	0.409	0.316	3.33476e-10	MRV	Dscc1
578	3.60293e-12	0.286343	0.374	0.305	8.07489e-08	MRV	Nme2
579	1.25976e-26	0.28567	0.65	0.602	2.82337e-22	MRV	Tsfm
580	8.08765e-63	0.285638	0.946	0.874	1.81261e-58	MRV	Ndufab1
581	1.59506e-13	0.285445	0.426	0.354	3.57484e-09	MRV	Arl8b
582	1.33973e-31	0.285414	0.753	0.731	3.0026e-27	MRV	Rala
583	4.83234e-14	0.285093	0.438	0.354	1.08302e-09	MRV	Evl
584	1.37519e-16	0.28503	0.561	0.531	3.08207e-12	MRV	Gna13
585	1.99625e-57	0.285024	0.887	0.879	4.474e-53	MRV	Arf1
586	2.06256e-16	0.284856	0.565	0.536	4.6226e-12	MRV	Tfdp2
587	1.08277e-14	0.284738	0.431	0.362	2.4267e-10	MRV	Cmss1
588	8.9266e-45	0.284534	0.845	0.83	2.00063e-40	MRV	Psme1
589	5.4563e-45	0.284306	0.874	0.777	1.22287e-40	MRV	Cdk4
590	5.47765e-37	0.283083	0.819	0.718	1.22765e-32	MRV	Uchl3
591	2.34167e-31	0.282774	0.763	0.741	5.24815e-27	MRV	Ywhah
592	2.74549e-15	0.282251	0.507	0.453	6.15319e-11	MRV	Rrs1
593	1.52549e-44	0.281754	0.838	0.813	3.41893e-40	MRV	Gnb1
594	6.48035e-15	0.280708	0.302	0.174	1.45238e-10	MRV	Tapbp
595	1.32463e-13	0.280129	0.43	0.361	2.96876e-09	MRV	Rgs19
596	1.1345e-32	0.279716	0.733	0.723	2.54264e-28	MRV	Chmp4b
597	3.09307e-13	0.279697	0.367	0.273	6.93218e-09	MRV	Amfr
598	1.08697e-12	0.279666	0.383	0.284	2.43612e-08	MRV	Ctnnbip1
599	4.01311e-14	0.279296	0.329	0.22	8.99419e-10	MRV	Timm8a1
600	4.34327e-16	0.278619	0.312	0.183	9.73414e-12	MRV	Papd5
601	5.1483e-36	0.277916	0.856	0.839	1.15384e-31	MRV	Hsp90b1
602	1.50025e-14	0.277487	0.539	0.498	3.36235e-10	MRV	Plekhf2
603	2.51685e-40	0.277322	0.816	0.786	5.64077e-36	MRV	Rbm17
604	2.71717e-13	0.277183	0.349	0.24	6.08972e-09	MRV	Tfb2m
605	7.21596e-63	0.275837	0.92	0.877	1.61724e-58	MRV	Ubxn1
606	1.05093e-12	0.275649	0.482	0.426	2.35535e-08	MRV	Arl4a
607	2.65888e-12	0.275631	0.326	0.231	5.95907e-08	MRV	Tada2a
608	2.57149e-39	0.275606	0.886	0.792	5.76323e-35	MRV	Nasp
609	4.11625e-28	0.275106	0.883	0.727	9.22533e-24	MRV	C1qbp
610	2.10747e-53	0.274874	0.891	0.891	4.72326e-49	MRV	mt-Nd4l
611	1.65703e-18	0.274487	0.559	0.512	3.71374e-14	MRV	Uri1
612	4.8257e-29	0.2733	0.706	0.642	1.08154e-24	MRV	Ube2v2
613	3.76238e-20	0.273051	0.633	0.578	8.43225e-16	MRV	Ddx21
614	1.5398e-24	0.272734	0.688	0.666	3.45101e-20	MRV	Serp1
615	4.75876e-10	0.272619	0.465	0.455	1.06653e-05	MRV	Sap30
616	6.1303e-10	0.272468	0.335	0.262	1.37392e-05	MRV	Abhd17b
617	8.59967e-50	0.271674	0.89	0.872	1.92736e-45	MRV	Ube2e3
618	4.47197e-29	0.27163	0.758	0.756	1.00226e-24	MRV	Bnip3l
619	2.83646e-12	0.271501	0.407	0.339	6.35708e-08	MRV	Ccdc86
620	2.25512e-28	0.269653	0.719	0.668	5.05418e-24	MRV	Ahsa1
621	1.35877e-23	0.268405	0.668	0.631	3.04528e-19	MRV	Tcea1
622	5.60749e-22	0.268192	0.627	0.548	1.25675e-17	MRV	Rrp15
623	5.61897e-17	0.268118	0.567	0.526	1.25932e-12	MRV	2410127L17Rik
624	3.28603e-19	0.267965	0.639	0.639	7.36465e-15	MRV	Cggbp1
625	2.333e-49	0.26742	0.918	0.853	5.22873e-45	MRV	Eif1ax
626	9.86776e-14	0.267155	0.447	0.374	2.21156e-09	MRV	Golt1b
627	1.67702e-22	0.266905	0.691	0.685	3.75855e-18	MRV	Sod2
628	1.72248e-12	0.266479	0.479	0.442	3.86043e-08	MRV	1190007I07Rik
629	6.81021e-09	0.266231	0.356	0.301	0.000152631	MRV	Mir17hg
630	7.549e-53	0.266185	0.964	0.917	1.69188e-48	MRV	Hsp90aa1
631	1.37671e-42	0.265788	0.913	0.825	3.08548e-38	MRV	Nudc
632	5.92842e-13	0.265622	0.329	0.22	1.32868e-08	MRV	Lpin2
633	7.77071e-16	0.265329	0.578	0.529	1.74157e-11	MRV	Cenpv
634	7.25971e-12	0.264181	0.384	0.307	1.62705e-07	MRV	9130401M01Rik
635	7.81966e-35	0.264068	0.814	0.752	1.75254e-30	MRV	Emc6
636	3.82648e-12	0.263268	0.324	0.231	8.57591e-08	MRV	Utp23
637	2.94472e-60	0.262956	0.901	0.882	6.59971e-56	MRV	Sf3b5
638	2.17388e-15	0.262736	0.56	0.532	4.87209e-11	MRV	Snhg6
639	6.04011e-10	0.261926	0.437	0.392	1.35371e-05	MRV	Pim3
640	2.8877e-11	0.26143	0.427	0.374	6.47192e-07	MRV	Ndufaf4
641	1.80282e-18	0.260675	0.263	0.114	4.04049e-14	MRV	Slc16a6
642	2.11672e-11	0.260615	0.413	0.349	4.74399e-07	MRV	Cox16
643	4.32554e-37	0.260111	0.842	0.786	9.69439e-33	MRV	2310036O22Rik
644	3.41491e-24	0.259805	0.855	0.821	7.6535e-20	MRV	Btg1
645	1.9839e-19	0.258971	0.636	0.574	4.44633e-15	MRV	Wdr43
646	1.00631e-15	0.257487	0.552	0.526	2.25534e-11	MRV	Rpf2
647	3.91074e-17	0.257224	0.557	0.528	8.76474e-13	MRV	Gins4
648	2.41727e-08	0.256059	0.36	0.312	0.000541758	MRV	Asap1
649	1.89248e-26	0.255903	0.748	0.731	4.24142e-22	MRV	Rap1b
650	4.25378e-26	0.253652	0.709	0.681	9.53356e-22	MRV	Emc7
651	2.42056e-19	0.252986	0.28	0.121	5.42495e-15	MRV	Peak1
652	2.65979e-45	0.252447	0.871	0.84	5.96111e-41	MRV	Vapa
653	3.52225e-10	0.251971	0.45	0.421	7.89407e-06	MRV	Mms22l
654	4.09688e-11	0.251859	0.381	0.296	9.18193e-07	MRV	Dnajb9
655	8.25623e-101	0.251771	0.978	0.951	1.85039e-96	MRV	Psma2
656	1.09012e-10	0.251622	0.426	0.376	2.44318e-06	MRV	Fam76a
657	8.99571e-11	0.250583	0.475	0.464	2.01612e-06	MRV	Rbmx2

## Sheet: (Mock vs MRV)DN1.2.
	p_val	avg_log2FC	pct.1	pct.2	p_val_adj	cluster	gene
1	3.51155e-09	1.46892	0.635	0	7.87009e-05	Mock	Xist
2	1.17795e-09	0.877088	0.878	0.286	2.64003e-05	Mock	Ptcra
3	1.83269e-12	0.754322	0.878	0.086	4.10743e-08	Mock	Hbb-bs
4	3.6829e-10	0.720656	0.919	0.343	8.25411e-06	Mock	Ccdc18
5	8.36227e-09	0.691247	0.905	0.543	0.000187415	Mock	Fabp5
6	3.25251e-09	0.672503	0.662	0.029	7.28954e-05	Mock	Uaca
7	3.94989e-07	0.607174	0.959	0.514	0.0088525	Mock	Il2ra
8	9.67848e-07	0.512495	0.824	0.343	0.0216914	Mock	Eif4b
9	5.08455e-07	0.501464	0.622	0.086	0.0113955	Mock	Fbp1
10	2.2013e-06	0.423222	0.568	0.057	0.0493355	Mock	B230118H07Rik
11	1.18399e-06	0.412755	0.568	0.057	0.0265356	Mock	Dnmt3b
12	1.98207e-06	0.397299	0.973	0.8	0.0444221	Mock	Mtf2
13	6.93094e-09	0.364071	0.986	0.886	0.000155336	Mock	mt-Nd5
14	2.61432e-15	0.340794	1	1	5.85921e-11	Mock	mt-Cytb
15	4.50043e-13	0.277937	1	1	1.00864e-08	Mock	mt-Nd4
16	1.16379e-07	0.274063	1	0.943	0.00260828	Mock	mt-Nd2
17	2.99128e-20	2.04968	0.971	0.122	6.70405e-16	MRV	Ifi27l2a
18	2.33199e-23	2.04667	1	0.027	5.22646e-19	MRV	Ly6a
19	2.33199e-23	1.7533	1	0.027	5.22646e-19	MRV	Irf7
20	1.37495e-17	1.74286	1	0.527	3.08153e-13	MRV	H2-D1
21	1.22441e-17	1.72627	1	0.5	2.74415e-13	MRV	Isg15
22	5.35071e-18	1.63751	1	0.432	1.1992e-13	MRV	H2-K1
23	3.85886e-24	1.62922	1	0	8.64847e-20	MRV	Ifi44
24	4.02918e-19	1.6128	0.943	0.122	9.0302e-15	MRV	Ms4a4b
25	6.38349e-22	1.52798	0.971	0.041	1.43067e-17	MRV	Ifit1
26	1.23373e-22	1.51368	1	0.054	2.76504e-18	MRV	Iigp1
27	3.14707e-17	1.51037	1	0.689	7.05321e-13	MRV	Bst2
28	1.60153e-20	1.48689	1	0.162	3.58934e-16	MRV	Zbp1
29	1.6405e-20	1.38524	1	0.135	3.67669e-16	MRV	Rtp4
30	5.53253e-17	1.37992	1	0.581	1.23995e-12	MRV	Ifitm3
31	1.39921e-20	1.36069	1	0.162	3.13592e-16	MRV	Xaf1
32	1.11807e-18	1.3312	0.971	0.176	2.50582e-14	MRV	Gbp6
33	6.09699e-19	1.32811	0.886	0.054	1.36646e-14	MRV	H2-Q7
34	2.64009e-18	1.32416	0.943	0.149	5.91697e-14	MRV	Isg20
35	8.93894e-21	1.31489	0.886	0	2.00339e-16	MRV	Ifit3
36	1.01906e-17	1.28211	1	0.486	2.28392e-13	MRV	H2-T23
37	5.49707e-22	1.27304	0.943	0.014	1.232e-17	MRV	Rsad2
38	2.27315e-18	1.25175	1	0.338	5.09458e-14	MRV	Ms4a6b
39	8.93894e-21	1.20794	0.886	0	2.00339e-16	MRV	Mx1
40	5.6981e-20	1.18698	0.857	0	1.27706e-15	MRV	Gm4951
41	1.07695e-19	1.18212	1	0.203	2.41366e-15	MRV	Irgm1
42	2.32838e-16	1.17129	0.943	0.324	5.21837e-12	MRV	H2-Q4
43	7.65963e-16	1.14669	1	0.554	1.71668e-11	MRV	Shisa5
44	7.58723e-16	1.14355	1	0.5	1.70045e-11	MRV	Ltb
45	1.01275e-20	1.13555	0.943	0.054	2.26978e-16	MRV	Ube2l6
46	1.82237e-20	1.115	0.971	0.068	4.08429e-16	MRV	Ddx60
47	1.77951e-16	1.11055	0.914	0.162	3.98823e-12	MRV	Rnf213
48	1.02812e-16	1.09287	1	0.473	2.30422e-12	MRV	Epsti1
49	3.51571e-19	1.0819	0.829	0	7.87941e-15	MRV	I830012O16Rik
50	4.25985e-14	1.08045	0.914	0.284	9.54717e-10	MRV	Slfn2
51	3.33939e-17	1.06909	0.971	0.284	7.48423e-13	MRV	Sp100
52	5.99877e-19	1.05845	0.857	0.027	1.34444e-14	MRV	Oas1a
53	7.17302e-16	1.05243	0.943	0.284	1.60762e-11	MRV	Samd9l
54	7.10471e-18	1.05048	0.8	0.014	1.59231e-13	MRV	Usp18
55	8.0875e-17	1.04246	0.971	0.297	1.81257e-12	MRV	Tap1
56	5.6981e-20	1.04177	0.857	0	1.27706e-15	MRV	Oasl2
57	1.9822e-16	1.03398	0.857	0.095	4.44251e-12	MRV	Gbp5
58	2.67448e-14	1.02209	0.943	0.446	5.99404e-10	MRV	Trim30a
59	2.10089e-18	1.00982	0.8	0	4.70851e-14	MRV	Phf11b
60	1.05842e-15	1.00787	0.914	0.23	2.37213e-11	MRV	Igtp
61	2.11327e-15	0.972931	0.971	0.473	4.73625e-11	MRV	Ifi47
62	5.01098e-16	0.972687	1	0.743	1.12306e-11	MRV	Stat1
63	6.49527e-14	0.969259	0.886	0.284	1.45572e-09	MRV	Parp14
64	1.41262e-18	0.964966	0.857	0.041	3.16596e-14	MRV	Pydc3
65	1.58411e-13	0.961808	0.943	0.378	3.55032e-09	MRV	Cebpb
66	4.40834e-17	0.958489	1	0.946	9.87998e-13	MRV	B2m
67	8.23509e-15	0.938441	0.686	0.014	1.84565e-10	MRV	Slfn1
68	1.04935e-10	0.92752	0.486	0	2.3518e-06	MRV	Cxcl10
69	2.24408e-11	0.927086	0.886	0.581	5.02943e-07	MRV	Acadl
70	1.89827e-14	0.924091	0.943	0.351	4.25441e-10	MRV	Ifi35
71	1.99962e-15	0.886763	0.829	0.095	4.48155e-11	MRV	Gbp2
72	1.85671e-14	0.875798	0.971	0.689	4.16125e-10	MRV	AW112010
73	3.31857e-12	0.868559	0.914	0.527	7.43759e-08	MRV	Gbp7
74	4.21548e-20	0.867768	0.886	0.014	9.44774e-16	MRV	Dhx58
75	4.60105e-13	0.867042	0.971	0.622	1.03119e-08	MRV	H2-T22
76	1.24151e-14	0.852246	0.857	0.149	2.78248e-10	MRV	Slfn8
77	1.15807e-17	0.834798	0.829	0.027	2.59547e-13	MRV	Oas3
78	7.04068e-13	0.834543	0.914	0.432	1.57796e-08	MRV	Tapbp
79	1.17406e-14	0.823319	0.829	0.149	2.6313e-10	MRV	Herc6
80	1.24887e-15	0.820281	0.743	0.027	2.79897e-11	MRV	BC094916
81	1.96931e-15	0.816654	0.686	0	4.41361e-11	MRV	Slfn5
82	1.84408e-13	0.794291	0.743	0.081	4.13295e-09	MRV	Phf11c
83	1.47964e-11	0.788373	0.829	0.243	3.31618e-07	MRV	Trafd1
84	9.27303e-12	0.787372	0.771	0.176	2.07827e-07	MRV	Ifih1
85	4.31443e-13	0.78528	0.886	0.284	9.66951e-09	MRV	Parp9
86	3.34909e-13	0.773639	0.686	0.041	7.50598e-09	MRV	RP23-32C18.5
87	9.89e-13	0.773151	0.943	0.824	2.21655e-08	MRV	Psmb10
88	3.72757e-16	0.767497	1	0.838	8.35424e-12	MRV	Psmb9
89	6.84793e-12	0.751711	0.943	0.554	1.53476e-07	MRV	Dtx3l
90	5.88309e-14	0.746046	1	0.838	1.31852e-09	MRV	Mndal
91	1.48556e-10	0.737499	0.943	0.486	3.32943e-06	MRV	Gbp4
92	5.96994e-15	0.732711	1	0.932	1.33798e-10	MRV	Plac8
93	2.35133e-09	0.731974	0.457	0.014	5.26981e-05	MRV	Ms4a4c
94	4.47834e-10	0.721385	0.457	0	1.00368e-05	MRV	Ly6c1
95	1.36918e-08	0.719523	0.771	0.297	0.000306862	MRV	Atp8b4
96	2.25272e-12	0.71662	0.971	0.743	5.04879e-08	MRV	Lgals9
97	5.34699e-12	0.711516	0.543	0	1.19837e-07	MRV	Gm8369
98	7.13699e-12	0.70955	0.8	0.189	1.59954e-07	MRV	Gbp9
99	6.76985e-12	0.708423	0.8	0.162	1.51726e-07	MRV	Irf9
100	1.96931e-15	0.695894	0.686	0	4.41361e-11	MRV	Gm4955
101	1.28215e-12	0.686782	0.771	0.135	2.87356e-08	MRV	Gbp3
102	1.02173e-07	0.671941	0.514	0.095	0.0022899	MRV	Ifit2
103	5.05528e-14	0.66604	0.629	0	1.13299e-09	MRV	Oasl1
104	1.7561e-13	0.661057	1	0.73	3.93578e-09	MRV	Chmp4b
105	6.67987e-12	0.647234	0.6	0.027	1.49709e-07	MRV	Trim30c
106	8.43283e-07	0.645228	0.771	0.514	0.0188997	MRV	Hif1a
107	1.01202e-14	0.642379	0.657	0	2.26814e-10	MRV	Oas2
108	3.15082e-11	0.632214	0.657	0.081	7.06162e-07	MRV	H2-Q6
109	2.10392e-10	0.624795	0.886	0.365	4.71531e-06	MRV	Nmi
110	2.11629e-11	0.623965	0.657	0.081	4.74302e-07	MRV	9930111J21Rik2
111	1.29477e-11	0.612638	0.971	0.959	2.90183e-07	MRV	Gzma
112	4.89481e-14	0.610384	0.714	0.041	1.09702e-09	MRV	Tgtp2
113	7.75807e-09	0.608935	0.657	0.149	0.000173874	MRV	Ddx58
114	1.57733e-09	0.607217	0.771	0.257	3.53512e-05	MRV	Daxx
115	5.34699e-12	0.60289	0.543	0	1.19837e-07	MRV	Gm14446
116	1.69811e-07	0.601531	0.943	0.703	0.0038058	MRV	Ikzf2
117	8.68051e-12	0.598925	1	0.865	1.94548e-07	MRV	Capza2
118	1.12992e-08	0.591822	0.8	0.338	0.000253238	MRV	Eif2ak2
119	3.24037e-09	0.590638	0.771	0.297	7.26232e-05	MRV	Rnf114
120	1.48133e-08	0.587203	0.886	0.608	0.000331997	MRV	Naa20
121	1.12301e-07	0.585012	0.8	0.432	0.0025169	MRV	Zc3hav1
122	3.09125e-08	0.57761	0.914	0.581	0.000692811	MRV	Sp110
123	1.477e-06	0.568087	0.657	0.297	0.0331025	MRV	Sp140
124	1.10094e-09	0.564665	0.971	0.824	2.46743e-05	MRV	Tspo
125	1.36468e-07	0.563754	0.514	0.095	0.00305852	MRV	Tor3a
126	7.07043e-07	0.563307	0.771	0.405	0.0158462	MRV	Irf1
127	1.12295e-10	0.560922	0.514	0.014	2.51676e-06	MRV	Tnp2
128	5.05535e-13	0.547687	0.971	0.865	1.13301e-08	MRV	Limd2
129	8.19548e-08	0.546943	0.714	0.257	0.00183677	MRV	Lgals3bp
130	4.22495e-09	0.544048	0.486	0.027	9.46895e-05	MRV	Pyhin1
131	1.93622e-07	0.5425	0.857	0.527	0.00433946	MRV	Mitd1
132	5.20542e-11	0.541635	0.6	0.041	1.16664e-06	MRV	4930599N23Rik
133	2.55132e-07	0.534306	0.629	0.203	0.00571801	MRV	Milr1
134	3.62878e-10	0.527863	0.971	0.743	8.13283e-06	MRV	Ddx24
135	1.60087e-08	0.520465	0.943	0.824	0.000358788	MRV	Anxa2
136	4.69333e-09	0.51212	1	0.919	0.000105187	MRV	Sepw1
137	1.31336e-10	0.508067	0.971	0.932	2.9435e-06	MRV	Ly6e
138	7.51652e-07	0.506775	0.629	0.216	0.016846	MRV	Gm19705
139	1.65758e-07	0.506141	0.429	0.041	0.00371497	MRV	Il18bp
140	3.64966e-08	0.496916	0.971	0.946	0.000817962	MRV	Ifi203
141	1.8098e-07	0.496666	0.743	0.324	0.00405612	MRV	Pml
142	3.26642e-10	0.496533	1	0.973	7.3207e-06	MRV	Tmsb10
143	8.00036e-12	0.495434	1	0.892	1.79304e-07	MRV	Mrpl30
144	1.63301e-07	0.493219	0.8	0.419	0.00365989	MRV	Nt5c3
145	8.3347e-07	0.487291	0.714	0.311	0.0186797	MRV	Pla2g16
146	5.12859e-07	0.483685	0.943	0.811	0.0114942	MRV	Cyba
147	6.97788e-08	0.480892	0.857	0.527	0.00156388	MRV	Ogfr
148	1.37261e-06	0.480751	0.914	0.689	0.0307629	MRV	Il2rg
149	3.39021e-08	0.47953	0.914	0.649	0.000759815	MRV	Med28
150	2.50413e-09	0.478735	0.457	0.014	5.61226e-05	MRV	Nlrc5
151	4.47834e-10	0.467353	0.457	0	1.00368e-05	MRV	Cmpk2
152	1.8659e-09	0.464816	0.429	0	4.18186e-05	MRV	Apol9b
153	7.89532e-09	0.454885	0.571	0.081	0.00017695	MRV	Asb13
154	4.47834e-10	0.450763	0.457	0	1.00368e-05	MRV	Oas1g
155	1.30818e-06	0.447991	0.629	0.203	0.029319	MRV	Parp11
156	4.48849e-07	0.434573	0.314	0	0.0100596	MRV	Apol9a
157	2.52658e-13	0.429477	1	0.973	5.66257e-09	MRV	Psme1
158	1.87513e-07	0.425215	0.543	0.108	0.00420254	MRV	Helz2
159	5.68332e-08	0.423704	0.457	0.041	0.00127375	MRV	Tgtp1
160	4.19877e-07	0.411069	0.857	0.5	0.00941028	MRV	Cox18
161	1.26763e-09	0.402666	0.971	0.973	2.84101e-05	MRV	Itm2b
162	6.46244e-07	0.395666	0.657	0.23	0.0144836	MRV	A230050P20Rik
163	1.08392e-07	0.39464	1	0.986	0.00242928	MRV	Dnajc7
164	4.5522e-07	0.383715	0.457	0.068	0.0102024	MRV	H2-Q10
165	5.15019e-10	0.382796	1	0.932	1.15426e-05	MRV	Psma5
166	5.28775e-07	0.378336	0.914	0.851	0.0118509	MRV	Psme2
167	5.90692e-08	0.358035	0.429	0.027	0.00132386	MRV	Irgm2
168	1.17702e-07	0.340762	0.343	0	0.00263794	MRV	Fbn1
169	1.17702e-07	0.331167	0.343	0	0.00263794	MRV	Gm4070
170	8.201e-07	0.317537	0.943	0.905	0.0183801	MRV	Psma7
171	1.32024e-09	0.307464	1	0.973	2.95891e-05	MRV	Psma3
172	6.71643e-07	0.30707	0.343	0.014	0.0150529	MRV	9330175E14Rik
173	1.07462e-06	0.301743	0.943	0.959	0.0240844	MRV	Psmb2
174	1.17702e-07	0.286804	0.343	0	0.00263794	MRV	Gm12185
175	1.4358e-08	0.284389	1	0.959	0.000321792	MRV	Txn1
176	1.6779e-06	0.282734	0.286	0	0.0376051	MRV	Trim30d
177	2.47299e-11	0.262321	0.971	1	5.54246e-07	MRV	Psmb8

## Sheet: (Mock vs MRV)DN3
	p_val	avg_log2FC	pct.1	pct.2	p_val_adj	cluster	gene
1	1.19525e-64	1.14189	0.582	0.003	2.67879e-60	Mock	Xist
2	1.24778e-91	1.11176	0.977	0.157	2.79653e-87	Mock	Lgals1
3	2.10994e-88	1.08498	0.969	0.289	4.72879e-84	Mock	Tcf7
4	4.00325e-89	0.978825	0.977	0.18	8.97209e-85	Mock	Gmfg
5	2.98063e-53	0.969838	0.938	0.319	6.6802e-49	Mock	Hist1h2ap
6	8.44804e-58	0.944878	0.805	0.18	1.89337e-53	Mock	Hist1h1b
7	1.88075e-80	0.890016	0.957	0.233	4.21513e-76	Mock	Thy1
8	1.04339e-75	0.87659	0.969	0.243	2.33844e-71	Mock	Sh2d1a
9	3.3531e-60	0.860757	0.977	0.458	7.51496e-56	Mock	2810417H13Rik
10	3.07524e-80	0.85113	0.867	0.094	6.89223e-76	Mock	Cenpa
11	4.25253e-97	0.824943	0.918	0.066	9.53077e-93	Mock	Mzb1
12	2.87497e-72	0.822067	0.977	0.367	6.44338e-68	Mock	Ptprcap
13	1.47923e-46	0.819427	0.773	0.2	3.31525e-42	Mock	Ube2c
14	5.03973e-73	0.815045	0.855	0.142	1.1295e-68	Mock	Mki67
15	3.0486e-56	0.806102	0.934	0.342	6.83252e-52	Mock	Birc5
16	2.86605e-56	0.799169	0.648	0.066	6.42339e-52	Mock	Nusap1
17	9.48748e-82	0.785913	0.898	0.106	2.12633e-77	Mock	Ccnb2
18	1.11678e-56	0.780885	0.824	0.17	2.50292e-52	Mock	Hist1h2ae
19	2.65394e-55	0.770624	0.953	0.377	5.948e-51	Mock	H2afx
20	2.37728e-55	0.768876	0.922	0.37	5.32796e-51	Mock	Rrm2
21	8.82177e-45	0.743916	0.879	0.387	1.97714e-40	Mock	Top2a
22	9.05819e-70	0.740769	0.98	0.57	2.03012e-65	Mock	Cd3d
23	2.80434e-61	0.74061	0.949	0.349	6.28509e-57	Mock	Tyms
24	2.59541e-63	0.739257	0.984	0.42	5.81684e-59	Mock	Lat
25	9.50199e-65	0.737227	0.973	0.473	2.12959e-60	Mock	Pkm
26	2.81092e-59	0.717354	0.82	0.177	6.29983e-55	Mock	Fbxo5
27	1.61219e-51	0.703626	0.93	0.354	3.61324e-47	Mock	Ccnd3
28	1.03205e-44	0.702799	0.781	0.197	2.31303e-40	Mock	Hes1
29	8.60916e-64	0.700249	0.703	0.068	1.92948e-59	Mock	H2-T3
30	6.30723e-48	0.685692	0.93	0.382	1.41358e-43	Mock	Cks2
31	7.81076e-71	0.68533	0.984	0.658	1.75055e-66	Mock	Eef2
32	2.97262e-76	0.676177	0.883	0.094	6.66225e-72	Mock	1500009L16Rik
33	4.12403e-82	0.661421	0.746	0.02	9.24277e-78	Mock	Ptcra
34	2.401e-65	0.656714	0.988	0.58	5.38113e-61	Mock	Prdx2
35	3.43496e-68	0.653189	0.875	0.137	7.69842e-64	Mock	Notch1
36	9.52322e-62	0.649449	0.738	0.091	2.13434e-57	Mock	Tpx2
37	3.9943e-54	0.645932	0.973	0.466	8.95203e-50	Mock	Rac2
38	5.13196e-53	0.636463	0.977	0.324	1.15017e-48	Mock	Tsc22d4
39	3.28423e-56	0.627839	0.945	0.248	7.36063e-52	Mock	Xrcc6
40	1.04024e-46	0.623893	0.898	0.301	2.33138e-42	Mock	Cdca8
41	4.73537e-54	0.620685	0.977	0.354	1.06129e-49	Mock	Spint2
42	1.51061e-57	0.60946	0.926	0.213	3.38557e-53	Mock	Emp3
43	2.34139e-52	0.607071	0.863	0.215	5.24753e-48	Mock	Ccna2
44	1.61156e-43	0.605828	0.957	0.357	3.61183e-39	Mock	Spc24
45	1.87558e-56	0.600241	0.742	0.114	4.20355e-52	Mock	Ccnb1
46	6.9397e-49	0.591674	0.957	0.266	1.55533e-44	Mock	Cd24a
47	3.15985e-57	0.590013	0.676	0.071	7.08186e-53	Mock	Prc1
48	7.53247e-79	0.589907	0.777	0.043	1.68818e-74	Mock	1190002F15Rik
49	1.17496e-56	0.589242	0.922	0.21	2.63333e-52	Mock	Marcks
50	9.09585e-49	0.578503	0.98	0.443	2.03856e-44	Mock	Desi1
51	2.92356e-47	0.576761	0.949	0.311	6.55227e-43	Mock	Ccdc34
52	1.32906e-48	0.575386	0.922	0.271	2.97869e-44	Mock	Uhrf1
53	1.19304e-47	0.572481	0.93	0.261	2.67384e-43	Mock	RP23-362B7.1
54	5.03426e-63	0.571942	0.836	0.129	1.12828e-58	Mock	Asf1b
55	1.69322e-45	0.569588	0.949	0.327	3.79485e-41	Mock	Cmtm7
56	1.97437e-50	0.569232	0.988	0.656	4.42496e-46	Mock	Coro1a
57	2.11924e-76	0.568561	0.82	0.068	4.74965e-72	Mock	Endou
58	3.93543e-71	0.56853	0.984	0.886	8.82008e-67	Mock	Rpl22l1
59	9.42719e-43	0.56813	0.969	0.575	2.11282e-38	Mock	Smc4
60	2.43181e-61	0.554169	0.891	0.165	5.45018e-57	Mock	1110001J03Rik
61	5.50786e-38	0.554154	0.594	0.114	1.23442e-33	Mock	Cenpf
62	2.46048e-54	0.552215	0.805	0.154	5.51443e-50	Mock	Cdca3
63	6.19243e-46	0.548366	0.938	0.304	1.38785e-41	Mock	Fkbp5
64	3.64323e-43	0.543462	0.941	0.319	8.16521e-39	Mock	Ndufs7
65	4.72229e-46	0.542309	0.918	0.294	1.05836e-41	Mock	Lrmp
66	7.07379e-46	0.540357	0.871	0.243	1.58538e-41	Mock	Clspn
67	1.84536e-43	0.529372	0.75	0.175	4.13582e-39	Mock	Cdc20
68	6.52916e-40	0.528559	0.965	0.443	1.46332e-35	Mock	Tmem256
69	9.88179e-34	0.527746	0.836	0.316	2.21471e-29	Mock	Cdk1
70	9.94527e-60	0.525736	0.879	0.157	2.22893e-55	Mock	Ptpn7
71	7.86299e-60	0.524233	0.988	0.8	1.76225e-55	Mock	Cd3g
72	1.97375e-44	0.518479	0.988	0.603	4.42357e-40	Mock	Pgam1
73	5.43355e-61	0.512328	0.855	0.137	1.21777e-56	Mock	Abhd8
74	6.44511e-70	0.510908	0.727	0.046	1.44448e-65	Mock	Ccdc18
75	7.26205e-37	0.509749	0.938	0.387	1.62757e-32	Mock	Mtf2
76	7.26164e-48	0.504638	0.801	0.162	1.62748e-43	Mock	Tubb2a
77	4.2645e-50	0.504069	0.77	0.152	9.55759e-46	Mock	Pbk
78	2.06415e-50	0.502368	0.633	0.071	4.62618e-46	Mock	Hmmr
79	2.71685e-36	0.501394	0.93	0.339	6.08901e-32	Mock	Arpp21
80	1.20817e-45	0.493203	0.648	0.109	2.70774e-41	Mock	Kif11
81	5.15766e-48	0.488769	0.984	0.716	1.15593e-43	Mock	Gm10076
82	5.76476e-70	0.488271	0.793	0.068	1.292e-65	Mock	Selplg
83	2.84263e-70	0.485075	0.734	0.048	6.37091e-66	Mock	Scd2
84	2.99687e-46	0.483999	0.984	0.759	6.71659e-42	Mock	Gas5
85	4.00724e-37	0.483136	0.93	0.377	8.98103e-33	Mock	Cdc37
86	8.76168e-38	0.482915	0.883	0.289	1.96367e-33	Mock	Eif4b
87	4.12806e-30	0.481953	0.977	0.57	9.2518e-26	Mock	Phgdh
88	2.5634e-35	0.481193	0.984	0.658	5.74509e-31	Mock	2410006H16Rik
89	3.21627e-40	0.480912	0.875	0.248	7.2083e-36	Mock	Pttg1
90	9.82923e-39	0.480886	0.984	0.625	2.20293e-34	Mock	Ezh2
91	3.9816e-35	0.478081	0.859	0.266	8.92357e-31	Mock	H1fx
92	4.89601e-24	0.476729	0.867	0.415	1.09729e-19	Mock	Arl6ip1
93	2.58002e-29	0.470675	0.926	0.428	5.78234e-25	Mock	Bcl11b
94	3.52794e-32	0.467501	0.98	0.595	7.90683e-28	Mock	Lck
95	2.95475e-27	0.466481	0.938	0.433	6.62218e-23	Mock	Crip1
96	7.50272e-28	0.462316	0.961	0.547	1.68151e-23	Mock	Satb1
97	1.0893e-65	0.460219	0.688	0.041	2.44134e-61	Mock	Arl5c
98	2.67896e-55	0.459476	0.801	0.124	6.00409e-51	Mock	Mns1
99	4.21602e-36	0.458236	0.621	0.134	9.44895e-32	Mock	Aurkb
100	2.60536e-40	0.457182	0.73	0.167	5.83913e-36	Mock	Rag1
101	1.23489e-36	0.455244	0.902	0.284	2.76762e-32	Mock	Myb
102	1.13784e-31	0.448777	0.941	0.458	2.55012e-27	Mock	Tpi1
103	1.84666e-30	0.445037	0.949	0.448	4.13874e-26	Mock	Ssrp1
104	5.04045e-53	0.443004	0.863	0.149	1.12967e-48	Mock	Fermt3
105	1.48384e-44	0.442218	0.895	0.22	3.32559e-40	Mock	Phpt1
106	3.24197e-57	0.441962	0.68	0.066	7.26591e-53	Mock	Bub1b
107	2.57697e-48	0.438902	0.855	0.17	5.7755e-44	Mock	Stap1
108	6.01269e-42	0.436845	0.613	0.094	1.34757e-37	Mock	Cenpe
109	7.90458e-26	0.434955	0.957	0.514	1.77158e-21	Mock	AI662270
110	3.98896e-53	0.434751	0.992	0.825	8.94005e-49	Mock	Eef1g
111	7.26605e-72	0.433354	0.738	0.041	1.62847e-67	Mock	Dnph1
112	9.96211e-26	0.42944	0.926	0.519	2.23271e-21	Mock	Ctage5
113	2.57743e-27	0.429113	0.973	0.544	5.77654e-23	Mock	Smc1a
114	1.89659e-50	0.429032	0.852	0.162	4.25064e-46	Mock	Hbb-bs
115	5.05702e-26	0.425934	0.828	0.344	1.13338e-21	Mock	Lef1
116	6.00171e-30	0.423675	0.641	0.182	1.3451e-25	Mock	Spc25
117	7.52921e-35	0.423428	0.926	0.301	1.68745e-30	Mock	Acaa2
118	1.31461e-30	0.421938	0.973	0.643	2.94629e-26	Mock	Cdca7
119	4.41637e-24	0.419469	0.969	0.587	9.89797e-20	Mock	Snhg3
120	5.42473e-28	0.417563	0.961	0.461	1.21579e-23	Mock	Clns1a
121	5.85345e-30	0.416293	0.891	0.332	1.31188e-25	Mock	Ptp4a3
122	4.33731e-27	0.411677	0.965	0.562	9.72078e-23	Mock	Impdh2
123	4.16688e-40	0.40841	0.984	0.782	9.33881e-36	Mock	Pgls
124	1.12046e-47	0.408334	0.816	0.159	2.51117e-43	Mock	Sh3bgrl
125	1.52984e-27	0.40798	0.828	0.294	3.42867e-23	Mock	Ifngr1
126	8.29311e-30	0.407577	0.906	0.354	1.85865e-25	Mock	Ccar1
127	1.30259e-33	0.406168	0.883	0.294	2.91937e-29	Mock	Rad21
128	7.75108e-28	0.405917	0.953	0.375	1.73717e-23	Mock	Rgs10
129	8.45711e-25	0.405372	0.773	0.314	1.89541e-20	Mock	Cd8b1
130	2.94838e-28	0.403873	0.93	0.352	6.60791e-24	Mock	Hmgn5
131	1.01258e-39	0.400809	0.816	0.203	2.26938e-35	Mock	Psat1
132	4.81463e-47	0.40041	0.848	0.177	1.07905e-42	Mock	Rasgrp2
133	8.11599e-32	0.400273	0.984	0.673	1.81896e-27	Mock	Cct4
134	1.05752e-24	0.399049	0.961	0.542	2.37011e-20	Mock	Mrpl54
135	4.55523e-29	0.398762	0.977	0.635	1.02092e-24	Mock	Ezr
136	4.0847e-25	0.396668	0.977	0.549	9.15462e-21	Mock	2024-09-01
137	2.68113e-42	0.394821	0.691	0.132	6.00894e-38	Mock	E2f2
138	8.64466e-64	0.393999	0.691	0.043	1.93744e-59	Mock	Aldh2
139	1.92537e-29	0.390113	0.977	0.681	4.31514e-25	Mock	Dbi
140	6.80611e-48	0.390074	0.785	0.139	1.52539e-43	Mock	Lcp1
141	1.97643e-23	0.389454	0.934	0.438	4.42957e-19	Mock	Gpx1
142	2.64768e-60	0.389164	0.996	0.884	5.93397e-56	Mock	Rpl23a
143	3.88672e-51	0.388897	0.617	0.051	8.71093e-47	Mock	Hivep3
144	1.03104e-26	0.388701	0.938	0.397	2.31077e-22	Mock	Gstp1
145	2.79641e-18	0.387782	0.949	0.618	6.26732e-14	Mock	Tubb4b
146	1.65501e-42	0.387433	0.676	0.116	3.7092e-38	Mock	Racgap1
147	8.56185e-38	0.386962	0.844	0.22	1.91888e-33	Mock	Hes6
148	1.28432e-23	0.386572	0.941	0.461	2.87843e-19	Mock	Chd4
149	1.68894e-25	0.385865	0.949	0.443	3.78525e-21	Mock	Sae1
150	3.1124e-38	0.385857	0.648	0.124	6.97552e-34	Mock	Tubb2b
151	3.19647e-31	0.382698	0.637	0.165	7.16392e-27	Mock	Incenp
152	1.0403e-31	0.382046	0.895	0.273	2.33152e-27	Mock	Sfxn1
153	1.06999e-30	0.381974	0.73	0.213	2.39806e-26	Mock	Tacc3
154	2.96107e-38	0.381384	0.84	0.218	6.63634e-34	Mock	Ddb1
155	3.90877e-52	0.38067	0.746	0.104	8.76033e-48	Mock	Def6
156	3.43555e-24	0.378214	0.918	0.395	7.69975e-20	Mock	Cux1
157	8.39051e-46	0.378099	0.73	0.127	1.88048e-41	Mock	Ilvbl
158	2.95901e-29	0.377537	0.617	0.165	6.63173e-25	Mock	Hist1h1e
159	9.91373e-25	0.376056	0.965	0.425	2.22187e-20	Mock	Mtch1
160	6.94858e-26	0.374494	0.977	0.638	1.55732e-21	Mock	Nono
161	2.03445e-21	0.373975	0.938	0.466	4.55962e-17	Mock	Galk1
162	6.52494e-61	0.373789	0.734	0.068	1.46237e-56	Mock	Bphl
163	3.00015e-22	0.373105	0.98	0.628	6.72394e-18	Mock	Glo1
164	4.42557e-64	0.372711	0.688	0.041	9.91858e-60	Mock	2610318N02Rik
165	2.33882e-36	0.371975	0.871	0.23	5.24177e-32	Mock	Rpl29
166	3.49732e-31	0.371907	0.906	0.299	7.83819e-27	Mock	Rps12-ps3
167	4.44378e-21	0.371035	0.969	0.542	9.95939e-17	Mock	Uqcc2
168	1.15492e-65	0.369379	0.992	0.934	2.5884e-61	Mock	Gm10709
169	6.46406e-50	0.368228	0.746	0.104	1.44873e-45	Mock	Sash3
170	5.16013e-22	0.367982	0.938	0.446	1.15649e-17	Mock	Ptbp1
171	5.75554e-17	0.367511	0.84	0.478	1.28993e-12	Mock	H2-T22
172	1.84811e-46	0.366718	0.734	0.116	4.14199e-42	Mock	Rcsd1
173	1.90885e-50	0.366038	0.992	0.866	4.2781e-46	Mock	Slc25a3
174	1.65736e-21	0.365676	0.953	0.684	3.71447e-17	Mock	Slbp
175	1.82371e-20	0.364997	0.961	0.501	4.08731e-16	Mock	Cyba
176	5.86976e-38	0.363934	0.703	0.147	1.31553e-33	Mock	Casc5
177	1.26025e-33	0.363815	0.84	0.238	2.82446e-29	Mock	Spop
178	1.5522e-33	0.363732	0.824	0.23	3.47879e-29	Mock	Slc16a1
179	1.78439e-24	0.363635	0.945	0.408	3.99918e-20	Mock	Fam162a
180	1.09099e-38	0.362723	0.625	0.104	2.44512e-34	Mock	Hist1h4d
181	4.04526e-26	0.362686	0.898	0.327	9.06624e-22	Mock	Tap2
182	3.73896e-41	0.361599	0.73	0.142	8.37976e-37	Mock	Rangap1
183	3.06292e-20	0.361535	0.969	0.473	6.86463e-16	Mock	Ndufs2
184	8.64219e-24	0.360465	0.969	0.635	1.93689e-19	Mock	Mrpl52
185	2.53894e-54	0.360428	0.648	0.056	5.69026e-50	Mock	Rilpl2
186	2.1069e-55	0.359612	0.715	0.078	4.72199e-51	Mock	Dtd1
187	5.47414e-21	0.35939	0.957	0.438	1.22687e-16	Mock	Eif3l
188	2.43725e-30	0.359099	0.992	0.823	5.46235e-26	Mock	H2afv
189	1.01904e-21	0.358178	0.973	0.663	2.28388e-17	Mock	Sfpq
190	9.69321e-22	0.357164	0.898	0.425	2.17244e-17	Mock	Pbrm1
191	5.57124e-26	0.356505	0.934	0.365	1.24863e-21	Mock	Smim11
192	7.45694e-27	0.356226	0.855	0.299	1.67125e-22	Mock	Parp1
193	3.59789e-20	0.356	0.926	0.433	8.0636e-16	Mock	Anxa2
194	1.27238e-17	0.355809	0.914	0.506	2.85167e-13	Mock	Smc2
195	7.61743e-29	0.355725	0.867	0.278	1.70722e-24	Mock	Zfp422
196	6.5753e-31	0.355272	0.984	0.754	1.47366e-26	Mock	Ssb
197	1.46272e-41	0.354395	0.695	0.124	3.27825e-37	Mock	Dlgap5
198	5.21086e-48	0.35206	0.988	0.891	1.16786e-43	Mock	Dut
199	4.00842e-32	0.348022	0.816	0.238	8.98367e-28	Mock	Cotl1
200	3.34652e-40	0.347984	0.809	0.182	7.50022e-36	Mock	Dynlt1f
201	1.23277e-39	0.347616	0.551	0.068	2.76289e-35	Mock	Aurka
202	3.94469e-41	0.347558	0.832	0.185	8.84084e-37	Mock	Oat
203	4.77926e-26	0.3471	0.902	0.327	1.07113e-21	Mock	Rfc5
204	3.4575e-31	0.346047	0.605	0.137	7.74895e-27	Mock	Esco2
205	9.35077e-73	0.344725	0.992	0.954	2.09569e-68	Mock	Gapdh
206	5.79084e-36	0.344332	0.82	0.2	1.29784e-31	Mock	Carkd
207	1.80312e-20	0.343802	0.863	0.382	4.04116e-16	Mock	Snhg4
208	5.70479e-48	0.342836	0.758	0.116	1.27856e-43	Mock	Ech1
209	2.16052e-50	0.341811	0.535	0.025	4.84216e-46	Mock	Nrp1
210	4.29705e-36	0.34158	0.785	0.19	9.63054e-32	Mock	Smarcd2
211	9.02242e-58	0.339172	0.582	0.023	2.0221e-53	Mock	Prss57
212	1.00557e-35	0.337638	0.59	0.099	2.25368e-31	Mock	H1f0
213	2.21934e-47	0.337322	0.543	0.035	4.97398e-43	Mock	Plk1
214	2.24544e-17	0.337308	0.965	0.542	5.03249e-13	Mock	Skp1a
215	1.47372e-27	0.337242	0.875	0.291	3.3029e-23	Mock	Hp1bp3
216	8.95484e-35	0.335884	0.84	0.213	2.00696e-30	Mock	Lsp1
217	1.1375e-40	0.335621	0.484	0.035	2.54936e-36	Mock	Mxd3
218	5.35567e-30	0.335045	0.855	0.253	1.20031e-25	Mock	Ano6
219	8.01419e-19	0.334252	0.941	0.473	1.79614e-14	Mock	Acin1
220	1.90079e-17	0.333415	0.941	0.476	4.26004e-13	Mock	Etfb
221	6.25547e-16	0.332931	0.969	0.552	1.40198e-11	Mock	Akr1a1
222	1.75154e-38	0.332516	0.801	0.182	3.92556e-34	Mock	Cd247
223	1.2338e-22	0.331769	0.879	0.352	2.76518e-18	Mock	Ilf2
224	3.57896e-27	0.331683	0.734	0.218	8.02117e-23	Mock	Comt
225	3.92216e-14	0.330817	0.98	0.646	8.79035e-10	Mock	Cks1b
226	3.50343e-15	0.33026	0.895	0.522	7.85189e-11	Mock	Tmed5
227	2.06594e-16	0.330001	0.973	0.638	4.63018e-12	Mock	Ucp2
228	1.10053e-40	0.329013	0.699	0.127	2.4665e-36	Mock	Kif15
229	7.85178e-25	0.327761	0.867	0.316	1.75974e-20	Mock	Gpsm3
230	4.97067e-16	0.327746	0.969	0.582	1.11403e-11	Mock	Ctcf
231	1.01722e-20	0.327299	0.941	0.37	2.27979e-16	Mock	Higd2a
232	1.75941e-34	0.326586	0.805	0.205	3.9432e-30	Mock	Rpl23a-ps3
233	2.19211e-46	0.326171	0.551	0.041	4.91297e-42	Mock	Apoe
234	3.90489e-19	0.325758	0.918	0.423	8.75164e-15	Mock	Srpk1
235	1.61045e-17	0.324942	0.895	0.425	3.60933e-13	Mock	Sumo3
236	5.24237e-19	0.324929	0.957	0.42	1.17492e-14	Mock	Fgfr1op2
237	6.91192e-55	0.324644	0.668	0.058	1.5491e-50	Mock	Tmem126a
238	1.0203e-45	0.324547	0.684	0.096	2.28671e-41	Mock	0610011F06Rik
239	1.19165e-21	0.3245	0.895	0.375	2.67074e-17	Mock	Pfdn4
240	1.15176e-17	0.323574	0.969	0.59	2.58131e-13	Mock	Atp6v1f
241	1.04624e-40	0.322023	0.766	0.154	2.34483e-36	Mock	Cyfip2
242	2.25191e-31	0.321802	0.984	0.833	5.04698e-27	Mock	Anp32a
243	7.59436e-18	0.321516	0.938	0.537	1.70205e-13	Mock	Gpi1
244	6.66094e-50	0.321051	0.613	0.056	1.49285e-45	Mock	Acap1
245	1.32353e-55	0.320955	0.66	0.053	2.96629e-51	Mock	Nme4
246	2.54237e-41	0.320809	0.535	0.056	5.69797e-37	Mock	Kif23
247	8.37845e-25	0.319273	0.887	0.314	1.87778e-20	Mock	Mrps25
248	6.42609e-17	0.319185	0.949	0.585	1.44021e-12	Mock	1500012F01Rik
249	4.7095e-17	0.318244	0.945	0.481	1.05549e-12	Mock	Pfdn1
250	2.84107e-40	0.318212	0.711	0.132	6.36741e-36	Mock	Knstrn
251	1.735e-31	0.318039	0.984	0.833	3.88848e-27	Mock	Atpif1
252	3.79038e-56	0.31792	0.602	0.033	8.495e-52	Mock	Ptpn6
253	1.04484e-45	0.31787	0.598	0.061	2.3417e-41	Mock	Dgkeos
254	2.96119e-17	0.317525	0.949	0.516	6.63663e-13	Mock	Khdrbs1
255	9.64606e-45	0.315536	0.723	0.116	2.16188e-40	Mock	Arhgap9
256	3.9873e-39	0.315184	0.547	0.068	8.93634e-35	Mock	Kif22
257	1.10477e-29	0.314597	0.508	0.091	2.47601e-25	Mock	Kpna2
258	3.51708e-16	0.313494	0.938	0.509	7.88248e-12	Mock	Fkbp1a
259	6.06402e-28	0.313379	0.879	0.271	1.35907e-23	Mock	Pts
260	4.26046e-28	0.310504	0.637	0.165	9.54854e-24	Mock	Kif20b
261	1.10536e-15	0.310128	0.973	0.529	2.47732e-11	Mock	Cd3e
262	5.00264e-16	0.309986	0.949	0.494	1.12119e-11	Mock	Them6
263	9.45622e-33	0.309483	0.785	0.2	2.11933e-28	Mock	Laptm5
264	2.32152e-18	0.30929	0.984	0.767	5.20299e-14	Mock	Clic1
265	5.65755e-16	0.307478	0.93	0.537	1.26797e-11	Mock	Thrap3
266	1.78697e-17	0.306681	0.887	0.382	4.00496e-13	Mock	Zfp36l2
267	1.25016e-17	0.306099	0.898	0.38	2.80186e-13	Mock	Coq7
268	2.69644e-39	0.305486	0.789	0.167	6.04326e-35	Mock	Vamp8
269	1.70784e-28	0.305287	0.812	0.243	3.8276e-24	Mock	Got2
270	5.59429e-41	0.305197	0.711	0.129	1.25379e-36	Mock	Ncapd2
271	1.3864e-21	0.305151	0.895	0.349	3.1072e-17	Mock	Blmh
272	1.00526e-31	0.304714	0.785	0.203	2.253e-27	Mock	Hdac7
273	3.09929e-25	0.304167	0.98	0.825	6.94614e-21	Mock	Anp32e
274	9.64147e-15	0.304082	0.965	0.506	2.16085e-10	Mock	Rheb
275	1.14193e-16	0.303819	0.973	0.747	2.55929e-12	Mock	Ly6e
276	1.24497e-41	0.303004	0.645	0.091	2.79023e-37	Mock	Nde1
277	4.67246e-14	0.302367	0.961	0.625	1.04719e-09	Mock	Limd2
278	1.48568e-28	0.302162	0.844	0.253	3.32971e-24	Mock	Arl6ip5
279	3.83959e-14	0.302075	0.977	0.577	8.60529e-10	Mock	Timm8b
280	2.24962e-17	0.301928	0.941	0.408	5.04184e-13	Mock	Npc2
281	3.76454e-43	0.301463	0.742	0.132	8.43709e-39	Mock	Cby1
282	1.71362e-29	0.300444	0.797	0.22	3.84056e-25	Mock	Sdf2l1
283	9.70343e-21	0.300307	0.848	0.324	2.17473e-16	Mock	Upf3b
284	5.85612e-36	0.299907	0.543	0.073	1.31247e-31	Mock	Myc
285	9.46194e-21	0.299092	0.891	0.344	2.12061e-16	Mock	Hddc2
286	3.67337e-22	0.298673	0.875	0.332	8.23275e-18	Mock	Fh1
287	3.79165e-15	0.298158	0.961	0.494	8.49784e-11	Mock	Idh2
288	6.07081e-29	0.297634	0.848	0.256	1.36059e-24	Mock	Mrpl48
289	1.27232e-39	0.29639	0.688	0.116	2.85153e-35	Mock	Rnf157
290	1.38175e-50	0.296305	0.602	0.046	3.09677e-46	Mock	Cxxc5
291	2.73451e-34	0.295555	0.723	0.159	6.12858e-30	Mock	Zfp771
292	1.98326e-53	0.295419	0.586	0.033	4.44488e-49	Mock	Sh2d2a
293	1.49498e-17	0.295291	0.914	0.42	3.35056e-13	Mock	Ndufs8
294	4.01617e-36	0.294882	0.742	0.157	9.00105e-32	Mock	Txnrd1
295	1.94825e-29	0.294632	0.812	0.225	4.36641e-25	Mock	Srgn
296	8.47775e-15	0.293928	0.895	0.443	1.90003e-10	Mock	Atrx
297	9.35013e-27	0.293612	0.555	0.127	2.09555e-22	Mock	Mis18bp1
298	3.58875e-42	0.293495	0.602	0.073	8.04311e-38	Mock	Hist1h2bj
299	2.5452e-42	0.292452	0.641	0.091	5.70429e-38	Mock	Rassf5
300	8.94612e-15	0.292117	0.949	0.511	2.00501e-10	Mock	Ssna1
301	4.77792e-30	0.291981	0.82	0.218	1.07083e-25	Mock	Hmha1
302	5.94283e-14	0.291577	0.961	0.62	1.33191e-09	Mock	Sf3b2
303	1.732e-41	0.291366	0.777	0.147	3.88175e-37	Mock	Cops2
304	8.61191e-16	0.290972	0.98	0.709	1.9301e-11	Mock	1110038B12Rik
305	6.68748e-38	0.290731	0.719	0.144	1.4988e-33	Mock	Dhrs4
306	1.54478e-25	0.29067	0.828	0.268	3.46216e-21	Mock	Cdk2ap2
307	2.28487e-15	0.289729	0.91	0.456	5.12086e-11	Mock	Ppil1
308	7.10769e-16	0.289642	0.93	0.451	1.59298e-11	Mock	Polr2m
309	8.59799e-17	0.28958	0.977	0.747	1.92698e-12	Mock	Cbx1
310	1.18963e-61	0.289444	0.988	0.957	2.66619e-57	Mock	Rpl7a
311	4.2919e-22	0.289354	0.816	0.286	9.619e-18	Mock	Smarca4
312	1.08683e-22	0.28921	0.824	0.281	2.4358e-18	Mock	Rcc1
313	5.07843e-12	0.289076	0.82	0.461	1.13818e-07	Mock	Cd8a
314	7.27686e-75	0.288745	1	0.982	1.63089e-70	Mock	H2afz
315	5.59606e-31	0.288381	0.738	0.18	1.25419e-26	Mock	Bid
316	4.05791e-20	0.287233	0.836	0.329	9.09459e-16	Mock	Ddx3x
317	4.338e-38	0.287059	0.562	0.073	9.72232e-34	Mock	E2f8
318	9.87388e-27	0.286726	0.809	0.246	2.21293e-22	Mock	Brd8
319	1.0025e-13	0.286585	0.906	0.456	2.24679e-09	Mock	Snx5
320	5.58907e-44	0.286126	0.621	0.081	1.25262e-39	Mock	Fam216a
321	1.53167e-19	0.285964	0.855	0.332	3.43278e-15	Mock	Stag2
322	4.2188e-37	0.285348	0.637	0.109	9.45517e-33	Mock	Kcnn4
323	5.18654e-16	0.285082	0.906	0.395	1.16241e-11	Mock	Mrps34
324	5.63902e-18	0.2849	0.91	0.382	1.26382e-13	Mock	Hspb11
325	1.58116e-13	0.284818	0.965	0.615	3.54368e-09	Mock	Cox7a2l
326	1.10947e-13	0.28466	0.965	0.549	2.48655e-09	Mock	Arpc1a
327	5.88143e-21	0.284455	0.871	0.319	1.31815e-16	Mock	Psmc1
328	4.06364e-23	0.284414	0.879	0.294	9.10742e-19	Mock	Csrp1
329	1.73229e-16	0.284176	0.887	0.39	3.8824e-12	Mock	Zbtb8os
330	5.44806e-14	0.284162	0.945	0.468	1.22102e-09	Mock	Mien1
331	3.34169e-15	0.283978	0.902	0.428	7.48939e-11	Mock	Cox14
332	1.65322e-19	0.283833	0.758	0.291	3.7052e-15	Mock	Btg2
333	8.72792e-12	0.282157	0.965	0.537	1.9561e-07	Mock	Brk1
334	3.89727e-49	0.281951	0.629	0.061	8.73457e-45	Mock	Pfkl
335	1.2346e-36	0.281683	0.707	0.139	2.76698e-32	Mock	Dpcd
336	7.60829e-19	0.280939	0.891	0.344	1.70517e-14	Mock	Cuedc2
337	1.77778e-13	0.280755	0.941	0.524	3.98436e-09	Mock	Smarcc1
338	6.37078e-14	0.280511	0.949	0.534	1.42782e-09	Mock	Ssr2
339	3.78394e-13	0.279565	0.957	0.532	8.48056e-09	Mock	Mrps21
340	2.75595e-70	0.278532	0.996	0.975	6.17663e-66	Mock	Hmgb1
341	4.26729e-22	0.278531	0.844	0.291	9.56385e-18	Mock	Nt5c3b
342	1.57838e-19	0.278281	0.73	0.266	3.53747e-15	Mock	Plac8
343	5.57949e-70	0.277837	1	0.987	1.25048e-65	Mock	Eef1a1
344	7.97646e-25	0.277759	0.762	0.233	1.78769e-20	Mock	2410004N09Rik
345	9.71615e-29	0.277468	0.652	0.157	2.17758e-24	Mock	Ckap5
346	1.36179e-12	0.277464	0.918	0.476	3.05204e-08	Mock	Ets1
347	2.9536e-40	0.277422	0.988	0.924	6.61961e-36	Mock	Snrpd1
348	3.57218e-34	0.276555	0.719	0.154	8.00596e-30	Mock	Myef2
349	2.16211e-26	0.276102	0.746	0.218	4.84571e-22	Mock	Ncapg2
350	9.16214e-29	0.274961	0.719	0.187	2.05342e-24	Mock	Cntrl
351	7.2829e-13	0.274948	0.98	0.633	1.63224e-08	Mock	Ict1
352	2.24847e-43	0.274818	0.988	0.927	5.03927e-39	Mock	Rpl4
353	2.88261e-24	0.274128	0.805	0.261	6.46049e-20	Mock	Slc9a3r1
354	9.56452e-50	0.274113	0.988	0.947	2.1436e-45	Mock	Rpl5
355	8.42726e-13	0.273467	0.938	0.519	1.88872e-08	Mock	Rpa2
356	1.0065e-23	0.272927	0.832	0.271	2.25576e-19	Mock	Acyp1
357	2.90702e-39	0.272867	0.551	0.063	6.51521e-35	Mock	B230118H07Rik
358	5.87138e-35	0.272175	0.699	0.144	1.31589e-30	Mock	Lrr1
359	1.19782e-27	0.272158	0.832	0.246	2.68456e-23	Mock	Dera
360	1.1633e-26	0.271652	0.785	0.23	2.6072e-22	Mock	Hcls1
361	4.90901e-21	0.271206	0.871	0.309	1.10021e-16	Mock	Pafah1b3
362	2.03364e-82	0.27111	1	0.982	4.5578e-78	Mock	Rpl28
363	3.73509e-13	0.271064	0.93	0.473	8.37108e-09	Mock	Dhx9
364	1.01121e-33	0.270478	0.77	0.175	2.26633e-29	Mock	Ebp
365	9.56044e-31	0.270318	0.629	0.137	2.14268e-26	Mock	Sgol1
366	6.33546e-17	0.270118	0.906	0.37	1.4199e-12	Mock	Naa38
367	9.97562e-33	0.269563	0.43	0.041	2.23574e-28	Mock	Ckap2l
368	2.70408e-16	0.26858	0.973	0.744	6.06039e-12	Mock	Romo1
369	1.63982e-76	0.268532	1	0.987	3.67516e-72	Mock	Rpl10a
370	4.65322e-37	0.268401	0.703	0.132	1.04288e-32	Mock	Tbc1d10c
371	3.82687e-19	0.268347	0.895	0.349	8.57678e-15	Mock	Gm2000
372	3.00033e-20	0.267877	0.617	0.197	6.72434e-16	Mock	Cdkn2d
373	6.88822e-17	0.267873	0.977	0.782	1.54379e-12	Mock	Nucks1
374	2.80091e-26	0.267828	0.992	0.878	6.27739e-22	Mock	Hnrnpa1
375	5.36226e-20	0.267415	0.777	0.284	1.20179e-15	Mock	Srrt
376	2.30076e-48	0.266872	0.586	0.051	5.15646e-44	Mock	Gngt2
377	3.73057e-19	0.266227	0.859	0.316	8.36095e-15	Mock	Acat1
378	5.42282e-11	0.26598	0.988	0.694	1.21536e-06	Mock	Mrpl23
379	1.09401e-29	0.265692	0.73	0.18	2.45191e-25	Mock	Mospd3
380	8.45415e-18	0.265388	0.871	0.344	1.89474e-13	Mock	Slc38a1
381	1.50585e-10	0.265098	0.973	0.547	3.37492e-06	Mock	Atp6v0c
382	7.11188e-14	0.265087	0.898	0.443	1.59391e-09	Mock	Mettl9
383	6.09727e-12	0.265061	0.953	0.699	1.36652e-07	Mock	Gmnn
384	1.09404e-43	0.264994	0.555	0.051	2.45196e-39	Mock	2210013O21Rik
385	2.44166e-22	0.264811	0.762	0.248	5.47224e-18	Mock	Tk1
386	1.82867e-12	0.264303	0.961	0.486	4.0984e-08	Mock	Churc1
387	1.29714e-11	0.264214	0.965	0.613	2.90715e-07	Mock	Tpm3
388	1.05742e-10	0.263115	0.965	0.633	2.36989e-06	Mock	Ndufb2
389	9.12213e-39	0.263041	0.645	0.101	2.04445e-34	Mock	Dock8
390	3.67786e-52	0.26285	0.996	0.944	8.24281e-48	Mock	Gm10260
391	3.14655e-22	0.26241	0.777	0.251	7.05205e-18	Mock	Mtap
392	2.18886e-33	0.262256	0.562	0.091	4.90567e-29	Mock	Ndc80
393	8.46261e-17	0.262135	0.879	0.367	1.89664e-12	Mock	Ntan1
394	1.06693e-42	0.261851	0.574	0.061	2.3912e-38	Mock	Mpp1
395	1.32818e-16	0.261764	0.852	0.349	2.97673e-12	Mock	Polr2a
396	3.23981e-32	0.261597	0.531	0.084	7.26107e-28	Mock	Cenpl
397	3.37201e-19	0.261081	0.859	0.319	7.55735e-15	Mock	Dazap2
398	1.15871e-21	0.261061	0.852	0.289	2.5969e-17	Mock	Abcf2
399	4.61596e-23	0.260888	0.824	0.268	1.03453e-18	Mock	Cstb
400	7.00429e-41	0.260774	0.516	0.043	1.5698e-36	Mock	Neil3
401	5.40471e-48	0.260679	0.535	0.03	1.2113e-43	Mock	Ccdc28b
402	1.29688e-18	0.260648	0.863	0.329	2.90657e-14	Mock	Ddt
403	5.59973e-10	0.260304	0.949	0.547	1.25501e-05	Mock	Elof1
404	1.95216e-32	0.26021	0.652	0.132	4.37517e-28	Mock	Ikzf2
405	4.71192e-16	0.260161	0.871	0.354	1.05604e-11	Mock	Snrnp25
406	1.90104e-17	0.260094	0.855	0.342	4.26062e-13	Mock	Tln1
407	4.35632e-20	0.260018	0.801	0.286	9.76339e-16	Mock	Idh3g
408	2.45517e-13	0.259556	0.922	0.456	5.50253e-09	Mock	Nt5c
409	3.36536e-38	0.258857	0.645	0.104	7.54244e-34	Mock	2024-09-09
410	1.23004e-12	0.258542	0.938	0.471	2.75677e-08	Mock	Mrpl11
411	5.2801e-13	0.258476	0.883	0.441	1.18338e-08	Mock	Actl6a
412	5.62455e-41	0.258429	0.992	0.934	1.26057e-36	Mock	Nhp2l1
413	4.3445e-10	0.258312	0.938	0.559	9.7369e-06	Mock	Fundc2
414	7.79265e-37	0.258021	0.656	0.116	1.74649e-32	Mock	Acads
415	4.34505e-18	0.257842	0.84	0.322	9.73813e-14	Mock	Ptov1
416	1.3864e-42	0.257289	0.535	0.046	3.10719e-38	Mock	Rapgef3
417	4.10141e-14	0.257198	0.918	0.433	9.19207e-10	Mock	Mrps12
418	6.34434e-36	0.257145	0.672	0.124	1.42189e-31	Mock	Hcst
419	1.02357e-86	0.256894	0.996	0.99	2.29402e-82	Mock	Rpl3
420	2.1451e-21	0.256703	0.777	0.266	4.80759e-17	Mock	Celf2
421	3.32421e-41	0.256703	0.57	0.066	7.45022e-37	Mock	Nuf2
422	1.20363e-09	0.256215	0.98	0.689	2.69757e-05	Mock	Ndufa13
423	5.27866e-30	0.256181	0.547	0.101	1.18305e-25	Mock	Hist1h1a
424	3.33732e-27	0.256044	0.422	0.058	7.4796e-23	Mock	Ifitm2
425	1.19279e-66	0.256036	0.992	0.965	2.67328e-62	Mock	Rpl7
426	1.63171e-21	0.255293	0.797	0.271	3.65698e-17	Mock	Hdac1
427	7.97683e-25	0.254804	0.758	0.23	1.78777e-20	Mock	Gltp
428	1.55424e-93	0.254222	1	0.995	3.48337e-89	Mock	Rps8
429	1.63216e-12	0.254206	0.953	0.516	3.65799e-08	Mock	Snrpa
430	4.91562e-28	0.253364	0.789	0.215	1.10169e-23	Mock	Trpc4ap
431	1.09886e-14	0.253345	0.992	0.8	2.46277e-10	Mock	Ppp1ca
432	3.47447e-37	0.253184	0.691	0.129	7.78699e-33	Mock	Cdc16
433	8.46035e-10	0.252877	0.961	0.539	1.89613e-05	Mock	2810428I15Rik
434	2.94433e-30	0.252172	0.668	0.149	6.59883e-26	Mock	2610524H06Rik
435	2.62553e-39	0.251972	0.5	0.043	5.88435e-35	Mock	Aqp11
436	9.24844e-26	0.251943	0.781	0.228	2.07276e-21	Mock	Sdcbp
437	3.65131e-17	0.251841	0.875	0.352	8.18331e-13	Mock	Idh3b
438	1.20073e-22	0.251173	0.809	0.271	2.69108e-18	Mock	Rps18-ps3
439	2.2102e-17	0.250438	0.988	0.825	4.95351e-13	Mock	Lsm4
440	2.54388e-11	0.250147	0.906	0.491	5.70135e-07	Mock	Nxf1
441	7.86987e-82	1.42109	0.927	0.562	1.7638e-77	MRV	H2-D1
442	1.47798e-42	1.10849	0.684	0.25	3.31245e-38	MRV	Isg15
443	8.55461e-53	1.03914	0.673	0.086	1.91726e-48	MRV	Zbp1
444	1.66271e-50	1.02626	0.603	0.008	3.72647e-46	MRV	Iigp1
445	2.81302e-59	1.00064	0.699	0.047	6.30453e-55	MRV	Rtp4
446	4.3506e-44	0.978826	0.716	0.32	9.75057e-40	MRV	Basp1
447	2.04247e-44	0.96946	0.585	0.051	4.57758e-40	MRV	Ifi27l2a
448	2.60492e-64	0.958206	0.901	0.641	5.83816e-60	MRV	Ung
449	2.36413e-55	0.941613	0.833	0.586	5.29849e-51	MRV	Serf1
450	1.18687e-47	0.87954	0.818	0.684	2.66002e-43	MRV	Bst2
451	3.51953e-52	0.863032	0.856	0.793	7.88798e-48	MRV	Syce2
452	3.19736e-31	0.775515	0.651	0.375	7.16592e-27	MRV	H2-K1
453	4.18451e-70	0.720038	0.937	0.957	9.37833e-66	MRV	B2m
454	2.76315e-84	0.694005	0.99	0.977	6.19278e-80	MRV	Tmsb10
455	3.03603e-20	0.686994	0.63	0.543	6.80434e-16	MRV	Ifi27
456	1.63853e-39	0.665548	0.808	0.742	3.67228e-35	MRV	Btg1
457	1.33801e-34	0.650016	0.471	0.023	2.99875e-30	MRV	Gbp6
458	2.34695e-27	0.648091	0.499	0.129	5.25998e-23	MRV	Ifitm3
459	9.24935e-30	0.64467	0.397	0.004	2.07296e-25	MRV	Ly6a
460	3.32806e-28	0.642777	0.392	0.012	7.45885e-24	MRV	Ifit1
461	1.21905e-23	0.619126	0.496	0.18	2.73213e-19	MRV	Samd9l
462	1.11652e-23	0.601914	0.595	0.355	2.50234e-19	MRV	Pmepa1
463	4.6424e-29	0.589289	0.428	0.035	1.04045e-24	MRV	Irf7
464	2.90435e-33	0.588572	0.435	0.004	6.50924e-29	MRV	Usp18
465	5.50973e-22	0.587575	0.658	0.57	1.23484e-17	MRV	H2-T23
466	5.81116e-23	0.572083	0.471	0.152	1.3024e-18	MRV	Igtp
467	6.0862e-18	0.561434	0.552	0.387	1.36404e-13	MRV	Stat1
468	4.21463e-15	0.546703	0.575	0.48	9.44583e-11	MRV	Cytip
469	1.30362e-52	0.545452	0.896	0.922	2.92168e-48	MRV	Naa50
470	8.87135e-45	0.537473	0.868	0.898	1.98825e-40	MRV	Tex30
471	5.68812e-37	0.533372	0.828	0.875	1.27482e-32	MRV	Cd81
472	1.53477e-29	0.531224	0.77	0.812	3.43973e-25	MRV	Prdx4
473	9.48603e-18	0.53107	0.63	0.594	2.12601e-13	MRV	Med19
474	3.9764e-10	0.51265	0.509	0.461	8.9119e-06	MRV	Ifi47
475	3.86458e-20	0.511589	0.357	0.059	8.66129e-16	MRV	Ccr7
476	3.19773e-14	0.509808	0.494	0.316	7.16676e-10	MRV	Ccr9
477	5.10371e-22	0.507296	0.395	0.074	1.14384e-17	MRV	Arap2
478	1.34451e-24	0.501634	0.397	0.047	3.01331e-20	MRV	Xaf1
479	2.37156e-13	0.498737	0.529	0.438	5.31514e-09	MRV	Irf2
480	2.22559e-15	0.490036	0.491	0.297	4.988e-11	MRV	Zcwpw1
481	5.40586e-13	0.486866	0.451	0.273	1.21156e-08	MRV	Gbp7
482	4.14453e-15	0.478541	0.41	0.18	9.28872e-11	MRV	Epsti1
483	5.85479e-16	0.477284	0.367	0.117	1.31218e-11	MRV	Trim30a
484	2.71515e-21	0.474879	0.714	0.75	6.0852e-17	MRV	Itgb1
485	8.00937e-34	0.469855	0.833	0.887	1.79506e-29	MRV	Zfp91
486	2.44662e-32	0.463491	0.82	0.91	5.48335e-28	MRV	Dhfr
487	3.65122e-37	0.463133	0.866	0.926	8.18311e-33	MRV	Rexo2
488	2.49993e-34	0.457057	0.825	0.895	5.60284e-30	MRV	Ppp1r2
489	1.1675e-14	0.453723	0.423	0.207	2.61659e-10	MRV	Ifi35
490	1.45114e-25	0.4514	0.777	0.797	3.2523e-21	MRV	Eif1a
491	1.82727e-77	0.447544	0.975	0.988	4.09528e-73	MRV	Malat1
492	5.32099e-11	0.445151	0.375	0.199	1.19254e-06	MRV	Irgm1
493	5.79724e-14	0.443574	0.635	0.648	1.29928e-09	MRV	Lztfl1
494	1.06247e-43	0.441893	0.909	0.934	2.38121e-39	MRV	Odc1
495	1.849e-11	0.436522	0.58	0.594	4.14397e-07	MRV	Emb
496	2.46967e-60	0.433379	0.962	0.977	5.53502e-56	MRV	Slc25a4
497	3.25973e-19	0.431836	0.696	0.77	7.30571e-15	MRV	Suds3
498	2.6143e-08	0.431327	0.532	0.562	0.000585916	MRV	Cited2
499	7.46364e-16	0.417157	0.352	0.102	1.67275e-11	MRV	Cdyl2
500	4.36332e-10	0.413336	0.425	0.293	9.77908e-06	MRV	Casp7
501	1.07332e-09	0.412742	0.577	0.625	2.40553e-05	MRV	Mndal
502	1.56636e-37	0.406576	0.871	0.953	3.51053e-33	MRV	Ube2b
503	3.75078e-08	0.405273	0.542	0.598	0.000840626	MRV	Lims1
504	1.17526e-18	0.403841	0.706	0.797	2.634e-14	MRV	Arf6
505	1.15315e-12	0.397276	0.385	0.184	2.58444e-08	MRV	Ypel5
506	1.01022e-10	0.39716	0.537	0.484	2.26411e-06	MRV	Timm10
507	1.82556e-19	0.397091	0.732	0.828	4.09145e-15	MRV	Bnip3l
508	6.56256e-31	0.39627	0.823	0.918	1.4708e-26	MRV	Pole4
509	4.1015e-09	0.396167	0.486	0.422	9.19227e-05	MRV	Btg3
510	1.39313e-21	0.394951	0.787	0.891	3.12229e-17	MRV	Tnfaip8
511	1.34755e-08	0.394416	0.481	0.426	0.000302014	MRV	Camk2d
512	1.31587e-15	0.393643	0.686	0.781	2.94912e-11	MRV	Lap3
513	3.69025e-28	0.390537	0.805	0.918	8.2706e-24	MRV	Exosc5
514	1.65456e-07	0.388838	0.461	0.426	0.0037082	MRV	Evl
515	1.38306e-11	0.386536	0.61	0.672	3.09971e-07	MRV	Znhit6
516	3.09689e-08	0.38557	0.415	0.316	0.000694074	MRV	Runx3
517	8.3224e-17	0.385084	0.714	0.82	1.86522e-12	MRV	Dnajc3
518	9.20744e-08	0.384762	0.514	0.527	0.00206357	MRV	Ptpla
519	1.78624e-11	0.380772	0.595	0.629	4.00332e-07	MRV	Oser1
520	1.27203e-30	0.379994	0.863	0.934	2.85088e-26	MRV	Calr
521	1.28794e-07	0.379036	0.382	0.277	0.00288653	MRV	Ctnnbip1
522	1.91946e-39	0.37801	0.904	0.926	4.30189e-35	MRV	Ppa1
523	3.87912e-15	0.377152	0.673	0.742	8.69388e-11	MRV	Psmc3ip
524	4.32486e-25	0.373008	0.805	0.902	9.69288e-21	MRV	Chic2
525	4.8607e-07	0.369977	0.453	0.418	0.0108938	MRV	Irf1
526	5.50179e-13	0.36763	0.271	0.059	1.23306e-08	MRV	Snx14
527	6.09601e-12	0.362616	0.618	0.68	1.36624e-07	MRV	Rab11a
528	1.52022e-36	0.360679	0.881	0.945	3.40711e-32	MRV	Arpc5
529	4.2015e-07	0.360569	0.501	0.52	0.0094164	MRV	Tmem5
530	9.09822e-18	0.360082	0.724	0.828	2.03909e-13	MRV	Atp6v0b
531	2.10428e-12	0.358931	0.633	0.707	4.71611e-08	MRV	Rnf130
532	4.18085e-07	0.358442	0.458	0.434	0.00937012	MRV	Tap1
533	8.88515e-18	0.35489	0.296	0.031	1.99134e-13	MRV	Lysmd2
534	2.77882e-20	0.354193	0.765	0.875	6.2279e-16	MRV	Rala
535	4.18978e-19	0.34524	0.757	0.855	9.39013e-15	MRV	Rap1b
536	1.67523e-25	0.341978	0.871	0.945	3.75453e-21	MRV	Reep5
537	3.30763e-40	0.341839	0.972	0.988	7.41307e-36	MRV	Yam1
538	4.04781e-36	0.341233	0.896	0.953	9.07196e-32	MRV	Higd1a
539	6.02604e-08	0.337544	0.6	0.719	0.00135056	MRV	Vimp
540	3.85602e-07	0.337282	0.559	0.656	0.00864212	MRV	Bcl10
541	1.99075e-40	0.336217	0.911	0.973	4.46167e-36	MRV	Rap1a
542	9.1425e-23	0.335838	0.8	0.906	2.04902e-18	MRV	Psme2
543	1.32715e-17	0.335454	0.846	0.957	2.97442e-13	MRV	Rgcc
544	2.63472e-08	0.333737	0.6	0.688	0.000590493	MRV	Smyd2
545	1.11418e-16	0.328568	0.747	0.883	2.49711e-12	MRV	Cuta
546	2.45151e-10	0.328422	0.663	0.84	5.49432e-06	MRV	Dnajc21
547	2.24221e-22	0.327793	0.805	0.941	5.02524e-18	MRV	Bri3
548	3.44742e-09	0.327429	0.618	0.73	7.72637e-05	MRV	Csnk2a2
549	1.03294e-30	0.327199	0.881	0.949	2.31502e-26	MRV	Syncrip
550	3.25432e-09	0.324474	0.299	0.133	7.29359e-05	MRV	Parp14
551	6.24085e-07	0.320782	0.585	0.73	0.013987	MRV	Rrbp1
552	6.5858e-11	0.31949	0.661	0.812	1.47601e-06	MRV	Usf2
553	1.77306e-08	0.318072	0.618	0.777	0.000397379	MRV	Anapc11
554	8.85151e-08	0.317296	0.329	0.191	0.0019838	MRV	Ppp3ca
555	1.08524e-06	0.31565	0.324	0.211	0.0243224	MRV	Siah2
556	9.17645e-17	0.315152	0.727	0.863	2.05663e-12	MRV	Sap30l
557	6.62951e-20	0.313708	0.785	0.875	1.48581e-15	MRV	Ilkap
558	1.12708e-07	0.312637	0.319	0.184	0.00252601	MRV	Rnf19b
559	8.59846e-11	0.31159	0.648	0.773	1.92709e-06	MRV	Sar1a
560	2.14057e-21	0.308373	0.833	0.949	4.79744e-17	MRV	Sepw1
561	1.27456e-30	0.308339	0.868	0.965	2.85654e-26	MRV	Cfdp1
562	1.2819e-08	0.306353	0.59	0.699	0.0002873	MRV	Armc1
563	2.91745e-14	0.305053	0.711	0.883	6.53859e-10	MRV	Fam103a1
564	8.51644e-23	0.304818	0.835	0.941	1.9087e-18	MRV	Pdia6
565	5.95723e-25	0.304566	0.886	0.957	1.33513e-20	MRV	Ramp1
566	3.53169e-57	0.304553	0.972	0.977	7.91522e-53	MRV	Cycs
567	2.47101e-08	0.303561	0.263	0.109	0.000553804	MRV	Trim26
568	8.43831e-23	0.30286	0.853	0.965	1.89119e-18	MRV	Manf
569	1.21613e-40	0.301638	0.932	0.961	2.72559e-36	MRV	Sap18
570	6.22927e-07	0.301062	0.565	0.672	0.013961	MRV	Vcpkmt
571	4.83288e-24	0.300626	0.818	0.938	1.08315e-19	MRV	Gabarapl2
572	2.9617e-08	0.296139	0.595	0.688	0.000663776	MRV	Rrp9
573	2.49258e-36	0.294627	0.939	0.98	5.58637e-32	MRV	Dctpp1
574	7.49815e-07	0.292545	0.57	0.66	0.0168049	MRV	Mettl1
575	3.35976e-10	0.284959	0.253	0.074	7.52989e-06	MRV	Irf9
576	3.92925e-10	0.283554	0.686	0.859	8.80624e-06	MRV	Pla2g12a
577	7.91581e-33	0.282949	0.919	0.977	1.77409e-28	MRV	Rwdd1
578	1.17362e-28	0.27979	0.911	0.973	2.63032e-24	MRV	Ube2e3
579	1.72483e-10	0.274337	0.689	0.82	3.86569e-06	MRV	Gm21092
580	9.50013e-33	0.274068	0.929	0.973	2.12917e-28	MRV	Zfp706
581	5.70528e-09	0.273665	0.651	0.832	0.000127867	MRV	Ppp4r2
582	3.58031e-29	0.273086	0.884	0.965	8.02419e-25	MRV	Cox17
583	2.08476e-18	0.272973	0.841	0.938	4.67236e-14	MRV	Hspa5
584	8.09096e-21	0.269117	0.825	0.938	1.81335e-16	MRV	Gnb1
585	5.94606e-09	0.268421	0.689	0.863	0.000133263	MRV	Rfc3
586	1.96676e-06	0.268089	0.618	0.805	0.0440789	MRV	Psmb10
587	6.31145e-07	0.268017	0.603	0.762	0.0141452	MRV	Alad
588	3.41779e-26	0.267466	0.891	0.953	7.65996e-22	MRV	Arf1
589	4.6438e-22	0.266067	0.853	0.941	1.04077e-17	MRV	Zcrb1
590	9.14598e-36	0.263986	0.937	0.973	2.0498e-31	MRV	Taf10
591	4.97563e-08	0.261108	0.633	0.809	0.00111514	MRV	Gmfb
592	1.28969e-07	0.256439	0.648	0.805	0.00289044	MRV	Amd1
593	1.60488e-15	0.256392	0.79	0.957	3.59685e-11	MRV	Psmb9
594	5.26437e-17	0.25633	0.79	0.922	1.17985e-12	MRV	Snrnp27
595	5.35435e-07	0.255681	0.613	0.77	0.0120002	MRV	Eapp
596	9.71237e-21	0.25533	0.818	0.941	2.17674e-16	MRV	1810022K09Rik
597	3.36563e-09	0.254712	0.661	0.855	7.54305e-05	MRV	Rab10
598	6.81522e-18	0.25345	0.846	0.953	1.52743e-13	MRV	Hsp90b1
599	1.25524e-08	0.251882	0.678	0.773	0.000281325	MRV	Srm

## Sheet: (Mock vs MRV)DN4
	p_val	avg_log2FC	pct.1	pct.2	p_val_adj	cluster	gene
1	2.53498e-144	1.39866	0.983	0.207	5.68139e-140	Mock	Gmfg
2	6.65458e-133	1.30016	0.961	0.218	1.49142e-128	Mock	Lgals1
3	5.42528e-86	1.26934	0.57	0.004	1.21591e-81	Mock	Xist
4	2.81376e-102	1.26373	0.808	0.126	6.30619e-98	Mock	Cenpa
5	3.92981e-132	1.20155	0.958	0.335	8.8075e-128	Mock	Tcf7
6	7.49512e-100	1.13276	0.791	0.121	1.67981e-95	Mock	Ccnb2
7	1.2529e-113	1.04951	0.961	0.473	2.808e-109	Mock	Cd8b1
8	1.43885e-105	0.972384	0.799	0.104	3.22475e-101	Mock	Endou
9	1.6452e-101	0.958207	0.769	0.081	3.68721e-97	Mock	1190002F15Rik
10	1.06379e-103	0.927943	0.941	0.395	2.38416e-99	Mock	Ptprcap
11	5.08352e-101	0.918507	0.936	0.45	1.13932e-96	Mock	Ccnd3
12	1.03935e-89	0.91519	0.885	0.298	2.32938e-85	Mock	Sh2d1a
13	8.38862e-85	0.91096	0.833	0.237	1.88006e-80	Mock	Rag1
14	3.94637e-78	0.907509	0.629	0.075	8.84461e-74	Mock	H2-T3
15	2.7093e-49	0.902243	0.612	0.164	6.07209e-45	Mock	Ube2c
16	1.18127e-98	0.866255	0.747	0.077	2.64746e-94	Mock	Mzb1
17	7.86251e-94	0.858976	0.926	0.424	1.76215e-89	Mock	Tsc22d4
18	1.1271e-85	0.853782	0.722	0.107	2.52605e-81	Mock	Mki67
19	2.86394e-79	0.849065	0.902	0.343	6.41867e-75	Mock	RP23-362B7.1
20	3.98035e-84	0.846141	0.695	0.085	8.92077e-80	Mock	Arl5c
21	4.18881e-87	0.845263	0.892	0.322	9.38797e-83	Mock	Thy1
22	3.88076e-88	0.844151	0.897	0.309	8.69757e-84	Mock	Lsp1
23	3.46466e-92	0.836966	0.912	0.377	7.76499e-88	Mock	Spint2
24	7.97874e-92	0.829795	0.958	0.561	1.78819e-87	Mock	Cd8a
25	6.69592e-115	0.825649	0.98	0.657	1.50069e-110	Mock	Cd3d
26	9.74666e-94	0.823332	0.948	0.503	2.18442e-89	Mock	Lat
27	2.85062e-66	0.785493	0.703	0.168	6.38882e-62	Mock	Tubb2b
28	4.78661e-54	0.78391	0.789	0.343	1.07277e-49	Mock	Birc5
29	1.42075e-49	0.78194	0.545	0.109	3.18417e-45	Mock	Cenpf
30	5.06379e-67	0.774981	0.838	0.324	1.1349e-62	Mock	Ifngr1
31	3.95034e-63	0.766173	0.88	0.463	8.8535e-59	Mock	Ptms
32	8.43174e-76	0.759118	0.818	0.237	1.88972e-71	Mock	Laptm5
33	5.61095e-44	0.739561	0.587	0.19	1.25753e-39	Mock	Cdc20
34	9.81713e-59	0.736519	0.72	0.224	2.20021e-54	Mock	Tubb2a
35	7.44864e-60	0.736457	0.848	0.341	1.66939e-55	Mock	Gm4258
36	1.396e-67	0.734126	0.808	0.303	3.12873e-63	Mock	Ptp4a3
37	1.17564e-79	0.733823	0.924	0.508	2.63484e-75	Mock	Rac2
38	3.29544e-45	0.724742	0.644	0.224	7.38574e-41	Mock	H1fx
39	4.99285e-78	0.710418	0.941	0.608	1.119e-73	Mock	Anxa2
40	7.14179e-100	0.708756	0.978	0.693	1.60062e-95	Mock	Coro1a
41	9.54574e-80	0.70733	0.943	0.631	2.13939e-75	Mock	Satb1
42	1.86587e-59	0.70421	0.641	0.128	4.18178e-55	Mock	Tuba1a
43	1.23586e-48	0.692262	0.708	0.282	2.76982e-44	Mock	Pttg1
44	2.278e-68	0.691094	0.929	0.559	5.10545e-64	Mock	Ldhb
45	1.73685e-63	0.687445	0.705	0.179	3.89262e-59	Mock	Mns1
46	5.93519e-62	0.678709	0.762	0.26	1.33019e-57	Mock	Xrcc6
47	3.13165e-61	0.67538	0.789	0.318	7.01866e-57	Mock	Lrmp
48	4.59467e-42	0.670479	0.514	0.132	1.02976e-37	Mock	Ccnb1
49	4.56742e-61	0.6699	0.776	0.25	1.02365e-56	Mock	Cd247
50	9.83008e-62	0.658057	0.889	0.512	2.20312e-57	Mock	Bcl11b
51	6.72304e-41	0.63127	0.74	0.288	1.50677e-36	Mock	Hist1h2ap
52	3.07978e-38	0.630423	0.44	0.089	6.9024e-34	Mock	Nusap1
53	2.05145e-122	0.630344	0.985	0.883	4.59772e-118	Mock	H2afv
54	1.09973e-71	0.628228	0.929	0.559	2.46471e-67	Mock	Prdx2
55	3.32227e-55	0.626604	0.853	0.433	7.44587e-51	Mock	Rgs10
56	4.05862e-35	0.622958	0.651	0.318	9.09618e-31	Mock	Cks2
57	8.86342e-51	0.607867	0.666	0.198	1.98647e-46	Mock	Ets2
58	3.60735e-37	0.604968	0.646	0.292	8.08478e-33	Mock	Cdca8
59	1.11733e-42	0.604561	0.781	0.388	2.50416e-38	Mock	Btg2
60	9.04723e-63	0.597632	0.523	0.043	2.02767e-58	Mock	2610318N02Rik
61	1.73174e-40	0.597484	0.494	0.113	3.88116e-36	Mock	Tpx2
62	1.45105e-46	0.586522	0.857	0.476	3.2521e-42	Mock	Arpp21
63	1.06597e-44	0.582348	0.496	0.09	2.38906e-40	Mock	Cenpe
64	2.04266e-50	0.582149	0.609	0.145	4.578e-46	Mock	Ilvbl
65	1.04485e-36	0.581981	0.838	0.508	2.34171e-32	Mock	2810417H13Rik
66	4.07529e-51	0.578297	0.607	0.143	9.13354e-47	Mock	E2f2
67	7.25178e-45	0.57781	0.592	0.16	1.62527e-40	Mock	Cd52
68	8.0937e-45	0.57353	0.7	0.26	1.81396e-40	Mock	Emp3
69	2.59012e-52	0.569499	0.543	0.087	5.80499e-48	Mock	Cd4
70	4.95022e-46	0.568406	0.796	0.345	1.10944e-41	Mock	Gpsm3
71	1.67887e-33	0.5653	0.708	0.384	3.76269e-29	Mock	Top2a
72	2.17475e-49	0.553965	0.862	0.556	4.87406e-45	Mock	Smc4
73	8.48057e-47	0.551449	0.649	0.183	1.90067e-42	Mock	Hbb-bs
74	1.87342e-40	0.546747	0.688	0.266	4.19872e-36	Mock	Hmha1
75	1.01723e-42	0.545932	0.703	0.256	2.27982e-38	Mock	Cd24a
76	5.62661e-47	0.544024	0.56	0.119	1.26104e-42	Mock	Knstrn
77	3.26232e-59	0.538039	0.452	0.015	7.3115e-55	Mock	Gm15340
78	4.10605e-45	0.535406	0.6	0.158	9.20248e-41	Mock	Abhd8
79	1.54188e-40	0.533642	0.885	0.49	3.45565e-36	Mock	Tspo
80	2.27269e-36	0.531895	0.6	0.215	5.09356e-32	Mock	Cdkn2d
81	1.29192e-17	0.531437	0.661	0.429	2.89546e-13	Mock	Arl6ip1
82	3.93799e-59	0.531185	0.889	0.655	8.82583e-55	Mock	Eef2
83	2.45451e-41	0.525078	0.609	0.177	5.50104e-37	Mock	A930003A15Rik
84	8.73839e-46	0.524904	0.582	0.145	1.95845e-41	Mock	Def6
85	2.53873e-59	0.523456	0.934	0.669	5.68981e-55	Mock	Ezr
86	7.19906e-38	0.522557	0.686	0.292	1.61345e-33	Mock	Rad21
87	2.73861e-23	0.522359	0.57	0.333	6.13778e-19	Mock	Rrm2
88	1.67089e-29	0.520659	0.477	0.158	3.74479e-25	Mock	Fbxo5
89	2.99256e-46	0.518357	0.393	0.026	6.70692e-42	Mock	Hist3h2ba
90	1.03999e-38	0.511051	0.862	0.524	2.33084e-34	Mock	Rmnd5a
91	1.35898e-37	0.510735	0.801	0.414	3.04574e-33	Mock	Pycard
92	2.75448e-36	0.510446	0.629	0.232	6.17333e-32	Mock	Marcks
93	1.37946e-45	0.510397	0.904	0.573	3.09165e-41	Mock	2024-09-01
94	1.069e-45	0.510325	0.474	0.072	2.39584e-41	Mock	Cd6
95	1.31773e-40	0.51021	0.518	0.124	2.9533e-36	Mock	Cdca3
96	5.30154e-36	0.502598	0.391	0.062	1.18818e-31	Mock	Hmmr
97	1.23954e-94	0.501259	0.983	0.883	2.77806e-90	Mock	Cd3g
98	3.7504e-38	0.501123	0.767	0.352	8.4054e-34	Mock	S100a13
99	7.97251e-41	0.497068	0.604	0.181	1.7868e-36	Mock	Fermt3
100	3.18397e-38	0.489727	0.813	0.42	7.13592e-34	Mock	Tmem256
101	1.28792e-39	0.487466	0.477	0.102	2.88648e-35	Mock	Asf1b
102	3.6243e-35	0.487188	0.7	0.313	8.12278e-31	Mock	Ccdc34
103	2.62062e-66	0.486722	0.971	0.887	5.87333e-62	Mock	Ctsl
104	1.05894e-45	0.483669	0.445	0.056	2.37329e-41	Mock	Apoe
105	7.43205e-53	0.483164	0.408	0.015	1.66567e-48	Mock	Ptcra
106	4.94573e-36	0.481487	0.828	0.463	1.10844e-31	Mock	Desi1
107	1.88775e-32	0.47963	0.72	0.347	4.23082e-28	Mock	Hp1bp3
108	1.40783e-36	0.478835	0.398	0.066	3.15523e-32	Mock	Cdkn3
109	1.64523e-50	0.477516	0.914	0.687	3.68729e-46	Mock	Limd2
110	2.45517e-38	0.477137	0.806	0.475	5.50252e-34	Mock	Pkm
111	1.34217e-44	0.475336	0.892	0.621	3.00808e-40	Mock	Cyba
112	4.65385e-39	0.475147	0.541	0.141	1.04302e-34	Mock	Sh3bgrl
113	1.01768e-42	0.474998	0.521	0.111	2.28083e-38	Mock	Sash3
114	2.3389e-35	0.474685	0.742	0.356	5.24195e-31	Mock	Tmem50a
115	7.21838e-15	0.468112	0.582	0.38	1.61778e-10	Mock	H2afx
116	4.59852e-39	0.462448	0.393	0.049	1.03062e-34	Mock	A430106G13Rik
117	1.98863e-28	0.46099	0.4	0.1	4.45691e-24	Mock	Hist1h1b
118	9.65522e-47	0.460311	0.469	0.058	2.16393e-42	Mock	Selplg
119	1.02999e-49	0.458531	0.943	0.708	2.3084e-45	Mock	Lck
120	2.16327e-33	0.457628	0.462	0.121	4.84831e-29	Mock	Racgap1
121	1.28038e-37	0.455497	0.501	0.121	2.8696e-33	Mock	Itga6
122	1.6427e-28	0.453495	0.799	0.484	3.68161e-24	Mock	Cd27
123	4.95515e-27	0.450938	0.781	0.661	1.11055e-22	Mock	Trbc1
124	4.53904e-30	0.449779	0.494	0.162	1.01729e-25	Mock	Ccna2
125	2.09208e-32	0.449714	0.423	0.096	4.68876e-28	Mock	Nde1
126	7.59379e-36	0.449379	0.543	0.147	1.70192e-31	Mock	Anxa5
127	5.07014e-30	0.444496	0.455	0.13	1.13632e-25	Mock	Hist1h2ae
128	2.36038e-39	0.444394	0.848	0.576	5.29009e-35	Mock	Cox7a2l
129	1.3988e-44	0.442224	0.418	0.045	3.13498e-40	Mock	Gngt2
130	4.78053e-27	0.441854	0.744	0.407	1.07141e-22	Mock	Pdcd4
131	7.76227e-31	0.441489	0.786	0.414	1.73968e-26	Mock	Plgrkt
132	6.75262e-47	0.439881	0.457	0.053	1.5134e-42	Mock	Acap1
133	5.75671e-32	0.439668	0.381	0.07	1.29019e-27	Mock	Prc1
134	4.17378e-29	0.437089	0.835	0.512	9.35427e-25	Mock	Crip1
135	7.94224e-29	0.435	0.686	0.333	1.78001e-24	Mock	Myb
136	1.61517e-37	0.433915	0.909	0.644	3.61993e-33	Mock	2410006H16Rik
137	1.45518e-34	0.433105	0.511	0.141	3.26134e-30	Mock	Mylpf
138	9.9491e-33	0.43275	0.494	0.137	2.22979e-28	Mock	Notch1
139	7.15327e-31	0.43207	0.727	0.354	1.60319e-26	Mock	Tap2
140	2.65483e-53	0.432059	0.948	0.768	5.94999e-49	Mock	Paip2
141	7.79705e-29	0.431977	0.425	0.117	1.74747e-24	Mock	Ccng2
142	3.59446e-27	0.431199	0.801	0.399	8.0559e-23	Mock	Ltb
143	1.38309e-34	0.429455	0.435	0.092	3.09979e-30	Mock	Capn3
144	1.99122e-33	0.425769	0.482	0.121	4.46273e-29	Mock	Atf7ip
145	1.34595e-31	0.425531	0.595	0.213	3.01655e-27	Mock	Hdac7
146	7.38066e-43	0.425272	0.359	0.021	1.65415e-38	Mock	Rag2
147	1.21771e-28	0.424216	0.821	0.452	2.72913e-24	Mock	Rcbtb2
148	2.6932e-34	0.424083	0.87	0.593	6.03601e-30	Mock	Ctcf
149	2.26576e-28	0.423873	0.494	0.164	5.07803e-24	Mock	Dlgap5
150	4.08839e-25	0.423264	0.604	0.303	9.1629e-21	Mock	Uhrf1
151	1.90708e-36	0.419968	0.408	0.064	4.27415e-32	Mock	Ddah2
152	1.67664e-25	0.417063	0.663	0.333	3.75769e-21	Mock	Celf2
153	1.17987e-25	0.416567	0.671	0.311	2.64433e-21	Mock	Chrna9
154	5.0681e-30	0.415351	0.506	0.149	1.13586e-25	Mock	Trim59
155	1.82377e-43	0.413459	0.391	0.032	4.08744e-39	Mock	Acp5
156	5.57474e-32	0.411886	0.811	0.584	1.24941e-27	Mock	Ezh2
157	4.59031e-27	0.411696	0.705	0.38	1.02878e-22	Mock	Cmtm7
158	1.31947e-32	0.41147	0.882	0.597	2.9572e-28	Mock	Glo1
159	2.54596e-20	0.410453	0.565	0.299	5.70601e-16	Mock	Tyms
160	7.99218e-30	0.410221	0.74	0.358	1.79121e-25	Mock	Smim11
161	1.51599e-26	0.409572	0.516	0.198	3.39764e-22	Mock	Cd97
162	9.45702e-31	0.409363	0.518	0.166	2.11951e-26	Mock	Bpgm
163	4.59225e-29	0.408955	0.477	0.151	1.02922e-24	Mock	Traf3ip3
164	5.99094e-39	0.40718	0.415	0.06	1.34269e-34	Mock	Rorc
165	2.98281e-35	0.405738	0.445	0.092	6.68508e-31	Mock	Rdm1
166	3.47027e-26	0.405122	0.688	0.331	7.77757e-22	Mock	Psap
167	8.40426e-24	0.40491	0.713	0.379	1.88356e-19	Mock	Spc24
168	2.66106e-46	0.404509	0.934	0.778	5.96398e-42	Mock	Arhgdib
169	1.184e-121	0.404357	0.985	0.987	2.65358e-117	Mock	Hmgb1
170	4.18262e-25	0.401339	0.749	0.454	9.37409e-21	Mock	Ssbp2
171	2.42149e-41	0.399186	0.386	0.038	5.42704e-37	Mock	Ccdc28b
172	5.87994e-22	0.398722	0.295	0.066	1.31781e-17	Mock	Tuba1c
173	3.01016e-29	0.397935	0.56	0.205	6.74637e-25	Mock	Hes6
174	2.60026e-28	0.397643	0.506	0.164	5.82771e-24	Mock	Tm6sf1
175	9.32085e-32	0.39754	0.435	0.1	2.08899e-27	Mock	Dgkeos
176	1.721e-37	0.396848	0.423	0.07	3.85711e-33	Mock	Bcl2l1
177	1.32422e-24	0.392244	0.747	0.458	2.96784e-20	Mock	Pbrm1
178	1.40309e-50	0.392106	0.951	0.823	3.1446e-46	Mock	Clic1
179	4.60656e-21	0.390986	0.646	0.328	1.03242e-16	Mock	Cd2
180	1.82409e-28	0.390979	0.469	0.136	4.08815e-24	Mock	Cd28
181	1.24609e-28	0.390831	0.514	0.164	2.79275e-24	Mock	Rasgrp2
182	9.39809e-26	0.390454	0.607	0.266	2.1063e-21	Mock	Acyp1
183	7.05209e-24	0.389594	0.57	0.245	1.58051e-19	Mock	Rbmx
184	2.02228e-77	0.38941	0.968	0.891	4.53235e-73	Mock	Gm10709
185	9.70423e-39	0.388945	0.931	0.785	2.17491e-34	Mock	Ly6e
186	3.29065e-25	0.387569	0.641	0.299	7.37501e-21	Mock	Acaa2
187	1.57037e-31	0.384649	0.467	0.119	3.5195e-27	Mock	Ech1
188	6.64465e-26	0.38418	0.816	0.486	1.4892e-21	Mock	Churc1
189	5.50577e-28	0.383796	0.84	0.557	1.23395e-23	Mock	Mrpl52
190	1.76173e-25	0.377906	0.58	0.256	3.94839e-21	Mock	Zfp422
191	1.05525e-24	0.377426	0.521	0.196	2.36502e-20	Mock	Il21r
192	1.51964e-31	0.377189	0.371	0.064	3.40581e-27	Mock	Tctex1d1
193	9.73211e-27	0.374817	0.477	0.158	2.18116e-22	Mock	Tbc1d10c
194	5.94503e-26	0.374565	0.619	0.266	1.3324e-21	Mock	Ndufs7
195	7.9541e-34	0.374488	0.88	0.678	1.78267e-29	Mock	Dbi
196	6.10015e-26	0.373972	0.558	0.218	1.36716e-21	Mock	Ptpn7
197	2.93487e-38	0.371336	0.931	0.755	6.57764e-34	Mock	Supt4a
198	1.22022e-30	0.371118	0.482	0.137	2.73476e-26	Mock	Cby1
199	5.2299e-20	0.370053	0.582	0.286	1.17213e-15	Mock	Lef1
200	3.24073e-23	0.369873	0.634	0.309	7.26313e-19	Mock	Cotl1
201	2.67486e-22	0.369734	0.428	0.147	5.99489e-18	Mock	Ckap5
202	1.31989e-27	0.369264	0.88	0.655	2.95814e-23	Mock	Sfpq
203	4.25494e-31	0.369022	0.342	0.049	9.53617e-27	Mock	Dgka
204	1.74159e-41	0.368152	0.966	0.866	3.90324e-37	Mock	Gtf2h4
205	3.94122e-27	0.367932	0.499	0.162	8.83307e-23	Mock	Cyfip2
206	1.21037e-33	0.366664	0.366	0.053	2.71267e-29	Mock	Plin3
207	2.31564e-29	0.365506	0.452	0.115	5.18981e-25	Mock	Hcst
208	4.12899e-34	0.365505	0.398	0.068	9.2539e-30	Mock	B230118H07Rik
209	1.57768e-21	0.362741	0.607	0.294	3.5359e-17	Mock	Ano6
210	7.42939e-24	0.362556	0.459	0.16	1.66507e-19	Mock	Fas
211	2.22409e-17	0.362283	0.693	0.418	4.98464e-13	Mock	Id3
212	2.53314e-19	0.359703	0.708	0.441	5.67728e-15	Mock	Wasf2
213	2.07248e-21	0.357845	0.661	0.369	4.64484e-17	Mock	Csrp1
214	1.27584e-20	0.354926	0.607	0.296	2.85941e-16	Mock	Srgn
215	6.24497e-33	0.354584	0.332	0.038	1.39962e-28	Mock	Rapgef3
216	4.41294e-33	0.354361	0.349	0.047	9.89028e-29	Mock	Rasal3
217	4.12904e-22	0.353378	0.821	0.546	9.254e-18	Mock	Atp6v0c
218	9.60198e-20	0.353274	0.808	0.507	2.15199e-15	Mock	Fyb
219	3.25273e-28	0.353097	0.376	0.083	7.29001e-24	Mock	Abi3
220	2.19877e-21	0.353071	0.774	0.505	4.92789e-17	Mock	Chd4
221	3.68508e-33	0.35243	0.428	0.085	8.259e-29	Mock	Colq
222	1.14613e-33	0.350346	0.403	0.07	2.5687e-29	Mock	1500009L16Rik
223	1.13119e-22	0.348626	0.514	0.209	2.53522e-18	Mock	Dynlt1f
224	9.32792e-20	0.347589	0.791	0.535	2.09057e-15	Mock	Ets1
225	9.53375e-23	0.347195	0.83	0.586	2.1367e-18	Mock	Myl12b
226	1.13491e-19	0.346704	0.744	0.454	2.54357e-15	Mock	Cux1
227	6.45294e-21	0.345956	0.607	0.277	1.44623e-16	Mock	Ptov1
228	8.45394e-36	0.345925	0.388	0.053	1.8947e-31	Mock	Bphl
229	9.05198e-38	0.345731	0.924	0.797	2.02873e-33	Mock	Skap1
230	1.53018e-24	0.345342	0.452	0.147	3.42943e-20	Mock	Hsdl1
231	4.47005e-34	0.343813	0.369	0.051	1.00183e-29	Mock	Aldh2
232	2.40276e-20	0.343576	0.722	0.437	5.38506e-16	Mock	Acin1
233	2.73039e-20	0.342071	0.73	0.461	6.11934e-16	Mock	Fkbp1a
234	1.68981e-19	0.342001	0.776	0.507	3.7872e-15	Mock	Khdrbs1
235	4.49828e-23	0.340367	0.545	0.218	1.00815e-18	Mock	Hcls1
236	1.35196e-20	0.339714	0.641	0.339	3.03001e-16	Mock	Upf3b
237	5.01571e-18	0.338821	0.641	0.347	1.12412e-13	Mock	Themis
238	7.02491e-27	0.338297	0.366	0.079	1.57442e-22	Mock	Scd2
239	1.81303e-25	0.337454	0.45	0.141	4.06336e-21	Mock	Wbp2
240	1.99021e-26	0.334828	0.42	0.111	4.46047e-22	Mock	Rnf157
241	1.65088e-15	0.334269	0.452	0.228	3.69996e-11	Mock	Tacc3
242	8.34173e-24	0.332579	0.83	0.603	1.86955e-19	Mock	Nono
243	2.66898e-29	0.33152	0.916	0.75	5.98173e-25	Mock	Gnai2
244	5.18493e-25	0.331283	0.302	0.056	1.16205e-20	Mock	Ckap2
245	1.27862e-26	0.331157	0.383	0.09	2.86564e-22	Mock	2024-09-09
246	5.53085e-26	0.330323	0.403	0.105	1.23957e-21	Mock	Aamdc
247	2.30513e-34	0.329312	0.943	0.847	5.16625e-30	Mock	Dynll1
248	1.55842e-27	0.329288	0.386	0.087	3.49273e-23	Mock	Mpp1
249	2.57215e-27	0.328867	0.383	0.087	5.7647e-23	Mock	Zap70
250	5.23767e-23	0.328473	0.44	0.143	1.17387e-18	Mock	Grap
251	3.37521e-19	0.328405	0.563	0.262	7.56453e-15	Mock	Ctse
252	1.91206e-26	0.327784	0.373	0.085	4.2853e-22	Mock	Bub1b
253	1.66503e-26	0.327589	0.273	0.032	3.73166e-22	Mock	Cdc25b
254	2.84665e-20	0.327385	0.85	0.627	6.37992e-16	Mock	Cd3e
255	2.79361e-18	0.327131	0.641	0.33	6.26103e-14	Mock	Tln1
256	5.12088e-22	0.326695	0.378	0.115	1.14769e-17	Mock	Sgol1
257	1.58731e-17	0.324885	0.683	0.409	3.55749e-13	Mock	2024-09-06
258	5.56066e-19	0.323437	0.786	0.522	1.24626e-14	Mock	Fundc2
259	6.38613e-19	0.323349	0.425	0.164	1.43126e-14	Mock	Sit1
260	1.61792e-18	0.322814	0.776	0.505	3.62609e-14	Mock	Eci2
261	3.14921e-20	0.322796	0.568	0.25	7.05801e-16	Mock	Clk3
262	2.96611e-21	0.322682	0.518	0.209	6.64764e-17	Mock	Phpt1
263	9.70466e-18	0.322647	0.862	0.637	2.17501e-13	Mock	Rsrp1
264	2.54734e-18	0.322445	0.437	0.179	5.70909e-14	Mock	Casc5
265	1.52859e-16	0.322117	0.597	0.32	3.42587e-12	Mock	Lgals9
266	7.57243e-17	0.321764	0.668	0.386	1.69713e-12	Mock	Dck
267	5.40404e-19	0.32154	0.639	0.335	1.21115e-14	Mock	Cuedc2
268	3.7146e-22	0.32146	0.275	0.051	8.32516e-18	Mock	Fam64a
269	2.86928e-12	0.321199	0.536	0.333	6.43062e-08	Mock	Cdk1
270	7.31317e-19	0.320983	0.558	0.262	1.63903e-14	Mock	Nfatc3
271	3.41313e-28	0.3208	0.909	0.736	7.6495e-24	Mock	Ndufa13
272	2.63968e-18	0.319753	0.747	0.471	5.91605e-14	Mock	Dgcr6
273	6.65353e-21	0.31918	0.506	0.205	1.49119e-16	Mock	Rcsd1
274	1.03889e-10	0.318969	0.754	0.61	2.32837e-06	Mock	Tubb4b
275	3.03603e-24	0.318762	0.305	0.058	6.80435e-20	Mock	Ckap2l
276	9.24917e-16	0.318562	0.708	0.475	2.07292e-11	Mock	Ubald2
277	4.16686e-22	0.31817	0.425	0.134	9.33877e-18	Mock	Bin2
278	6.38837e-31	0.316406	0.339	0.047	1.43176e-26	Mock	Tbxa2r
279	2.28854e-16	0.316055	0.617	0.339	5.12908e-12	Mock	Sh3kbp1
280	6.4628e-34	0.315532	0.931	0.789	1.44844e-29	Mock	Anp32a
281	6.26897e-27	0.314747	0.351	0.072	1.405e-22	Mock	Gse1
282	4.51064e-21	0.31445	0.499	0.196	1.01092e-16	Mock	Smarcd2
283	2.39403e-16	0.312706	0.563	0.292	5.3655e-12	Mock	Fbxl12
284	5.80202e-14	0.312698	0.735	0.586	1.30035e-09	Mock	H2-T22
285	1.47481e-19	0.312282	0.867	0.665	3.30534e-15	Mock	Ucp2
286	5.74346e-29	0.312027	0.265	0.021	1.28722e-24	Mock	Ypel3
287	4.5533e-18	0.310975	0.735	0.484	1.02049e-13	Mock	Ndufs2
288	3.99318e-22	0.310883	0.464	0.162	8.94953e-18	Mock	Ebp
289	3.9773e-17	0.31072	0.342	0.121	8.91391e-13	Mock	Kif11
290	8.73487e-18	0.310401	0.58	0.281	1.95766e-13	Mock	Cdk2ap2
291	2.46255e-19	0.310323	0.553	0.247	5.51906e-15	Mock	Hdac1
292	3.30373e-18	0.309777	0.631	0.328	7.40432e-14	Mock	Ilf2
293	6.69903e-17	0.309416	0.818	0.599	1.50139e-12	Mock	Pnrc1
294	1.10347e-20	0.308687	0.477	0.177	2.47309e-16	Mock	Vrk3
295	7.23192e-18	0.30789	0.536	0.252	1.62082e-13	Mock	Smarca4
296	6.02576e-17	0.307459	0.582	0.301	1.35049e-12	Mock	Slc9a3r1
297	1.32622e-19	0.306321	0.287	0.07	2.97232e-15	Mock	Aurka
298	1.52448e-22	0.306222	0.359	0.094	3.41666e-18	Mock	A430035B10Rik
299	2.68161e-23	0.306036	0.403	0.115	6.01004e-19	Mock	Fmnl1
300	3.89622e-20	0.305569	0.307	0.079	8.73222e-16	Mock	Hist1h1c
301	9.0875e-40	0.304136	0.948	0.879	2.03669e-35	Mock	Anp32e
302	1.83984e-16	0.30381	0.678	0.39	4.12346e-12	Mock	Ndufs8
303	7.41228e-31	0.302842	0.941	0.847	1.66124e-26	Mock	Rpl22l1
304	1.29889e-61	0.302389	0.993	0.979	2.91107e-57	Mock	Tmsb4x
305	9.52441e-35	0.301352	0.275	0.008	2.13461e-30	Mock	P2rx1
306	6.78227e-20	0.300664	0.818	0.62	1.52004e-15	Mock	Ict1
307	3.63557e-19	0.300095	0.521	0.215	8.14804e-15	Mock	R3hdm4
308	1.24094e-15	0.298946	0.744	0.46	2.78119e-11	Mock	Fkbp2
309	6.39766e-20	0.298931	0.469	0.185	1.43384e-15	Mock	Vamp8
310	3.28364e-16	0.297642	0.624	0.352	7.35929e-12	Mock	Higd2a
311	3.80681e-25	0.297343	0.359	0.081	8.53182e-21	Mock	Dnah8
312	3.76259e-19	0.296996	0.312	0.085	8.43271e-15	Mock	Ddit4
313	6.1525e-21	0.296482	0.405	0.134	1.3789e-16	Mock	Ccm2
314	3.75189e-29	0.295013	0.329	0.047	8.40873e-25	Mock	Msh5
315	9.96365e-16	0.294637	0.796	0.544	2.23305e-11	Mock	AI662270
316	3.75665e-24	0.294475	0.931	0.772	8.41941e-20	Mock	Smdt1
317	6.74541e-21	0.294426	0.415	0.137	1.51178e-16	Mock	Mpst
318	5.04713e-15	0.294066	0.769	0.514	1.13116e-10	Mock	Edem1
319	1.80379e-27	0.293789	0.344	0.062	4.04264e-23	Mock	Atp2a3
320	2.64307e-14	0.29346	0.735	0.433	5.92364e-10	Mock	Nebl
321	1.26044e-14	0.293038	0.668	0.414	2.82489e-10	Mock	Npc2
322	7.78466e-28	0.293011	0.307	0.043	1.7447e-23	Mock	Sh2d2a
323	3.85271e-17	0.292862	0.57	0.279	8.6347e-13	Mock	Spop
324	6.55621e-19	0.292242	0.462	0.175	1.46938e-14	Mock	Stap1
325	1.87376e-15	0.29161	0.639	0.352	4.19946e-11	Mock	Hspb11
326	1.11976e-16	0.291453	0.774	0.588	2.50961e-12	Mock	Gm10076
327	6.06202e-15	0.290653	0.624	0.343	1.35862e-10	Mock	Arhgef1
328	3.33962e-21	0.288448	0.369	0.105	7.48476e-17	Mock	Kcnn4
329	1.67664e-16	0.288169	0.769	0.563	3.75768e-12	Mock	Rtn3
330	2.05236e-17	0.288147	0.425	0.169	4.59974e-13	Mock	Bach1
331	5.89745e-21	0.287521	0.398	0.128	1.32174e-16	Mock	Txndc15
332	1.95968e-31	0.287048	0.953	0.893	4.39202e-27	Mock	Ube2s
333	3.15851e-12	0.286795	0.464	0.258	7.07885e-08	Mock	Clspn
334	5.56068e-17	0.286705	0.509	0.23	1.24626e-12	Mock	Cdkn1b
335	8.99693e-15	0.28602	0.666	0.392	2.01639e-10	Mock	Hmgn5
336	3.71887e-54	0.285857	0.971	0.913	8.33474e-50	Mock	Uqcrh
337	5.41654e-20	0.284826	0.359	0.105	1.21396e-15	Mock	Mgst2
338	1.06005e-71	0.284792	0.983	0.962	2.37579e-67	Mock	Gapdh
339	1.32332e-17	0.283296	0.359	0.128	2.96584e-13	Mock	Dusp10
340	1.21728e-15	0.28296	0.442	0.2	2.72816e-11	Mock	Myef2
341	1.98874e-37	0.28256	0.951	0.87	4.45717e-33	Mock	Atpif1
342	6.83651e-19	0.282457	0.388	0.128	1.5322e-14	Mock	Kdm6b
343	2.75538e-14	0.282412	0.565	0.309	6.17536e-10	Mock	Gnai3
344	7.54582e-18	0.282351	0.371	0.13	1.69117e-13	Mock	Incenp
345	7.21071e-20	0.281004	0.447	0.16	1.61606e-15	Mock	Krt10
346	1.7989e-18	0.279585	0.423	0.158	4.03171e-14	Mock	1110001J03Rik
347	1.46549e-23	0.279581	0.361	0.089	3.28447e-19	Mock	Arhgap9
348	2.45106e-13	0.278854	0.636	0.395	5.49332e-09	Mock	Cdc37
349	1.63018e-14	0.27815	0.59	0.33	3.65355e-10	Mock	Pafah1b3
350	1.78133e-17	0.277389	0.435	0.171	3.99231e-13	Mock	Rpl29
351	8.44592e-16	0.27697	0.771	0.586	1.8929e-11	Mock	Smc1a
352	6.17517e-19	0.275713	0.278	0.068	1.38398e-14	Mock	Kif23
353	3.8577e-22	0.275596	0.322	0.073	8.64589e-18	Mock	Chd2
354	1.11706e-18	0.274689	0.418	0.151	2.50356e-14	Mock	Klhl6
355	4.97329e-10	0.274602	0.627	0.45	1.11461e-05	Mock	Bub3
356	1.54999e-16	0.274365	0.302	0.094	3.47384e-12	Mock	Kif22
357	5.08758e-17	0.27316	0.317	0.102	1.14023e-12	Mock	Ndc80
358	1.75533e-13	0.272498	0.73	0.486	3.93405e-09	Mock	Nt5c
359	2.24047e-26	0.27243	0.292	0.04	5.02135e-22	Mock	1810059H22Rik
360	6.29922e-15	0.272207	0.577	0.309	1.41178e-10	Mock	Pagr1a
361	4.33411e-19	0.271802	0.373	0.119	9.71361e-15	Mock	Dock8
362	2.6135e-21	0.271436	0.342	0.087	5.85737e-17	Mock	Il16
363	3.00441e-21	0.27133	0.887	0.778	6.73349e-17	Mock	Nucks1
364	3.31137e-82	0.270669	0.98	0.968	7.42144e-78	Mock	Rpl7
365	5.03514e-15	0.270574	0.533	0.279	1.12848e-10	Mock	Eif4b
366	2.4938e-22	0.270424	0.292	0.06	5.5891e-18	Mock	Ect2
367	4.14333e-11	0.270072	0.398	0.2	9.28604e-07	Mock	Vim
368	4.38527e-28	0.270065	0.31	0.041	9.82828e-24	Mock	Pecam1
369	7.30834e-11	0.269997	0.617	0.422	1.63794e-06	Mock	Zfp36l2
370	8.37563e-11	0.269922	0.764	0.54	1.87715e-06	Mock	Dntt
371	1.58207e-20	0.269853	0.351	0.098	3.54573e-16	Mock	Senp7
372	4.03312e-41	0.267902	0.953	0.887	9.03902e-37	Mock	Eif3h
373	1.63142e-09	0.2678	0.74	0.61	3.65633e-05	Mock	Ccr9
374	3.36384e-21	0.267722	0.889	0.75	7.53905e-17	Mock	Gnb2
375	2.29398e-106	0.267513	0.983	0.994	5.14127e-102	Mock	Rpl28
376	5.66541e-15	0.267421	0.875	0.665	1.26973e-10	Mock	Atox1
377	4.52931e-12	0.267403	0.548	0.318	1.01511e-07	Mock	Phlda1
378	3.92975e-15	0.267255	0.553	0.273	8.80736e-11	Mock	Commd4
379	1.47273e-13	0.266542	0.715	0.467	3.30069e-09	Mock	Mien1
380	1.47447e-19	0.265664	0.26	0.053	3.30459e-15	Mock	Aspm
381	1.35384e-12	0.265594	0.713	0.48	3.03422e-08	Mock	Them6
382	1.34641e-49	0.265028	0.966	0.932	3.01757e-45	Mock	Hmgn2
383	6.02832e-13	0.264038	0.553	0.309	1.35107e-08	Mock	Pts
384	3.3655e-16	0.26374	0.857	0.676	7.54275e-12	Mock	Tpm3-rs7
385	5.85818e-13	0.263427	0.629	0.379	1.31294e-08	Mock	Polr2a
386	9.78374e-12	0.263305	0.826	0.612	2.19273e-07	Mock	Cks1b
387	3.62265e-23	0.262947	0.285	0.049	8.11909e-19	Mock	Neil3
388	1.03351e-17	0.262432	0.317	0.094	2.3163e-13	Mock	Setd4
389	2.16444e-12	0.262133	0.59	0.339	4.85094e-08	Mock	Cap1
390	5.93502e-13	0.261837	0.587	0.333	1.33016e-08	Mock	Ccdc124
391	8.28297e-13	0.260988	0.767	0.556	1.85638e-08	Mock	Ssna1
392	3.32642e-12	0.260843	0.346	0.145	7.45518e-08	Mock	H1f0
393	1.00007e-13	0.260369	0.843	0.637	2.24136e-09	Mock	Cct4
394	6.30127e-20	0.259608	0.317	0.081	1.41224e-15	Mock	Sirt2
395	3.47852e-15	0.259352	0.4	0.169	7.79606e-11	Mock	Upf3a
396	5.71227e-14	0.259084	0.494	0.243	1.28023e-09	Mock	Sdcbp
397	6.0763e-13	0.25881	0.587	0.333	1.36182e-08	Mock	Slc38a1
398	3.20818e-15	0.258759	0.356	0.137	7.19018e-11	Mock	Ublcp1
399	2.64532e-16	0.258653	0.398	0.153	5.92868e-12	Mock	Acsl5
400	1.57664e-11	0.258046	0.634	0.407	3.53356e-07	Mock	Tmem59
401	5.13408e-24	0.257738	0.26	0.032	1.15065e-19	Mock	Dok2
402	4.4302e-23	0.25766	0.278	0.045	9.92897e-19	Mock	Ptpn6
403	9.45759e-12	0.257354	0.725	0.499	2.11964e-07	Mock	Anapc16
404	5.47698e-24	0.256858	0.929	0.817	1.2275e-19	Mock	Ndufb11
405	6.69084e-19	0.256592	0.253	0.053	1.49955e-14	Mock	Kif4
406	1.03321e-16	0.255776	0.388	0.147	2.31564e-12	Mock	Ethe1
407	4.46441e-13	0.25541	0.467	0.228	1.00056e-08	Mock	Rasgrp1
408	4.45679e-15	0.255032	0.445	0.19	9.98856e-11	Mock	Mif4gd
409	3.71006e-14	0.254987	0.452	0.211	8.31499e-10	Mock	Atl2
410	5.27176e-23	0.254608	0.278	0.045	1.18151e-18	Mock	Cxxc5
411	8.63382e-21	0.254451	0.258	0.045	1.93501e-16	Mock	Tmem218
412	3.37128e-14	0.254314	0.423	0.19	7.55571e-10	Mock	Ing4
413	2.22296e-20	0.253935	0.902	0.776	4.9821e-16	Mock	Cbx1
414	4.09014e-13	0.253278	0.622	0.343	9.16681e-09	Mock	Ntan1
415	5.14882e-14	0.253139	0.474	0.235	1.15395e-09	Mock	Trpc4ap
416	3.38014e-13	0.252914	0.818	0.612	7.57557e-09	Mock	Scp2
417	1.25508e-19	0.252516	0.297	0.07	2.81289e-15	Mock	Itgal
418	4.16333e-17	0.25241	0.319	0.1	9.33086e-13	Mock	Rnf26
419	1.69372e-11	0.251598	0.592	0.367	3.79595e-07	Mock	Adrbk1
420	3.60842e-15	0.251402	0.408	0.166	8.0872e-11	Mock	Slc24a5
421	4.60665e-11	0.250609	0.693	0.473	1.03244e-06	Mock	Bptf
422	2.97351e-13	0.250314	0.356	0.147	6.66423e-09	Mock	Klf6
423	3.18225e-19	0.250061	0.332	0.09	7.13205e-15	Mock	Icam2
424	9.93613e-135	1.32608	0.977	0.432	2.22689e-130	MRV	H2-D1
425	3.28749e-108	1.23076	0.855	0.192	7.36793e-104	MRV	Bst2
426	2.37536e-95	1.22048	0.695	0	5.32366e-91	MRV	Iigp1
427	1.86303e-86	1.19359	0.753	0.15	4.17542e-82	MRV	Isg15
428	2.05558e-112	1.18543	0.906	0.364	4.60697e-108	MRV	Ung
429	2.10004e-111	1.17984	0.883	0.263	4.7066e-107	MRV	Syce2
430	5.22897e-98	1.1398	0.782	0.113	1.17192e-93	MRV	Zbp1
431	2.41777e-104	1.09674	0.75	0.01	5.4187e-100	MRV	Rtp4
432	1.17203e-64	1.08366	0.642	0.106	2.62676e-60	MRV	Ifi27l2a
433	1.33345e-91	1.01508	0.78	0.16	2.98854e-87	MRV	Serf1
434	3.49824e-122	0.954573	0.972	0.617	7.84025e-118	MRV	B2m
435	5.46396e-102	0.903214	0.911	0.494	1.22458e-97	MRV	Naa50
436	6.28451e-61	0.893552	0.693	0.211	1.40849e-56	MRV	Basp1
437	5.97588e-81	0.871788	0.814	0.312	1.33931e-76	MRV	Rexo2
438	5.12414e-89	0.857069	0.889	0.489	1.14842e-84	MRV	Odc1
439	7.75022e-94	0.850428	0.925	0.533	1.73698e-89	MRV	Dctpp1
440	2.24335e-63	0.837975	0.682	0.184	5.02779e-59	MRV	H2-K1
441	4.02043e-84	0.829989	0.857	0.378	9.01059e-80	MRV	Ppa1
442	3.66839e-114	0.819675	0.966	0.686	8.22159e-110	MRV	Slc25a4
443	2.49477e-60	0.786252	0.508	0.01	5.59129e-56	MRV	Ccr7
444	4.1798e-66	0.781871	0.54	0.007	9.36777e-62	MRV	Irf7
445	1.64047e-60	0.774596	0.552	0.039	3.67662e-56	MRV	Ifitm3
446	2.55117e-64	0.764393	0.535	0.012	5.71767e-60	MRV	Gbp6
447	6.60206e-117	0.759559	0.989	0.749	1.47965e-112	MRV	Hspe1
448	2.11759e-67	0.744215	0.823	0.447	4.74593e-63	MRV	Dhfr
449	1.75243e-72	0.742305	0.857	0.41	3.92754e-68	MRV	Fbl
450	9.10531e-54	0.739125	0.454	0.002	2.04068e-49	MRV	Ifit1
451	3.08643e-83	0.73787	0.893	0.555	6.91731e-79	MRV	Tex30
452	1.63295e-53	0.724282	0.605	0.15	3.65977e-49	MRV	Ybx3
453	5.67874e-105	0.71643	0.981	0.776	1.27272e-100	MRV	Mif
454	6.79681e-58	0.708184	0.492	0.01	1.5233e-53	MRV	Usp18
455	3.14961e-54	0.706455	0.563	0.096	7.0589e-50	MRV	Srm
456	3.30999e-52	0.702633	0.484	0.032	7.41834e-48	MRV	Gpr25
457	1.257e-62	0.701502	0.765	0.349	2.81719e-58	MRV	Exosc5
458	1.39558e-61	0.699074	0.785	0.408	3.12777e-57	MRV	Mpp6
459	6.25414e-52	0.695506	0.441	0.002	1.40168e-47	MRV	Ly6a
460	1.6658e-70	0.694277	0.872	0.499	3.73339e-66	MRV	Fkbp4
461	1.54262e-51	0.69335	0.542	0.096	3.45731e-47	MRV	Lap3
462	6.16065e-74	0.692999	0.889	0.558	1.38072e-69	MRV	Zfp91
463	8.52226e-47	0.692017	0.712	0.339	1.91001e-42	MRV	Ifi27
464	3.16396e-50	0.679096	0.653	0.233	7.09106e-46	MRV	Eif1a
465	2.74515e-119	0.679033	0.987	0.818	6.15242e-115	MRV	Cycs
466	4.41686e-49	0.678884	0.544	0.106	9.89906e-45	MRV	Samd9l
467	5.25888e-52	0.670155	0.495	0.047	1.17862e-47	MRV	Epsti1
468	1.7159e-49	0.669853	0.601	0.167	3.84569e-45	MRV	Stat1
469	3.26637e-39	0.658511	0.574	0.211	7.32059e-35	MRV	Ifi47
470	1.52985e-67	0.655502	0.868	0.553	3.42871e-63	MRV	Syncrip
471	2.14241e-49	0.654424	0.499	0.061	4.80156e-45	MRV	Igtp
472	1.02167e-54	0.645799	0.783	0.435	2.28977e-50	MRV	Prdx4
473	1.16043e-54	0.638028	0.475	0.012	2.60076e-50	MRV	Xaf1
474	4.99281e-48	0.621145	0.736	0.371	1.11899e-43	MRV	Gar1
475	3.52671e-48	0.617492	0.539	0.108	7.90406e-44	MRV	Mettl1
476	1.04698e-65	0.615719	0.896	0.71	2.3465e-61	MRV	Calr
477	3.36451e-42	0.615062	0.514	0.111	7.54053e-38	MRV	Gbp7
478	1.14151e-84	0.611623	0.977	0.735	2.55836e-80	MRV	Ranbp1
479	5.51098e-42	0.609588	0.473	0.081	1.23512e-37	MRV	Irgm1
480	9.89282e-55	0.606593	0.834	0.509	2.21718e-50	MRV	Pole4
481	4.05845e-78	0.603432	0.936	0.681	9.0958e-74	MRV	Eif2s1
482	6.45707e-55	0.592397	0.814	0.469	1.44716e-50	MRV	Polr2f
483	7.25438e-47	0.591248	0.448	0.032	1.62585e-42	MRV	Trim30a
484	1.22737e-66	0.587961	0.928	0.681	2.75079e-62	MRV	Hspd1
485	6.30911e-53	0.578539	0.866	0.528	1.414e-48	MRV	C1qbp
486	7.40647e-41	0.576534	0.49	0.096	1.65994e-36	MRV	Arap2
487	1.13744e-104	0.573056	0.981	0.838	2.54923e-100	MRV	Atp5g1
488	2.39944e-42	0.57196	0.492	0.088	5.37763e-38	MRV	Ifi35
489	2.15744e-45	0.569606	0.75	0.43	4.83526e-41	MRV	Itgb1
490	1.51256e-50	0.568538	0.814	0.494	3.38995e-46	MRV	Nhp2
491	2.06118e-60	0.567104	0.881	0.646	4.61952e-56	MRV	Cd81
492	3.03637e-57	0.56633	0.846	0.545	6.80512e-53	MRV	Cfdp1
493	2.37306e-40	0.564201	0.652	0.287	5.3185e-36	MRV	Med19
494	9.82705e-40	0.558479	0.488	0.103	2.20244e-35	MRV	Ptpla
495	1.03839e-53	0.556721	0.864	0.568	2.32724e-49	MRV	Lyar
496	1.15633e-37	0.549353	0.518	0.145	2.59157e-33	MRV	Alad
497	1.36384e-32	0.548385	0.623	0.314	3.05663e-28	MRV	Dnajc21
498	3.5478e-40	0.547787	0.439	0.061	7.95134e-36	MRV	Cdyl2
499	5.49679e-53	0.545559	0.859	0.612	1.23194e-48	MRV	Ebna1bp2
500	1.915e-60	0.545531	0.895	0.646	4.2919e-56	MRV	St13
501	1.28263e-51	0.540671	0.838	0.607	2.87464e-47	MRV	Psmb9
502	3.33633e-38	0.53531	0.478	0.108	7.47738e-34	MRV	Smyd2
503	8.60086e-38	0.534678	0.454	0.084	1.92762e-33	MRV	Casp7
504	3.87329e-53	0.529184	0.874	0.661	8.68081e-49	MRV	Eif5
505	6.22265e-36	0.52845	0.478	0.12	1.39462e-31	MRV	Zcwpw1
506	1.09121e-39	0.525344	0.74	0.477	2.44563e-35	MRV	Psme2
507	1.77278e-39	0.52498	0.766	0.467	3.97317e-35	MRV	Bola2
508	1.14429e-43	0.524716	0.798	0.509	2.56457e-39	MRV	Bax
509	2.84529e-54	0.523728	0.874	0.619	6.37686e-50	MRV	Higd1a
510	2.7774e-39	0.521827	0.723	0.423	6.22472e-35	MRV	Arf6
511	2.9207e-32	0.516428	0.627	0.302	6.54587e-28	MRV	Pmepa1
512	6.4709e-33	0.515562	0.501	0.162	1.45026e-28	MRV	Yaf2
513	6.03236e-52	0.513381	0.883	0.629	1.35197e-47	MRV	Cdk4
514	5.91142e-44	0.513212	0.9	0.595	1.32487e-39	MRV	Siva1
515	1.33586e-36	0.510713	0.522	0.167	2.99392e-32	MRV	Rrp9
516	1.25347e-33	0.508316	0.469	0.125	2.80927e-29	MRV	Runx3
517	6.6221e-41	0.501838	0.804	0.528	1.48414e-36	MRV	Bri3
518	1.32391e-34	0.501576	0.674	0.405	2.96715e-30	MRV	Suds3
519	3.26754e-36	0.501288	0.454	0.096	7.32321e-32	MRV	Timm10
520	4.65339e-28	0.501165	0.512	0.204	1.04292e-23	MRV	Irf1
521	6.00631e-32	0.500534	0.642	0.324	1.34613e-27	MRV	Rrbp1
522	1.06818e-55	0.500369	0.895	0.681	2.39401e-51	MRV	Zfp706
523	5.02935e-38	0.496465	0.759	0.477	1.12718e-33	MRV	Mrto4
524	3.18282e-31	0.487411	0.584	0.263	7.13333e-27	MRV	Nelfe
525	2.21918e-72	0.482102	0.976	0.857	4.97363e-68	MRV	Hsp90aa1
526	2.78838e-27	0.478911	0.561	0.28	6.24931e-23	MRV	Gnl3
527	5.82142e-29	0.477025	0.627	0.386	1.3047e-24	MRV	Psmb10
528	1.59233e-28	0.476816	0.556	0.251	3.56873e-24	MRV	Irf2
529	6.46789e-27	0.473745	0.633	0.381	1.44958e-22	MRV	Mndal
530	1.19721e-27	0.471894	0.471	0.162	2.68318e-23	MRV	Camk2d
531	1.25192e-39	0.469185	0.834	0.609	2.80581e-35	MRV	Rfc4
532	2.64249e-66	0.467599	0.955	0.779	5.92234e-62	MRV	Snrpd3
533	6.08773e-30	0.467269	0.64	0.349	1.36438e-25	MRV	Emb
534	5.07219e-41	0.467044	0.847	0.695	1.13678e-36	MRV	Hspa5
535	1.89877e-32	0.466138	0.463	0.133	4.25552e-28	MRV	Slc25a39
536	1.86231e-28	0.463578	0.461	0.155	4.17381e-24	MRV	Zfp593
537	5.0259e-39	0.462264	0.804	0.592	1.1264e-34	MRV	Ppp1r2
538	1.11137e-34	0.45986	0.751	0.489	2.4908e-30	MRV	Cuta
539	1.3145e-30	0.459339	0.672	0.386	2.94605e-26	MRV	Amd1
540	3.12519e-28	0.455813	0.552	0.265	7.00417e-24	MRV	Bola1
541	2.28299e-37	0.452841	0.804	0.55	5.11663e-33	MRV	Uchl3
542	1.43006e-25	0.451074	0.627	0.378	3.20506e-21	MRV	Vimp
543	4.4213e-39	0.450899	0.864	0.654	9.90903e-35	MRV	Pa2g4
544	8.31643e-52	0.446535	0.915	0.759	1.86388e-47	MRV	Cacybp
545	1.98313e-28	0.446139	0.384	0.079	4.44459e-24	MRV	Parp14
546	3.05103e-26	0.444711	0.531	0.238	6.83796e-22	MRV	Pno1
547	3.15006e-26	0.444085	0.463	0.167	7.0599e-22	MRV	Znhit6
548	4.03035e-27	0.442691	0.725	0.484	9.03281e-23	MRV	Lig1
549	5.93548e-21	0.442213	0.591	0.391	1.33026e-16	MRV	Ifi203
550	4.67757e-19	0.441145	0.685	0.509	1.04834e-14	MRV	Gzma
551	5.50736e-33	0.439159	0.766	0.541	1.23431e-28	MRV	Ptges3
552	1.80743e-57	0.43799	0.962	0.813	4.05082e-53	MRV	Set
553	2.9402e-25	0.437939	0.399	0.12	6.58958e-21	MRV	Dfna5
554	1.71238e-29	0.435342	0.733	0.484	3.83779e-25	MRV	Tomm40
555	3.65594e-40	0.435328	0.84	0.617	8.19369e-36	MRV	Pfdn2
556	2.12811e-25	0.433805	0.507	0.233	4.76952e-21	MRV	Gsr
557	7.59023e-34	0.433562	0.303	0	1.70112e-29	MRV	Pydc3
558	1.26783e-22	0.432057	0.467	0.211	2.84146e-18	MRV	Pphln1
559	6.78324e-49	0.430964	0.9	0.717	1.52026e-44	MRV	Cox17
560	1.62191e-40	0.430499	0.842	0.631	3.63502e-36	MRV	Timm17a
561	5.02219e-26	0.42845	0.612	0.346	1.12557e-21	MRV	Psmc3ip
562	8.6908e-23	0.427225	0.531	0.278	1.94778e-18	MRV	Gclm
563	1.89175e-49	0.42672	0.906	0.759	4.23979e-45	MRV	Rwdd1
564	2.30913e-36	0.424831	0.8	0.604	5.17523e-32	MRV	1810022K09Rik
565	3.10724e-59	0.422587	0.942	0.808	6.96394e-55	MRV	Ndufab1
566	1.30802e-27	0.418516	0.621	0.327	2.93153e-23	MRV	Rrp15
567	9.10522e-27	0.417974	0.625	0.378	2.04066e-22	MRV	Exosc7
568	5.24721e-29	0.415505	0.753	0.57	1.176e-24	MRV	Dnajc3
569	1.01607e-26	0.41532	0.365	0.076	2.27721e-22	MRV	Siah2
570	1.92842e-56	0.413638	0.932	0.796	4.32197e-52	MRV	Pdcd5
571	7.6152e-45	0.412936	0.932	0.762	1.70672e-40	MRV	Hnrnpdl
572	2.04892e-23	0.41216	0.606	0.369	4.59203e-19	MRV	Anapc11
573	3.58241e-31	0.411203	0.8	0.69	8.0289e-27	MRV	Pdia6
574	4.88963e-21	0.410952	0.556	0.322	1.09586e-16	MRV	Lims1
575	2.78094e-22	0.410176	0.542	0.295	6.23264e-18	MRV	Mycbp2
576	9.30845e-37	0.40948	0.93	0.786	2.08621e-32	MRV	Rgcc
577	1.29735e-27	0.408161	0.719	0.504	2.90763e-23	MRV	Atp6v0b
578	1.27863e-23	0.407913	0.36	0.088	2.86567e-19	MRV	Btg3
579	7.97818e-42	0.407787	0.91	0.73	1.78807e-37	MRV	Nudc
580	6.14502e-54	0.404873	0.936	0.799	1.37722e-49	MRV	Taf10
581	1.25432e-21	0.404103	0.605	0.388	2.81118e-17	MRV	Ddx21
582	1.74688e-21	0.403876	0.411	0.155	3.9151e-17	MRV	Shmt2
583	5.94729e-50	0.402281	0.932	0.791	1.33291e-45	MRV	Sap18
584	2.24744e-22	0.401473	0.546	0.297	5.03697e-18	MRV	Mrpl17
585	5.38482e-56	0.400683	0.966	0.857	1.20685e-51	MRV	Hnrnpd
586	3.26887e-30	0.397201	0.804	0.597	7.3262e-26	MRV	Topbp1
587	2.15929e-24	0.397188	0.35	0.079	4.8394e-20	MRV	Nomo1
588	6.56458e-20	0.395814	0.482	0.241	1.47125e-15	MRV	Rrs1
589	1.4566e-25	0.394095	0.691	0.477	3.26454e-21	MRV	Ppid
590	2.08114e-21	0.393878	0.608	0.366	4.66426e-17	MRV	Wdr43
591	3.10739e-24	0.393385	0.35	0.084	6.96429e-20	MRV	Nampt
592	2.36338e-25	0.392686	0.685	0.467	5.2968e-21	MRV	Rab10
593	6.43478e-25	0.392658	0.644	0.41	1.44216e-20	MRV	Tsfm
594	1.33062e-21	0.392536	0.669	0.484	2.98219e-17	MRV	Ppp4r2
595	2.36148e-29	0.392386	0.791	0.592	5.29254e-25	MRV	Mrpl12
596	1.87186e-26	0.392048	0.324	0.047	4.19521e-22	MRV	Rnf19b
597	1.2484e-25	0.390305	0.36	0.076	2.79792e-21	MRV	Ppp3ca
598	1.56755e-31	0.389605	0.81	0.624	3.5132e-27	MRV	Eif6
599	4.84345e-28	0.388815	0.751	0.558	1.08551e-23	MRV	Sap30l
600	3.61613e-25	0.388719	0.279	0.025	8.10447e-21	MRV	Snx14
601	3.69712e-22	0.387458	0.589	0.366	8.28599e-18	MRV	Cdc34
602	7.37185e-101	0.38669	0.996	0.953	1.65218e-96	MRV	Hint1
603	4.83864e-18	0.386171	0.608	0.423	1.08444e-13	MRV	Cytip
604	4.3932e-32	0.385723	0.889	0.767	9.84603e-28	MRV	Fabp5
605	1.09285e-70	0.385446	0.987	0.88	2.4493e-66	MRV	Arpp19
606	4.08177e-20	0.385166	0.54	0.324	9.14806e-16	MRV	Rpf2
607	1.82618e-21	0.384068	0.55	0.31	4.09283e-17	MRV	Armc1
608	2.31529e-44	0.383782	0.908	0.828	5.18903e-40	MRV	mt-Nd4l
609	3.9788e-28	0.381952	0.782	0.595	8.9173e-24	MRV	Emc6
610	2.91617e-25	0.381816	0.719	0.516	6.53573e-21	MRV	Ahsa1
611	8.08659e-23	0.381712	0.691	0.499	1.81237e-18	MRV	Usf2
612	4.0478e-20	0.381645	0.627	0.44	9.07194e-16	MRV	Pla2g12a
613	2.1385e-20	0.38162	0.621	0.432	4.79279e-16	MRV	Zfand5
614	1.52634e-24	0.381091	0.693	0.459	3.42083e-20	MRV	Gtf2e2
615	8.26167e-19	0.379673	0.584	0.376	1.85161e-14	MRV	Gins2
616	7.52303e-30	0.379561	0.798	0.597	1.68606e-25	MRV	Snrnp27
617	1.075e-23	0.379307	0.793	0.585	2.40929e-19	MRV	Mat2a
618	9.85565e-19	0.378635	0.552	0.342	2.20885e-14	MRV	2410127L17Rik
619	2.32696e-19	0.377828	0.514	0.292	5.21519e-15	MRV	Ndufaf2
620	7.4479e-22	0.375967	0.61	0.366	1.66922e-17	MRV	Sssca1
621	7.68011e-34	0.375768	0.893	0.717	1.72127e-29	MRV	Dtymk
622	1.14285e-18	0.375083	0.55	0.332	2.56135e-14	MRV	Ube2g1
623	1.30859e-18	0.374331	0.522	0.297	2.93282e-14	MRV	Snhg6
624	2.97864e-24	0.374121	0.712	0.518	6.67573e-20	MRV	Nudt5
625	2.60463e-29	0.372797	0.859	0.72	5.8375e-25	MRV	Tnfaip8
626	1.35962e-23	0.370576	0.847	0.607	3.04718e-19	MRV	Tipin
627	6.11762e-21	0.370461	0.352	0.108	1.37108e-16	MRV	Nme2
628	4.36266e-16	0.370258	0.49	0.3	9.7776e-12	MRV	Larp1
629	8.58325e-18	0.370231	0.388	0.167	1.92368e-13	MRV	Shisa5
630	1.19051e-19	0.369521	0.561	0.332	2.66817e-15	MRV	Aasdhppt
631	1.21461e-23	0.367641	0.281	0.034	2.72218e-19	MRV	Lysmd2
632	6.04498e-19	0.366502	0.46	0.229	1.3548e-14	MRV	Tap1
633	5.64576e-40	0.365952	0.928	0.774	1.26533e-35	MRV	Eif1ax
634	4.17042e-20	0.365777	0.576	0.356	9.34675e-16	MRV	Oser1
635	1.40275e-31	0.363719	0.846	0.725	3.14383e-27	MRV	Psme1
636	3.4942e-19	0.362462	0.546	0.324	7.8312e-15	MRV	Uri1
637	4.88954e-43	0.361789	0.93	0.828	1.09584e-38	MRV	Rap1a
638	1.28862e-17	0.361389	0.365	0.147	2.88807e-13	MRV	Qdpr
639	3.35591e-17	0.360231	0.433	0.206	7.52127e-13	MRV	1190007I07Rik
640	4.01377e-17	0.357319	0.52	0.339	8.99565e-13	MRV	Lman1
641	2.73746e-18	0.356596	0.429	0.197	6.1352e-14	MRV	Spast
642	2.73646e-23	0.356274	0.337	0.074	6.13296e-19	MRV	Polr3g
643	1.98205e-19	0.356161	0.667	0.506	4.44217e-15	MRV	Sod2
644	1.56137e-49	0.355584	0.983	0.914	3.49935e-45	MRV	Erdr1
645	5.89773e-21	0.355183	0.316	0.074	1.3218e-16	MRV	Larp1b
646	3.26075e-26	0.354681	0.804	0.619	7.30798e-22	MRV	Tkt
647	1.39825e-28	0.354569	0.904	0.725	3.13376e-24	MRV	Nasp
648	5.51342e-18	0.354285	0.495	0.278	1.23567e-13	MRV	Psmg2
649	8.58889e-49	0.354245	0.968	0.885	1.92494e-44	MRV	Ncl
650	5.02808e-30	0.353818	0.87	0.695	1.12689e-25	MRV	Phb2
651	3.63388e-41	0.352127	0.951	0.84	8.14425e-37	MRV	Ldha
652	7.52885e-21	0.35121	0.307	0.071	1.68736e-16	MRV	Pus7
653	4.98635e-16	0.349651	0.552	0.356	1.11754e-11	MRV	Cenpv
654	3.54399e-18	0.349577	0.588	0.383	7.94279e-14	MRV	Nip7
655	1.66018e-17	0.348912	0.403	0.174	3.7208e-13	MRV	Ndufaf4
656	3.81881e-19	0.348885	0.706	0.528	8.55872e-15	MRV	Nop58
657	8.35388e-22	0.348843	0.318	0.071	1.87227e-17	MRV	Timm8a1
658	1.14056e-18	0.348058	0.354	0.123	2.55622e-14	MRV	Parp9
659	1.55327e-18	0.348022	0.569	0.364	3.48119e-14	MRV	Atg5
660	3.04548e-18	0.344529	0.631	0.432	6.82554e-14	MRV	Btbd1
661	8.27937e-17	0.34446	0.347	0.125	1.85557e-12	MRV	Ccng1
662	1.45727e-16	0.343887	0.533	0.322	3.26604e-12	MRV	Pura
663	2.49102e-15	0.343727	0.437	0.219	5.58287e-11	MRV	Zmynd19
664	2.82549e-17	0.343469	0.533	0.324	6.33249e-13	MRV	Polr2l
665	6.78475e-16	0.343078	0.524	0.319	1.5206e-11	MRV	Api5
666	4.71611e-24	0.342807	0.288	0.034	1.05698e-19	MRV	Irf9
667	9.07205e-19	0.342592	0.676	0.514	2.03323e-14	MRV	Gm21092
668	7.60457e-27	0.340929	0.825	0.671	1.70434e-22	MRV	Rbm17
669	1.42421e-18	0.340825	0.653	0.462	3.19193e-14	MRV	Tcea1
670	1.18147e-13	0.340048	0.548	0.396	2.6479e-09	MRV	Pim1
671	2.06025e-17	0.338639	0.644	0.462	4.61743e-13	MRV	Ddx18
672	2.23742e-16	0.338316	0.514	0.29	5.01451e-12	MRV	Apex1
673	6.77614e-18	0.33805	0.373	0.152	1.51867e-13	MRV	Cmss1
674	7.53335e-25	0.33784	0.849	0.686	1.68837e-20	MRV	Psip1
675	8.12652e-17	0.337781	0.377	0.157	1.82132e-12	MRV	Ccdc86
676	1.99084e-15	0.337606	0.429	0.231	4.46187e-11	MRV	Spcs3
677	1.05154e-16	0.336993	0.407	0.184	2.35671e-12	MRV	Bloc1s4
678	8.02204e-17	0.336114	0.682	0.459	1.7979e-12	MRV	Rfc3
679	4.36006e-19	0.335835	0.33	0.098	9.77176e-15	MRV	Tada2a
680	6.47347e-17	0.334962	0.499	0.283	1.45083e-12	MRV	Utp18
681	1.3768e-30	0.334876	0.878	0.737	3.08569e-26	MRV	Vapa
682	1.3572e-16	0.33435	0.339	0.128	3.04175e-12	MRV	Cd3eap
683	3.54458e-23	0.334217	0.819	0.678	7.94411e-19	MRV	Smarca5
684	1.89975e-15	0.33353	0.409	0.204	4.25771e-11	MRV	Creld2
685	3.97286e-15	0.332522	0.458	0.251	8.90397e-11	MRV	Trim12c
686	1.21871e-15	0.332449	0.412	0.201	2.73137e-11	MRV	Arl8b
687	4.75157e-17	0.33202	0.75	0.622	1.06492e-12	MRV	H2-T23
688	1.56706e-22	0.330727	0.284	0.042	3.51209e-18	MRV	Trim26
689	8.16792e-19	0.32991	0.706	0.541	1.83059e-14	MRV	Stra13
690	1.33307e-13	0.329582	0.561	0.415	2.98769e-09	MRV	Ing2
691	1.69531e-15	0.328498	0.537	0.344	3.79954e-11	MRV	Rnf4
692	2.66495e-14	0.327378	0.386	0.192	5.9727e-10	MRV	Bcap29
693	3.28653e-17	0.327239	0.633	0.45	7.36577e-13	MRV	Mrps28
694	6.39728e-19	0.3269	0.653	0.494	1.43376e-14	MRV	Hras
695	1.99265e-15	0.326882	0.403	0.197	4.46592e-11	MRV	Noc2l
696	1.92261e-15	0.326802	0.497	0.31	4.30896e-11	MRV	Ubl4
697	1.7474e-17	0.32674	0.669	0.472	3.91627e-13	MRV	Nop56
698	1.77752e-20	0.32645	0.774	0.641	3.98377e-16	MRV	Ywhah
699	2.11923e-15	0.326397	0.588	0.4	4.74962e-11	MRV	Hspa9
700	2.2709e-18	0.325933	0.676	0.477	5.08954e-14	MRV	Aars
701	2.87601e-16	0.32445	0.454	0.229	6.44571e-12	MRV	Ypel5
702	3.57555e-12	0.323515	0.456	0.287	8.01353e-08	MRV	Sap30
703	4.72644e-15	0.322551	0.569	0.398	1.05929e-10	MRV	Tfdp2
704	7.63779e-14	0.322484	0.333	0.145	1.71178e-09	MRV	Abhd17b
705	1.06457e-38	0.322464	0.91	0.816	2.38591e-34	MRV	Sf3b5
706	5.43965e-35	0.322248	0.915	0.803	1.21913e-30	MRV	Ubxn1
707	4.07838e-16	0.322023	0.588	0.405	9.14046e-12	MRV	Eef1e1
708	5.66886e-17	0.32104	0.689	0.523	1.27051e-12	MRV	Serp1
709	1.68937e-14	0.320415	0.584	0.42	3.78621e-10	MRV	Tagln2
710	5.78466e-21	0.320221	0.734	0.575	1.29646e-16	MRV	Ilkap
711	2.82151e-16	0.319667	0.738	0.523	6.32357e-12	MRV	Hells
712	2.77589e-16	0.319613	0.354	0.14	6.22133e-12	MRV	9130401M01Rik
713	3.564e-33	0.319455	0.902	0.806	7.98763e-29	MRV	Eif2s2
714	7.95886e-15	0.319408	0.469	0.268	1.78374e-10	MRV	Mms22l
715	1.40297e-14	0.318647	0.557	0.398	3.14434e-10	MRV	Csnk2a2
716	1.62531e-13	0.318031	0.414	0.226	3.64265e-09	MRV	Coq2
717	2.94212e-13	0.317989	0.454	0.278	6.59389e-09	MRV	Sh3bp1
718	2.87278e-22	0.317853	0.763	0.612	6.43847e-18	MRV	Lsm12
719	5.7998e-15	0.317256	0.642	0.472	1.29985e-10	MRV	Aldoa
720	9.94603e-15	0.31707	0.348	0.145	2.2291e-10	MRV	Gm11974
721	7.53889e-17	0.316832	0.288	0.081	1.68962e-12	MRV	Mdn1
722	2.11018e-14	0.316797	0.554	0.386	4.72934e-10	MRV	Rab11a
723	7.83401e-15	0.315689	0.422	0.221	1.75576e-10	MRV	Mrps18b
724	5.60715e-15	0.31531	0.399	0.197	1.25667e-10	MRV	Dscc1
725	1.01638e-14	0.31466	0.495	0.265	2.27791e-10	MRV	Eif2s3y
726	1.80073e-12	0.312746	0.348	0.172	4.0358e-08	MRV	Mir17hg
727	2.03948e-14	0.312727	0.337	0.143	4.57088e-10	MRV	Lpin2
728	1.71519e-14	0.312708	0.405	0.206	3.84409e-10	MRV	Rgs19
729	3.05281e-17	0.312698	0.631	0.447	6.84196e-13	MRV	Gmfb
730	3.16896e-13	0.312289	0.433	0.248	7.10228e-09	MRV	Sfi1
731	2.70093e-19	0.312172	0.706	0.504	6.05332e-15	MRV	Ube2v2
732	2.28109e-13	0.311876	0.525	0.332	5.11238e-09	MRV	E2f1
733	2.86025e-14	0.310889	0.821	0.582	6.4104e-10	MRV	Pcna
734	1.11865e-16	0.31036	0.753	0.59	2.50712e-12	MRV	Eid1
735	2.34798e-21	0.3101	0.812	0.663	5.26229e-17	MRV	Fkbp3
736	9.08457e-28	0.309909	0.934	0.789	2.03603e-23	MRV	Nap1l1
737	2.85264e-31	0.3098	0.898	0.833	6.39333e-27	MRV	Ube2b
738	2.85017e-12	0.30937	0.45	0.285	6.38781e-08	MRV	Ppat
739	3.09734e-15	0.309359	0.288	0.096	6.94176e-11	MRV	Alkbh2
740	7.38667e-22	0.309243	0.84	0.708	1.6555e-17	MRV	Fubp1
741	2.4988e-14	0.308713	0.667	0.543	5.60031e-10	MRV	Bzw2
742	7.3696e-13	0.308126	0.482	0.307	1.65167e-08	MRV	Trim44
743	1.93091e-21	0.307744	0.808	0.676	4.32756e-17	MRV	mt-Atp8
744	6.35008e-18	0.307707	0.269	0.064	1.42318e-13	MRV	Cad
745	6.4716e-17	0.30756	0.719	0.538	1.45042e-12	MRV	Paics
746	1.25427e-34	0.307396	0.925	0.813	2.81107e-30	MRV	Psma5
747	7.98848e-21	0.307115	0.829	0.678	1.79038e-16	MRV	2310036O22Rik
748	5.18128e-14	0.307052	0.467	0.28	1.16123e-09	MRV	Mtfr1l
749	1.31752e-12	0.305593	0.377	0.194	2.95283e-08	MRV	Asap1
750	1.72106e-14	0.3055	0.347	0.145	3.85724e-10	MRV	Nmt2
751	9.39332e-14	0.304481	0.493	0.314	2.10523e-09	MRV	Vcpkmt
752	6.42572e-15	0.304457	0.648	0.506	1.44013e-10	MRV	Cggbp1
753	2.89195e-36	0.304049	0.962	0.843	6.48144e-32	MRV	Magoh
754	5.74207e-21	0.303759	0.759	0.619	1.28691e-16	MRV	Cyc1
755	3.78972e-29	0.303743	0.895	0.774	8.49352e-25	MRV	Zcrb1
756	6.8553e-12	0.303519	0.422	0.265	1.53641e-07	MRV	Nup54
757	2.01898e-14	0.302642	0.333	0.135	4.52494e-10	MRV	Pknox1
758	2.50155e-15	0.302597	0.719	0.553	5.60647e-11	MRV	Smc6
759	6.49187e-32	0.302151	0.887	0.833	1.45496e-27	MRV	Arf1
760	1.0443e-14	0.301179	0.621	0.479	2.3405e-10	MRV	Ghitm
761	1.42411e-16	0.300989	0.691	0.597	3.19171e-12	MRV	Dnajb11
762	7.56537e-11	0.300917	0.339	0.179	1.69555e-06	MRV	D1Ertd622e
763	1.09851e-29	0.300757	0.878	0.771	2.46199e-25	MRV	Txnl1
764	3.9418e-14	0.300414	0.46	0.258	8.83437e-10	MRV	Golt1b
765	4.2982e-13	0.299497	0.392	0.201	9.63312e-09	MRV	Ctps
766	1.45874e-24	0.299381	0.879	0.808	3.26934e-20	MRV	Manf
767	3.87404e-79	0.299204	0.998	0.983	8.6825e-75	MRV	Rps2
768	1.23458e-14	0.299188	0.286	0.096	2.76694e-10	MRV	Rnf149
769	8.34494e-14	0.29916	0.482	0.297	1.87027e-09	MRV	Atp2a2
770	3.73592e-54	0.297798	0.981	0.902	8.37294e-50	MRV	Snrpd2
771	5.41827e-14	0.29757	0.586	0.437	1.21434e-09	MRV	Gna13
772	6.05113e-13	0.297149	0.426	0.251	1.35618e-08	MRV	Deb1
773	8.88619e-15	0.296808	0.61	0.445	1.99157e-10	MRV	Txndc9
774	3.29629e-11	0.296114	0.48	0.324	7.38764e-07	MRV	Egln1
775	4.18613e-16	0.295919	0.318	0.106	9.38194e-12	MRV	Pinx1
776	7.19151e-14	0.29579	0.505	0.319	1.61176e-09	MRV	Mrpl2
777	6.59654e-16	0.295566	0.318	0.111	1.47842e-11	MRV	Dimt1
778	2.71344e-12	0.294866	0.539	0.383	6.08136e-08	MRV	Eif1ad
779	2.85697e-24	0.294396	0.857	0.747	6.40304e-20	MRV	Rbbp4
780	2.74416e-11	0.294241	0.444	0.285	6.15021e-07	MRV	Ppp1r12a
781	5.88413e-11	0.294227	0.465	0.305	1.31875e-06	MRV	Ktn1
782	6.21065e-58	0.293849	0.987	0.926	1.39193e-53	MRV	Psma2
783	5.3821e-15	0.29329	0.625	0.482	1.20624e-10	MRV	Sar1a
784	1.38913e-12	0.293077	0.373	0.194	3.11332e-08	MRV	Gcsh
785	6.66158e-25	0.292872	0.855	0.742	1.49299e-20	MRV	Gnb1
786	2.90949e-17	0.292427	0.725	0.602	6.52076e-13	MRV	Chmp4b
787	1.65082e-13	0.292001	0.54	0.366	3.69982e-09	MRV	Eif3b
788	5.61084e-21	0.291737	0.81	0.693	1.2575e-16	MRV	Chic2
789	3.10506e-11	0.291244	0.397	0.236	6.95905e-07	MRV	Tmem5
790	3.32164e-17	0.290994	0.298	0.081	7.44446e-13	MRV	Papd5
791	5.53918e-11	0.290211	0.452	0.3	1.24144e-06	MRV	Nt5c3
792	2.4397e-26	0.290064	0.895	0.779	5.46785e-22	MRV	Mrps24
793	4.63517e-12	0.28943	0.478	0.332	1.03883e-07	MRV	Rbmx2
794	2.25459e-13	0.288756	0.525	0.349	5.05299e-09	MRV	Usp50
795	1.30476e-11	0.288646	0.554	0.42	2.92423e-07	MRV	Bcl10
796	3.07564e-15	0.288394	0.706	0.59	6.89312e-11	MRV	Atp1a1
797	5.01963e-12	0.288091	0.416	0.243	1.125e-07	MRV	Trmt6
798	9.27098e-13	0.287366	0.546	0.373	2.07781e-08	MRV	Rnf126
799	4.61453e-14	0.2864	0.394	0.197	1.03421e-09	MRV	Nufip1
800	5.45733e-12	0.286328	0.55	0.386	1.2231e-07	MRV	Cct6a
801	6.56498e-13	0.286286	0.486	0.305	1.47134e-08	MRV	Yrdc
802	9.2086e-12	0.285998	0.443	0.283	2.06383e-07	MRV	Rpn1
803	9.87739e-17	0.285809	0.254	0.057	2.21372e-12	MRV	Slc16a6
804	6.19159e-12	0.285553	0.412	0.246	1.38766e-07	MRV	Tmem248
805	5.48134e-13	0.285067	0.552	0.393	1.22848e-08	MRV	Bccip
806	8.88618e-16	0.285058	0.298	0.091	1.99157e-11	MRV	Spata5
807	1.14456e-11	0.285038	0.39	0.219	2.56519e-07	MRV	Fam3c
808	4.14779e-16	0.284565	0.725	0.612	9.29603e-12	MRV	Ppig
809	1.07564e-26	0.284331	0.874	0.776	2.41073e-22	MRV	Ndufb6
810	1.11774e-11	0.283547	0.371	0.197	2.50507e-07	MRV	Man1a
811	1.75466e-39	0.282836	0.964	0.912	3.93255e-35	MRV	mt-Nd3
812	4.5159e-14	0.282696	0.659	0.536	1.0121e-09	MRV	Pak2
813	3.91317e-18	0.282689	0.874	0.781	8.77021e-14	MRV	Hsp90b1
814	3.85207e-13	0.282422	0.537	0.381	8.63327e-09	MRV	Gins4
815	9.39343e-12	0.28216	0.516	0.364	2.10526e-07	MRV	Qk
816	2.67305e-10	0.282012	0.362	0.209	5.99083e-06	MRV	Aatf
817	2.1746e-13	0.281554	0.311	0.13	4.87372e-09	MRV	Utp23
818	8.00677e-12	0.281503	0.46	0.302	1.79448e-07	MRV	Nipa2
819	9.22965e-15	0.281476	0.67	0.526	2.06855e-10	MRV	Psmg4
820	1.54093e-11	0.281213	0.531	0.378	3.45353e-07	MRV	Mphosph10
821	1.41174e-13	0.281021	0.277	0.093	3.16398e-09	MRV	Tapbp
822	1.72508e-14	0.280989	0.61	0.445	3.86626e-10	MRV	Ciapin1
823	3.95885e-17	0.280699	0.29	0.074	8.87257e-13	MRV	Peak1
824	2.89248e-11	0.28065	0.533	0.388	6.48262e-07	MRV	Mcmbp
825	9.95108e-11	0.279662	0.384	0.221	2.23024e-06	MRV	AI504432
826	2.09793e-11	0.279261	0.55	0.393	4.70188e-07	MRV	Wnk1
827	1.60958e-10	0.279222	0.478	0.329	3.6074e-06	MRV	Tomm70a
828	4.27317e-13	0.27887	0.29	0.113	9.57703e-09	MRV	Naf1
829	7.51173e-12	0.278122	0.429	0.258	1.68353e-07	MRV	Mgat2
830	1.31374e-09	0.277795	0.439	0.29	2.94435e-05	MRV	Pim3
831	9.18208e-12	0.277361	0.339	0.157	2.05789e-07	MRV	Nol8
832	1.63042e-10	0.27703	0.379	0.211	3.65409e-06	MRV	Bbx
833	1.0008e-10	0.276857	0.448	0.297	2.24299e-06	MRV	2310039H08Rik
834	7.91407e-12	0.27663	0.525	0.371	1.7737e-07	MRV	Erp44
835	5.21818e-14	0.276382	0.642	0.494	1.1695e-09	MRV	Pfdn6
836	1.92281e-47	0.276216	0.97	0.912	4.30941e-43	MRV	Uqcrq
837	5.08086e-13	0.276195	0.591	0.43	1.13872e-08	MRV	Phb
838	2.39375e-20	0.275745	0.885	0.747	5.36488e-16	MRV	Strap
839	3.65854e-11	0.275328	0.557	0.432	8.19952e-07	MRV	Rnf130
840	7.76769e-11	0.27528	0.358	0.199	1.74089e-06	MRV	Amfr
841	2.86504e-10	0.275234	0.48	0.329	6.42112e-06	MRV	Nolc1
842	2.3677e-10	0.274961	0.454	0.278	5.30648e-06	MRV	Cebpb
843	7.21392e-11	0.274817	0.469	0.312	1.61678e-06	MRV	Smndc1
844	4.64527e-17	0.274476	0.768	0.636	1.0411e-12	MRV	Pam16
845	1.26061e-10	0.274317	0.426	0.27	2.82528e-06	MRV	Fam76a
846	7.85823e-20	0.274252	0.814	0.71	1.76119e-15	MRV	Dnajb6
847	9.88451e-13	0.27405	0.603	0.44	2.21532e-08	MRV	Mrpl41
848	1.66889e-12	0.273975	0.433	0.251	3.74031e-08	MRV	Rpe
849	1.59204e-24	0.273918	0.857	0.757	3.56807e-20	MRV	Rbm8a
850	2.76357e-12	0.27368	0.65	0.462	6.19371e-08	MRV	Mcm3
851	2.46641e-49	0.273215	0.998	0.988	5.52771e-45	MRV	Tmsb10
852	2.6383e-16	0.272683	0.838	0.695	5.91295e-12	MRV	Srsf10
853	1.52259e-11	0.272639	0.401	0.233	3.41243e-07	MRV	Mrps31
854	1.61505e-14	0.272589	0.655	0.521	3.61966e-10	MRV	Acbd6
855	1.69624e-12	0.27201	0.333	0.152	3.80162e-08	MRV	Trim25
856	6.94851e-09	0.271981	0.303	0.174	0.00015573	MRV	Smco4
857	8.31891e-11	0.271957	0.388	0.226	1.86443e-06	MRV	Rnf2
858	1.3649e-32	0.271937	0.947	0.875	3.05901e-28	MRV	Eef1d
859	5.76873e-10	0.271713	0.478	0.329	1.29289e-05	MRV	Aprt
860	2.59162e-12	0.271249	0.296	0.123	5.80834e-08	MRV	Cdyl
861	1.13285e-12	0.271217	0.333	0.152	2.53895e-08	MRV	Akip1
862	1.34325e-09	0.270544	0.557	0.437	3.01049e-05	MRV	Ubtf
863	5.88859e-13	0.270363	0.665	0.518	1.31975e-08	MRV	Eif3g
864	7.69786e-11	0.270303	0.369	0.211	1.72524e-06	MRV	Pmpca
865	2.18219e-33	0.270036	0.942	0.877	4.89073e-29	MRV	Cct8
866	1.79797e-08	0.269161	0.252	0.123	0.000402961	MRV	Ms4a6b
867	1.08643e-09	0.268001	0.422	0.275	2.4349e-05	MRV	Me2
868	7.40699e-12	0.267854	0.571	0.45	1.66005e-07	MRV	Med8
869	3.05269e-13	0.267232	0.701	0.57	6.84169e-09	MRV	Eif5b
870	3.75455e-13	0.267043	0.778	0.607	8.41469e-09	MRV	1810037I17Rik
871	9.42083e-11	0.26702	0.277	0.123	2.1114e-06	MRV	Gpd2
872	5.31963e-10	0.266399	0.411	0.256	1.19223e-05	MRV	Rbms1
873	1.40139e-10	0.266058	0.365	0.206	3.1408e-06	MRV	Faim
874	8.53046e-63	0.265664	1	0.995	1.91185e-58	MRV	Malat1
875	3.41552e-12	0.265577	0.356	0.172	7.65487e-08	MRV	Ahsa2
876	4.59178e-11	0.264908	0.744	0.533	1.02911e-06	MRV	Mcm6
877	4.58113e-10	0.264899	0.554	0.418	1.02672e-05	MRV	Plekhf2
878	8.256e-16	0.264535	0.789	0.693	1.85033e-11	MRV	Mtdh
879	3.75213e-10	0.26447	0.48	0.349	8.40927e-06	MRV	Rnf138
880	6.90102e-10	0.264387	0.505	0.364	1.54666e-05	MRV	Ifrd1
881	4.16564e-11	0.26363	0.508	0.346	9.33603e-07	MRV	Ddx27
882	1.98373e-14	0.263616	0.26	0.074	4.44593e-10	MRV	Eif2ak2
883	4.41321e-25	0.262776	0.93	0.843	9.89088e-21	MRV	Nme1
884	3.94803e-09	0.262625	0.441	0.312	8.84832e-05	MRV	Nudt4
885	1.57455e-14	0.262605	0.765	0.631	3.52888e-10	MRV	Ssbp1
886	1.2898e-11	0.261531	0.54	0.403	2.89069e-07	MRV	Mrps7
887	1.72867e-10	0.261348	0.36	0.201	3.8743e-06	MRV	D19Bwg1357e
888	2.28768e-23	0.261273	0.889	0.818	5.12715e-19	MRV	Ube2e3
889	9.14689e-15	0.26093	0.702	0.555	2.05e-10	MRV	Emc7
890	6.10022e-10	0.260929	0.401	0.253	1.36718e-05	MRV	Prpf19
891	6.65196e-10	0.260864	0.394	0.246	1.49084e-05	MRV	Cox16
892	2.69782e-09	0.260663	0.411	0.278	6.04634e-05	MRV	Memo1
893	7.01517e-12	0.260081	0.659	0.511	1.57224e-07	MRV	Lztfl1
894	2.11789e-12	0.260045	0.606	0.464	4.74662e-08	MRV	Fcf1
895	4.61013e-09	0.259837	0.386	0.248	0.000103322	MRV	Cenpb
896	2.67111e-14	0.259508	0.738	0.627	5.9865e-10	MRV	Mbd3
897	1.22529e-10	0.259264	0.341	0.182	2.74612e-06	MRV	Ipo5
898	1.63482e-10	0.25908	0.559	0.428	3.66395e-06	MRV	Gatad1
899	2.45288e-12	0.258966	0.689	0.55	5.4974e-08	MRV	Taf1d
900	6.04562e-10	0.258903	0.484	0.342	1.35494e-05	MRV	Eif3j1
901	2.90327e-10	0.258901	0.337	0.177	6.50681e-06	MRV	Parg
902	1.59199e-10	0.258822	0.444	0.297	3.56796e-06	MRV	Rnf115
903	2.13254e-12	0.258032	0.646	0.518	4.77946e-08	MRV	Med28
904	1.38084e-09	0.257442	0.497	0.361	3.09473e-05	MRV	Zc3hav1
905	3.1598e-11	0.257321	0.64	0.516	7.08175e-07	MRV	Stag1
906	4.71197e-10	0.256772	0.476	0.329	1.05605e-05	MRV	Zcchc7
907	7.63488e-12	0.25635	0.608	0.482	1.71113e-07	MRV	Polr2e
908	2.08164e-11	0.256286	0.642	0.536	4.66537e-07	MRV	Strbp
909	4.17862e-13	0.256182	0.702	0.624	9.36512e-09	MRV	Bcap31
910	9.59752e-12	0.256167	0.29	0.12	2.151e-07	MRV	Dtx3l
911	4.38301e-11	0.25599	0.589	0.462	9.8232e-07	MRV	Fdx1
912	1.26322e-11	0.255931	0.706	0.543	2.83113e-07	MRV	Orc6
913	2.67908e-12	0.255159	0.672	0.585	6.00436e-08	MRV	Hypk
914	3.7695e-11	0.254963	0.373	0.201	8.44821e-07	MRV	AI314180
915	5.14608e-12	0.254775	0.64	0.504	1.15334e-07	MRV	Ndufv1
916	2.12391e-10	0.254723	0.603	0.484	4.76011e-06	MRV	Gm6483
917	2.40212e-10	0.254685	0.384	0.226	5.38363e-06	MRV	Ccny
918	6.76308e-12	0.254683	0.271	0.103	1.51574e-07	MRV	Mafg
919	1.30949e-11	0.254532	0.299	0.133	2.93482e-07	MRV	Fbxo8
920	5.68343e-14	0.254218	0.74	0.629	1.27377e-09	MRV	Ptbp3
921	2.01302e-08	0.254052	0.286	0.155	0.000451158	MRV	Itga4
922	3.50043e-19	0.253691	0.829	0.744	7.84516e-15	MRV	Dcun1d5
923	1.42821e-09	0.253585	0.548	0.44	3.20091e-05	MRV	2300009A05Rik
924	1.55019e-10	0.253371	0.505	0.364	3.47428e-06	MRV	Mrpl50
925	1.00807e-07	0.253364	0.316	0.192	0.00225928	MRV	H2-Q7
926	2.09959e-13	0.253285	0.721	0.6	4.70561e-09	MRV	Mrpl43
927	3.62848e-10	0.252958	0.33	0.172	8.13214e-06	MRV	Ppan
928	1.17242e-10	0.252106	0.584	0.462	2.62762e-06	MRV	Twistnb
929	6.06986e-10	0.251815	0.409	0.265	1.36038e-05	MRV	Mta1
930	1.11079e-10	0.251742	0.591	0.457	2.4895e-06	MRV	Vma21
931	1.00711e-12	0.251544	0.78	0.681	2.25713e-08	MRV	Rcc2
932	4.21128e-21	0.250577	0.883	0.799	9.43831e-17	MRV	Ube2d2a
933	1.6941e-16	0.25045	0.791	0.705	3.79682e-12	MRV	Ube2a
934	3.2819e-08	0.250377	0.345	0.216	0.00073554	MRV	Fam60a
935	4.27409e-09	0.250267	0.379	0.241	9.57909e-05	MRV	Gorasp2
936	9.27951e-13	0.250171	0.721	0.595	2.07972e-08	MRV	Xrn2
