# Supplementary material for: Transcriptomic profiling of thymic dysregulation and viral tropism after neonatal roseolovirus infection
Source: Front Immunol. 2024 Jun 4;15:1375508. doi: 10.3389/fimmu.2024.1375508 (PMC11183875; doi:10.3389/fimmu.2024.1375508)
Supplement: Supplementary file 3 [file Table_3.xlsx]

## Sheet: DP.cluster.markers
	p_val	avg_log2FC	pct.1	pct.2	p_val_adj	cluster	gene
1	5.26842e-166	0.574322	0.667	0.427	1.18076e-161	0	Arl5c
2	8.31116e-138	0.566242	0.52	0.265	1.8627e-133	0	Tctex1d1
3	8.49029e-178	0.549417	0.744	0.516	1.90284e-173	0	Rag1
4	2.62685e-105	0.483324	0.288	0.092	5.88729e-101	0	Lypd1
5	1.27682e-81	0.441627	0.401	0.22	2.86161e-77	0	A430035B10Rik
6	6.54286e-88	0.422459	0.537	0.368	1.46639e-83	0	Cd4
7	3.89038e-128	0.411624	0.743	0.595	8.71913e-124	0	Rmnd5a
8	1.0436e-145	0.400711	0.834	0.682	2.33891e-141	0	Gm4258
9	8.80804e-128	0.392136	0.772	0.613	1.97406e-123	0	Arpp21
10	2.93429e-226	0.366519	0.961	0.824	6.57633e-222	0	Gtf2h4
11	4.58346e-114	0.348924	0.826	0.687	1.02725e-109	0	Ldhb
12	2.67863e-41	0.345977	0.317	0.206	6.00334e-37	0	B230118H07Rik
13	5.69417e-62	0.335455	0.587	0.473	1.27618e-57	0	Chrna9
14	3.48479e-73	0.333025	0.654	0.559	7.81011e-69	0	Socs1
15	6.65187e-59	0.317691	0.586	0.48	1.49082e-54	0	Slfn2
16	2.788e-66	0.316829	0.633	0.534	6.24847e-62	0	Themis
17	1.53676e-135	0.307168	0.954	0.839	3.44419e-131	0	Ctsl
18	1.45139e-95	0.304293	0.889	0.742	3.25286e-91	0	Cd8b1
19	1.19902e-38	0.300464	0.473	0.382	2.68724e-34	0	Txnip
20	1.84343e-86	0.299185	0.724	0.648	4.1315e-82	0	Tcf12
21	2.25002e-36	0.293929	0.472	0.404	5.04274e-32	0	Ilvbl
22	5.11069e-53	0.293915	0.188	0.07	1.14541e-48	0	Podxl2
23	1.07646e-45	0.292718	0.531	0.461	2.41256e-41	0	Xrcc6
24	7.86939e-57	0.290139	0.192	0.068	1.76369e-52	0	Tdrp
25	1.6914e-28	0.288303	0.382	0.309	3.79076e-24	0	Wdr12
26	2.35931e-72	0.287683	0.705	0.629	5.28768e-68	0	Ssbp2
27	5.62051e-65	0.287339	0.678	0.615	1.25967e-60	0	Klf13
28	2.2292e-41	0.281743	0.539	0.469	4.99608e-37	0	PISD
29	1.59229e-28	0.277782	0.304	0.216	3.56865e-24	0	Ypel3
30	2.07717e-39	0.276928	0.515	0.442	4.65535e-35	0	Zfp280d
31	9.08338e-26	0.273113	0.432	0.344	2.03577e-21	0	Xist
32	1.2421e-120	0.268285	0.889	0.828	2.7838e-116	0	Btg1
33	3.37142e-63	0.267938	0.711	0.645	7.55603e-59	0	Gm5914
34	1.99381e-28	0.26746	0.386	0.311	4.46854e-24	0	Atl2
35	1.01905e-63	0.264603	0.707	0.626	2.28389e-59	0	Spint2
36	2.70861e-25	0.264195	0.268	0.188	6.07054e-21	0	Mad1l1
37	5.09285e-22	0.264015	0.355	0.291	1.14141e-17	0	A430106G13Rik
38	3.44189e-25	0.261915	0.446	0.367	7.71397e-21	0	Tubb2b
39	9.58608e-50	0.256669	0.651	0.593	2.14843e-45	0	Btg2
40	4.3982e-80	0.25636	0.817	0.751	9.85724e-76	0	Pnrc1
41	3.00852e-76	0.255261	0.752	0.688	6.74269e-72	0	Cirbp
42	2.01987e-29	0.250817	0.48	0.431	4.52694e-25	0	Ralgps2
43	1.41864e-89	0.468825	0.644	0.377	3.17945e-85	1	Lgals1
44	1.20135e-62	0.394877	0.46	0.231	2.69246e-58	1	Gm15340
45	2.78805e-89	0.388586	0.793	0.551	6.24857e-85	1	2410006H16Rik
46	9.65123e-84	0.385637	0.829	0.572	2.16303e-79	1	Anxa2
47	1.88317e-71	0.373822	0.661	0.435	4.22055e-67	1	1500012F01Rik
48	6.66369e-81	0.357784	0.767	0.562	1.49347e-76	1	Cox7a2l
49	4.72635e-53	0.349223	0.61	0.388	1.05927e-48	1	Endou
50	4.60019e-94	0.340113	0.878	0.661	1.03099e-89	1	Eif3e
51	8.36209e-44	0.328915	0.497	0.305	1.87411e-39	1	Mzb1
52	2.86501e-91	0.32744	0.88	0.684	6.42106e-87	1	Eif3f
53	5.62585e-82	0.324911	0.936	0.763	1.26087e-77	1	Cd8b1
54	3.04275e-71	0.318165	0.888	0.7	6.8194e-67	1	Gmfg
55	8.93106e-94	0.313716	0.924	0.72	2.00163e-89	1	Eif3h
56	4.98112e-51	0.306303	0.716	0.512	1.11637e-46	1	Tspo
57	1.26074e-41	0.305295	0.672	0.486	2.82558e-37	1	Ifngr1
58	7.1336e-47	0.29999	0.667	0.464	1.59878e-42	1	Pycard
59	7.10826e-33	0.297173	0.525	0.364	1.5931e-28	1	Tubb2b
60	7.37656e-112	0.287423	0.954	0.799	1.65323e-107	1	Uqcrh
61	1.59369e-41	0.283301	0.614	0.442	3.57178e-37	1	Eci2
62	2.90016e-47	0.276201	0.743	0.54	6.49983e-43	1	2700060E02Rik
63	4.85127e-34	0.272989	0.437	0.264	1.08727e-29	1	Capn3
64	5.30169e-90	0.264386	0.954	0.812	1.18822e-85	1	Gm10709
65	1.23043e-52	0.26056	0.853	0.678	2.75763e-48	1	Scand1
66	1.26101e-46	0.259072	0.832	0.661	2.82618e-42	1	Rac2
67	2.80007e-120	0.258154	0.978	0.855	6.27551e-116	1	Rpl24
68	4.96184e-34	0.25779	0.334	0.185	1.11205e-29	1	Tsc22d3
69	7.74495e-43	0.257006	0.743	0.575	1.7358e-38	1	Nsa2
70	1.89567e-32	0.254818	0.403	0.26	4.24858e-28	1	Hspb11
71	4.62172e-158	0.254776	0.99	0.885	1.03582e-153	1	Naca
72	3.8524e-68	0.253475	0.945	0.79	8.634e-64	1	Coro1a
73	6.52778e-46	0.253217	0.779	0.695	1.46301e-41	1	Trbc1
74	1.26112e-79	0.252821	0.947	0.792	2.82641e-75	1	Uba52
75	2.72387e-45	0.252265	0.812	0.651	6.10474e-41	1	Eef2
76	4.69574e-71	0.252045	0.951	0.808	1.05241e-66	1	Ppp1r14b
77	0	1.41005	0.843	0.241	0	2	Hist1h2ap
78	0	1.29753	0.859	0.158	0	2	2810417H13Rik
79	0	1.2176	0.76	0.131	0	2	Hist1h2ae
80	0	1.20648	0.835	0.146	0	2	Birc5
81	0	1.19146	0.726	0.128	0	2	Hist1h1b
82	0	1.15155	0.778	0.145	0	2	Top2a
83	0	1.09355	0.924	0.3	0	2	Tuba1b
84	0	1.07198	0.726	0.119	0	2	Rrm2
85	0	1.05535	0.588	0.046	0	2	Nusap1
86	0	1.04911	0.646	0.096	0	2	Ube2c
87	0	1.02307	0.813	0.116	0	2	Spc24
88	0	0.9303	0.696	0.088	0	2	Cdca8
89	0	0.927798	0.736	0.095	0	2	Cdk1
90	0	0.920866	0.665	0.098	0	2	Tyms
91	0	0.920437	0.836	0.166	0	2	Smc2
92	0	0.913089	0.598	0.07	0	2	Fbxo5
93	5.85741e-255	0.901471	0.782	0.283	1.31276e-250	2	H2afx
94	0	0.897784	0.866	0.201	0	2	Cks1b
95	0	0.891638	0.71	0.14	0	2	Cks2
96	0	0.889247	0.603	0.066	0	2	Mki67
97	0	0.872031	0.962	0.488	0	2	Hmgn2
98	2.04501e-306	0.857764	0.927	0.381	4.58328e-302	2	Dek
99	0	0.852627	0.877	0.214	0	2	Gmnn
100	1.06319e-251	0.851426	0.751	0.224	2.38282e-247	2	H1fx
101	0	0.850586	0.982	0.68	0	2	Hmgb2
102	0	0.845809	0.633	0.059	0	2	Ccna2
103	0	0.838302	0.638	0.057	0	2	Spc25
104	0	0.827566	0.976	0.615	0	2	Stmn1
105	0	0.814199	0.581	0.046	0	2	Prc1
106	0	0.809934	0.919	0.311	0	2	2700094K13Rik
107	1.47938e-275	0.809699	0.924	0.387	3.31558e-271	2	Dut
108	0	0.786456	0.529	0.052	0	2	Cenpf
109	0	0.782523	0.843	0.18	0	2	Cenpw
110	2.86349e-254	0.777773	0.884	0.355	6.41764e-250	2	Tubb4b
111	0	0.77261	0.606	0.061	0	2	Cdca3
112	0	0.758557	0.596	0.048	0	2	Kif11
113	1.01786e-273	0.757206	0.818	0.243	2.28122e-269	2	Slbp
114	7.56972e-304	0.756069	0.876	0.23	1.69652e-299	2	Tipin
115	2.41074e-255	0.752477	0.799	0.259	5.40295e-251	2	Tmpo
116	2.56887e-242	0.747018	0.963	0.459	5.75735e-238	2	Hint1
117	0	0.746251	0.846	0.194	0	2	Rfc4
118	0	0.743306	0.593	0.04	0	2	Pbk
119	0	0.738915	0.552	0.043	0	2	Tpx2
120	1.90873e-248	0.735607	0.862	0.315	4.27784e-244	2	Nucks1
121	0	0.735255	0.576	0.062	0	2	Ccnb2
122	3.9765e-303	0.730661	0.967	0.538	8.91214e-299	2	Ran
123	0	0.7173	0.616	0.057	0	2	Asf1b
124	0	0.708982	0.652	0.082	0	2	Clspn
125	1.26179e-222	0.70584	0.939	0.396	2.82793e-218	2	Ranbp1
126	0	0.705467	0.585	0.043	0	2	Esco2
127	0	0.700205	0.607	0.052	0	2	Aurkb
128	0	0.696975	0.708	0.14	0	2	Ccdc34
129	7.21033e-280	0.689548	0.863	0.239	1.61598e-275	2	Lsm2
130	1.66167e-243	0.689008	0.804	0.243	3.72412e-239	2	Pcna
131	2.01892e-215	0.688772	0.909	0.467	4.5248e-211	2	Anp32e
132	0	0.687254	0.984	0.758	0	2	H2afz
133	5.9533e-229	0.681851	0.929	0.39	1.33425e-224	2	Alyref
134	0	0.681717	0.683	0.112	0	2	Hist1h1e
135	5.2608e-219	0.67904	0.928	0.39	1.17905e-214	2	Nap1l1
136	0	0.675256	0.601	0.074	0	2	Tacc3
137	1.55147e-235	0.673084	0.802	0.235	3.47715e-231	2	Siva1
138	0	0.663398	0.615	0.088	0	2	Hist1h4d
139	0	0.662512	0.519	0.047	0	2	1190002F15Rik
140	3.12356e-237	0.654519	0.844	0.263	7.00052e-233	2	Dnajc9
141	1.79909e-288	0.653034	0.751	0.167	4.03212e-284	2	Lig1
142	1.58441e-229	0.648601	0.877	0.297	3.55099e-225	2	Lsm6
143	5.47006e-294	0.642676	0.641	0.121	1.22595e-289	2	Pttg1
144	1.36757e-228	0.6426	0.844	0.27	3.065e-224	2	2700029M09Rik
145	0	0.642003	0.59	0.059	0	2	Casc5
146	0	0.639664	0.521	0.052	0	2	Cenpe
147	1.38458e-231	0.639567	0.53	0.105	3.10313e-227	2	Cenpa
148	9.74904e-198	0.633271	0.839	0.306	2.18496e-193	2	Lmnb1
149	0	0.631498	0.502	0.035	0	2	Hmmr
150	5.98509e-210	0.631447	0.948	0.582	1.34138e-205	2	Ube2s
151	0	0.626109	0.674	0.095	0	2	Cenpm
152	0	0.625851	0.546	0.049	0	2	Racgap1
153	1.60531e-205	0.625528	0.939	0.446	3.59781e-201	2	Lsm5
154	5.23231e-174	0.615593	0.807	0.343	1.17266e-169	2	Ezh2
155	1.10152e-233	0.611559	0.771	0.21	2.46873e-229	2	Dnmt1
156	1.59744e-163	0.611408	0.879	0.345	3.58018e-159	2	Hsp90b1
157	0	0.601285	0.699	0.129	0	2	Rrm1
158	1.38888e-221	0.59968	0.785	0.233	3.11277e-217	2	Mrpl51
159	4.14718e-178	0.599333	0.878	0.316	9.29467e-174	2	Nasp
160	5.10107e-239	0.599042	0.969	0.629	1.14325e-234	2	Anp32b
161	1.55122e-216	0.593684	0.824	0.253	3.47659e-212	2	Hprt
162	0	0.593601	0.479	0.025	0	2	Mxd3
163	3.15583e-209	0.592733	0.794	0.233	7.07284e-205	2	Dctpp1
164	1.12549e-241	0.591691	0.697	0.174	2.52245e-237	2	Atad2
165	1.50954e-295	0.591107	0.522	0.075	3.38317e-291	2	Cdc20
166	2.03915e-263	0.58838	0.714	0.162	4.57014e-259	2	Ncapd3
167	0	0.588075	0.661	0.099	0	2	Mad2l1
168	4.50196e-292	0.588067	0.689	0.135	1.00898e-287	2	Hmgn5
169	1.79129e-176	0.586461	0.886	0.352	4.01463e-172	2	Dbi
170	3.06577e-229	0.585434	0.699	0.169	6.871e-225	2	Dhfr
171	0	0.584898	0.561	0.07	0	2	Incenp
172	4.5164e-175	0.581111	0.914	0.463	1.01222e-170	2	Snrpd1
173	1.64688e-178	0.578172	0.887	0.328	3.69099e-174	2	Lsm3
174	5.35184e-222	0.576891	0.982	0.719	1.19945e-217	2	Tubb5
175	3.87595e-162	0.575294	0.946	0.455	8.68677e-158	2	Rps27l
176	1.39132e-225	0.573018	0.708	0.178	3.11824e-221	2	Mcm6
177	1.46761e-306	0.570386	0.692	0.13	3.28921e-302	2	Fxn
178	0	0.568036	0.519	0.048	0	2	Mis18bp1
179	0	0.566159	0.535	0.038	0	2	Sgol1
180	2.25918e-275	0.56588	0.696	0.147	5.06328e-271	2	Cmc2
181	2.10962e-159	0.562442	0.904	0.357	4.72807e-155	2	Rpa3
182	7.12449e-160	0.561399	0.826	0.295	1.59674e-155	2	Fabp5
183	1.10352e-167	0.560211	0.861	0.302	2.4732e-163	2	Psmb9
184	2.5037e-251	0.559592	0.725	0.169	5.6113e-247	2	Prdx4
185	1.41362e-244	0.558384	0.768	0.189	3.1682e-240	2	Orc6
186	1.37191e-202	0.558183	0.777	0.228	3.07472e-198	2	Usp1
187	3.25755e-151	0.556308	0.894	0.377	7.30082e-147	2	Dtymk
188	0	0.555823	0.456	0.039	0	2	Ccnb1
189	0	0.552527	0.537	0.042	0	2	Hist1h1a
190	4.98905e-175	0.551361	0.972	0.557	1.11815e-170	2	Snrpf
191	2.86447e-236	0.548285	0.69	0.164	6.41986e-232	2	Hmgb3
192	1.70386e-149	0.541843	0.89	0.353	3.81869e-145	2	Psip1
193	9.80152e-151	0.541697	0.892	0.368	2.19672e-146	2	Ddx39
194	2.33817e-164	0.541247	0.795	0.28	5.2403e-160	2	Smc1a
195	5.23886e-138	0.540688	0.834	0.33	1.17413e-133	2	Pdia6
196	5.63154e-148	0.540259	0.898	0.374	1.26214e-143	2	Banf1
197	1.45539e-247	0.53873	0.703	0.162	3.26183e-243	2	Fkbp2
198	1.57075e-218	0.538436	0.773	0.209	3.52036e-214	2	Exosc8
199	0	0.531884	0.597	0.085	0	2	Rad51ap1
200	3.86949e-140	0.529249	0.949	0.492	8.6723e-136	2	Snrpg
201	1.20542e-143	0.529231	0.916	0.37	2.70158e-139	2	Txnl1
202	8.29495e-191	0.52829	0.781	0.238	1.85906e-186	2	Rbbp7
203	0	0.523379	0.545	0.051	0	2	Shcbp1
204	1.29856e-182	0.523336	0.812	0.255	2.91033e-178	2	Bcl7c
205	6.13774e-137	0.522186	0.921	0.408	1.37559e-132	2	Nudt21
206	1.33462e-198	0.52171	0.641	0.163	2.99115e-194	2	Idi1
207	6.20429e-225	0.520201	0.695	0.169	1.39051e-220	2	Whsc1
208	1.80837e-138	0.518216	0.964	0.511	4.05293e-134	2	Mrpl18
209	0	0.517072	0.639	0.099	0	2	Ube2t
210	3.22483e-138	0.514771	0.957	0.567	7.22748e-134	2	Hsp90aa1
211	8.05358e-143	0.513397	0.881	0.353	1.80497e-138	2	Nsmce4a
212	6.60637e-148	0.512265	0.966	0.709	1.48062e-143	2	H2afv
213	1.15651e-288	0.510413	0.653	0.12	2.59197e-284	2	Apitd1
214	3.17141e-282	0.510393	0.504	0.071	7.10777e-278	2	Samd1
215	2.16678e-124	0.510167	0.939	0.464	4.85619e-120	2	Magoh
216	5.42179e-163	0.509182	0.801	0.263	1.21513e-158	2	Tex30
217	2.49673e-241	0.508739	0.583	0.115	5.59568e-237	2	Uhrf1
218	0	0.507865	0.532	0.063	0	2	Ncapg2
219	1.66886e-157	0.50718	0.768	0.262	3.74026e-153	2	Tmem256
220	6.26351e-140	0.506594	0.764	0.294	1.40378e-135	2	Bub3
221	1.67971e-116	0.505354	0.932	0.509	3.76457e-112	2	Ly6e
222	0	0.504636	0.493	0.034	0	2	Ndc80
223	0	0.504144	0.48	0.037	0	2	Kif22
224	6.38681e-102	0.500301	0.931	0.463	1.43141e-97	2	Manf
225	2.75172e-75	0.498486	0.474	0.201	6.16715e-71	2	Ung
226	1.1806e-132	0.497571	0.773	0.297	2.64597e-128	2	Crip1
227	9.04247e-283	0.495361	0.585	0.095	2.0266e-278	2	Tk1
228	2.03748e-118	0.495231	0.908	0.404	4.5664e-114	2	Nudc
229	4.8525e-120	0.494587	0.937	0.468	1.08754e-115	2	Rbbp4
230	2.25307e-125	0.492972	0.956	0.55	5.04958e-121	2	Prdx1
231	1.20504e-113	0.491495	0.926	0.457	2.70074e-109	2	Srsf7
232	1.14743e-108	0.491465	0.852	0.484	2.57161e-104	2	Smc4
233	1.4588e-142	0.490987	0.73	0.258	3.26947e-138	2	Fdps
234	0	0.490879	0.58	0.075	0	2	Cenpp
235	0	0.489476	0.505	0.041	0	2	Ncapg
236	6.63503e-221	0.489257	0.631	0.144	1.48704e-216	2	Wbp5
237	1.534e-211	0.487631	0.578	0.127	3.43801e-207	2	Mns1
238	4.06236e-192	0.486295	0.613	0.149	9.10455e-188	2	Syce2
239	1.88543e-187	0.485523	0.757	0.219	4.22562e-183	2	Uchl5
240	5.68278e-119	0.484046	0.877	0.378	1.27362e-114	2	Gm8186
241	1.54855e-273	0.483895	0.607	0.109	3.47061e-269	2	Prim1
242	2.16914e-102	0.483304	0.936	0.466	4.86148e-98	2	Cycs
243	4.76313e-125	0.482929	0.846	0.344	1.06751e-120	2	Fkbp3
244	1.93031e-187	0.481677	0.723	0.204	4.32621e-183	2	Hat1
245	1.82256e-299	0.481588	0.571	0.086	4.08473e-295	2	Cdc45
246	0	0.480821	0.543	0.075	0	2	Cenph
247	8.80844e-112	0.48006	0.905	0.437	1.97415e-107	2	Anapc5
248	0	0.478688	0.54	0.059	0	2	Ska1
249	6.07749e-133	0.477756	0.8	0.298	1.36209e-128	2	Cdk4
250	1.99639e-199	0.477681	0.687	0.179	4.4743e-195	2	Cdk2ap1
251	3.93106e-114	0.477233	0.846	0.375	8.81029e-110	2	Hdgf
252	8.52533e-174	0.475804	0.776	0.236	1.9107e-169	2	Stra13
253	4.59447e-215	0.474694	0.65	0.152	1.02971e-210	2	Mcm5
254	8.20487e-274	0.474424	0.58	0.098	1.83887e-269	2	Nt5dc2
255	2.27109e-106	0.474286	0.948	0.529	5.08997e-102	2	Hnrnpd
256	1.21383e-121	0.472053	0.889	0.361	2.72044e-117	2	Snrpa1
257	2.95425e-260	0.471954	0.573	0.101	6.62107e-256	2	Dbf4
258	3.21093e-162	0.471912	0.735	0.23	7.19633e-158	2	Ptges3
259	0	0.469599	0.44	0.031	0	2	Bub1b
260	1.13574e-131	0.469589	0.807	0.304	2.54541e-127	2	Smc6
261	3.82296e-124	0.469544	0.83	0.329	8.56801e-120	2	1810037I17Rik
262	3.68254e-134	0.469031	0.768	0.276	8.2533e-130	2	Naa50
263	2.29842e-175	0.467498	0.747	0.224	5.15122e-171	2	Nudt5
264	0	0.467489	0.456	0.033	0	2	Neil3
265	1.58142e-97	0.46748	0.857	0.399	3.54428e-93	2	Hspa5
266	8.35794e-115	0.466247	0.961	0.559	1.87318e-110	2	Cox5a
267	4.20308e-177	0.46598	0.705	0.202	9.41994e-173	2	Eri1
268	1.29899e-107	0.465439	0.945	0.529	2.91129e-103	2	Srsf2
269	0	0.464135	0.442	0.026	0	2	Ckap2l
270	5.66897e-150	0.462607	0.803	0.263	1.27053e-145	2	Topbp1
271	4.54905e-153	0.459893	0.783	0.261	1.01953e-148	2	Dpy30
272	1.85659e-105	0.459716	0.89	0.395	4.16099e-101	2	Ywhaq
273	1.00496e-99	0.45924	0.951	0.507	2.25231e-95	2	Calm3
274	1.37309e-175	0.457654	0.635	0.17	3.07738e-171	2	Phgdh
275	2.3421e-93	0.455043	0.938	0.481	5.24911e-89	2	Ndufab1
276	3.24877e-271	0.45479	0.6	0.105	7.28114e-267	2	Pmf1
277	0	0.453735	0.455	0.034	0	2	Sgol2
278	2.05447e-88	0.45348	0.83	0.414	4.60448e-84	2	Calr
279	4.23329e-209	0.452978	0.651	0.155	9.48764e-205	2	Rfc3
280	9.11337e-92	0.45207	0.931	0.503	2.04249e-87	2	Set
281	6.65148e-95	0.451746	0.956	0.519	1.49073e-90	2	Ndufc2
282	0	0.451084	0.458	0.047	0	2	Cdkn2c
283	1.03201e-138	0.450465	0.806	0.283	2.31293e-134	2	Commd1
284	5.83241e-158	0.450374	0.636	0.187	1.30716e-153	2	Ppa1
285	2.95097e-249	0.450359	0.515	0.084	6.61371e-245	2	Sdf2l1
286	4.02916e-113	0.44986	0.81	0.327	9.03016e-109	2	Pa2g4
287	7.24451e-130	0.449224	0.787	0.286	1.62364e-125	2	Hspa14
288	4.11943e-114	0.44795	0.849	0.345	9.23247e-110	2	Ywhah
289	1.12874e-135	0.445991	0.809	0.288	2.52972e-131	2	Uchl3
290	8.22274e-89	0.445844	0.923	0.453	1.84288e-84	2	Ndufa12
291	1.2383e-123	0.445005	0.821	0.307	2.77528e-119	2	Fkbp4
292	1.08928e-93	0.444916	0.918	0.451	2.44129e-89	2	Lsm4
293	8.4644e-90	0.443762	0.924	0.451	1.89704e-85	2	Sf3b5
294	1.39368e-86	0.442507	0.931	0.484	3.12352e-82	2	Ndufc1
295	1.92856e-119	0.441657	0.848	0.325	4.32229e-115	2	Snrnp40
296	1.3967e-92	0.441621	0.919	0.424	3.13028e-88	2	Eif1ax
297	1.82782e-111	0.440609	0.97	0.608	4.09652e-107	2	Nhp2l1
298	0	0.440437	0.467	0.043	0	2	Kif15
299	2.18594e-169	0.440228	0.65	0.178	4.89913e-165	2	Hells
300	6.05405e-111	0.440089	0.958	0.601	1.35683e-106	2	Hnrnpab
301	6.86615e-239	0.435744	0.578	0.11	1.53884e-234	2	Wdr76
302	2.26886e-262	0.435722	0.544	0.089	5.08496e-258	2	Plk4
303	3.46924e-206	0.43494	0.982	0.75	7.77525e-202	2	Cox8a
304	1.27068e-290	0.434624	0.506	0.067	2.84785e-286	2	Rad51
305	7.92939e-233	0.43422	0.594	0.12	1.77713e-228	2	Rnaseh2b
306	5.84931e-177	0.433607	0.671	0.183	1.31095e-172	2	Pgp
307	9.91085e-212	0.432565	0.593	0.13	2.22122e-207	2	Nelfe
308	9.66329e-107	0.432454	0.861	0.354	2.16574e-102	2	Krtcap2
309	8.28954e-281	0.430536	0.469	0.059	1.85785e-276	2	Nrm
310	1.10602e-107	0.430528	0.805	0.324	2.4788e-103	2	Supt16
311	2.91138e-172	0.430124	0.705	0.201	6.52498e-168	2	Mpp6
312	2.88175e-198	0.430103	0.563	0.124	6.45857e-194	2	Gins2
313	1.46351e-88	0.430086	0.895	0.454	3.28002e-84	2	Mdh1
314	7.61532e-211	0.429882	0.588	0.129	1.70674e-206	2	Nudt4
315	4.25974e-104	0.428454	0.854	0.348	9.54694e-100	2	Pdap1
316	1.72878e-302	0.428012	0.494	0.06	3.87455e-298	2	Cenpk
317	3.52777e-113	0.426772	0.837	0.327	7.90644e-109	2	Dnajb11
318	3.59742e-111	0.426747	0.824	0.328	8.06253e-107	2	Uba2
319	2.12804e-173	0.426233	0.987	0.748	4.76937e-169	2	Ybx1
320	4.02915e-108	0.425929	0.823	0.328	9.03013e-104	2	Higd1a
321	5.58907e-119	0.425583	0.824	0.309	1.25262e-114	2	Mrps18c
322	8.80396e-104	0.424958	0.863	0.357	1.97314e-99	2	Cetn3
323	8.03253e-125	0.424074	0.779	0.278	1.80025e-120	2	Mcm7
324	5.63405e-236	0.423873	0.57	0.108	1.2627e-231	2	Ppil1
325	2.61757e-111	0.422276	0.805	0.309	5.86651e-107	2	Smchd1
326	0	0.421898	0.418	0.023	0	2	E2f8
327	5.27337e-95	0.42175	0.878	0.378	1.18187e-90	2	Sarnp
328	0	0.421475	0.454	0.034	0	2	Cdca5
329	3.44168e-144	0.419341	0.979	0.691	7.71349e-140	2	Erh
330	1.26651e-117	0.417969	0.776	0.293	2.8385e-113	2	Elof1
331	1.83328e-146	0.417071	0.704	0.222	4.10874e-142	2	Sae1
332	1.44838e-139	0.415654	0.745	0.242	3.24612e-135	2	Lyar
333	1.00957e-251	0.415187	0.46	0.064	2.26264e-247	2	Dlgap5
334	2.40058e-107	0.415044	0.792	0.319	5.38018e-103	2	Hnrnpr
335	0	0.41488	0.468	0.048	0	2	Bub1
336	1.20533e-180	0.414311	0.608	0.153	2.70139e-176	2	Rpa2
337	3.14663e-119	0.413923	0.626	0.217	7.05222e-115	2	Rad21
338	6.94265e-172	0.413695	0.594	0.152	1.55599e-167	2	Tagln2
339	1.95279e-211	0.413217	0.587	0.126	4.3766e-207	2	Rfc5
340	1.88022e-109	0.413121	0.941	0.66	4.21395e-105	2	Clic1
341	1.15484e-163	0.412744	0.617	0.168	2.58822e-159	2	Acadl
342	9.14309e-73	0.412395	0.893	0.476	2.04915e-68	2	Mif
343	8.39776e-145	0.41204	0.677	0.211	1.88211e-140	2	Nudcd2
344	2.35789e-284	0.411649	0.46	0.054	5.2845e-280	2	Ncapd2
345	9.6778e-119	0.41062	0.805	0.297	2.16899e-114	2	Mrps36
346	4.52156e-196	0.409675	0.633	0.151	1.01337e-191	2	Snrnp25
347	8.99816e-264	0.408853	0.429	0.05	2.01667e-259	2	Cenpl
348	3.93448e-278	0.40869	0.445	0.051	8.81795e-274	2	Kif20b
349	6.54203e-234	0.407633	0.533	0.095	1.4662e-229	2	Tubg1
350	8.48413e-128	0.407209	0.695	0.236	1.90146e-123	2	Csrp1
351	2.43016e-151	0.407164	0.637	0.185	5.44647e-147	2	Ssrp1
352	4.97019e-291	0.406255	0.438	0.046	1.11392e-286	2	Hist1h2bj
353	7.74023e-87	0.405994	0.856	0.387	1.73474e-82	2	Srsf9
354	4.27559e-156	0.405524	0.687	0.202	9.58245e-152	2	Ppih
355	1.55187e-106	0.403845	0.967	0.662	3.47805e-102	2	Cbx3
356	6.99988e-80	0.403776	0.973	0.594	1.56881e-75	2	Arpp19
357	3.7597e-229	0.403542	0.556	0.105	8.42624e-225	2	Haus4
358	4.41276e-83	0.403294	0.88	0.406	9.88988e-79	2	Smarca5
359	0	0.403237	0.46	0.046	0	2	Ncaph
360	3.94315e-118	0.403119	0.634	0.219	8.8374e-114	2	Rexo2
361	8.98816e-149	0.402937	0.702	0.217	2.01443e-144	2	Mrpl42
362	3.55668e-135	0.402323	0.987	0.722	7.97123e-131	2	Ndufa4
363	3.7107e-140	0.402255	0.658	0.204	8.31642e-136	2	Nhp2
364	1.24301e-75	0.402054	0.97	0.588	2.78583e-71	2	Snrpd2
365	3.68614e-83	0.401337	0.869	0.387	8.26138e-79	2	Ndufb6
366	2.07181e-105	0.40049	0.783	0.304	4.64334e-101	2	Tkt
367	3.06522e-97	0.400325	0.83	0.341	6.86977e-93	2	Cmpk1
368	1.53142e-87	0.399456	0.869	0.376	3.43221e-83	2	Cacybp
369	3.05975e-87	0.399254	0.861	0.374	6.85751e-83	2	Vdac3
370	8.86278e-70	0.399243	0.732	0.378	1.98633e-65	2	Lgals1
371	2.91979e-185	0.397953	0.589	0.141	6.54383e-181	2	Impdh2
372	5.61935e-238	0.396665	0.413	0.054	1.25941e-233	2	Knstrn
373	3.04804e-73	0.396609	0.904	0.437	6.83127e-69	2	Tceb1
374	1.18764e-69	0.394937	0.936	0.505	2.66175e-65	2	Pdcd5
375	1.49384e-169	0.394877	0.56	0.138	3.348e-165	2	Mcm3
376	1.42667e-128	0.394835	0.688	0.227	3.19746e-124	2	Bola2
377	1.06667e-88	0.3943	0.811	0.351	2.39062e-84	2	Hspd1
378	1.39802e-81	0.393929	0.444	0.162	3.13325e-77	2	H2-T3
379	7.71628e-114	0.392433	0.744	0.269	1.72937e-109	2	Sms
380	4.97651e-159	0.391665	0.636	0.176	1.11534e-154	2	Cbx5
381	1.4283e-84	0.391495	0.835	0.365	3.20111e-80	2	Eif2s1
382	1.25429e-103	0.391388	0.765	0.297	2.81112e-99	2	Pole4
383	1.47068e-73	0.390153	0.939	0.554	3.29608e-69	2	Ywhae
384	5.00385e-73	0.389015	0.929	0.528	1.12146e-68	2	Ppp1cc
385	6.35631e-76	0.388797	0.895	0.533	1.42458e-71	2	Anp32a
386	2.70985e-131	0.388548	0.733	0.244	6.07331e-127	2	Bola3
387	4.47118e-69	0.388534	0.897	0.48	1.00208e-64	2	Pgls
388	2.85255e-279	0.387983	0.38	0.033	6.39314e-275	2	Aurka
389	1.44207e-90	0.387968	0.853	0.362	3.23197e-86	2	Pin1
390	2.27486e-77	0.387343	0.864	0.401	5.09843e-73	2	Bsg
391	4.09579e-71	0.387153	0.96	0.582	9.17949e-67	2	Uqcr11
392	6.65744e-85	0.38682	0.951	0.609	1.49206e-80	2	Ppp1ca
393	9.55626e-100	0.386252	0.718	0.285	2.14175e-95	2	Pdia3
394	2.9634e-91	0.386241	0.855	0.357	6.64157e-87	2	Ube2a
395	6.50604e-63	0.385967	0.936	0.512	1.45813e-58	2	Psmb2
396	2.29054e-149	0.385947	0.634	0.183	5.13357e-145	2	Setd8
397	4.70879e-77	0.385466	0.88	0.395	1.05533e-72	2	Ube2n
398	8.10758e-122	0.384711	0.703	0.242	1.81707e-117	2	2810428I15Rik
399	3.0921e-138	0.384277	0.669	0.209	6.93002e-134	2	Cisd1
400	0	0.384028	0.403	0.026	0	2	Kif4
401	1.49373e-85	0.383533	0.83	0.354	3.34774e-81	2	Ndufv2
402	9.14497e-96	0.383311	0.957	0.646	2.04957e-91	2	Snrpb
403	1.78745e-84	0.38276	0.829	0.359	4.00604e-80	2	Med30
404	2.1297e-91	0.382475	0.803	0.334	4.77309e-87	2	Hnrnpu
405	6.61234e-82	0.382077	0.973	0.635	1.48196e-77	2	Uqcr10
406	6.11012e-119	0.381829	0.74	0.26	1.3694e-114	2	Mrpl28
407	5.89971e-151	0.381668	0.63	0.18	1.32224e-146	2	Anapc15
408	2.15865e-117	0.381227	0.763	0.272	4.83796e-113	2	Ppp1r2
409	7.71796e-68	0.38083	0.912	0.453	1.72975e-63	2	Gtf2a2
410	5.48892e-84	0.380326	0.842	0.363	1.23018e-79	2	Tcp1
411	1.27747e-63	0.379952	0.932	0.522	2.86306e-59	2	Sf3b6
412	3.72626e-61	0.379604	0.932	0.504	8.3513e-57	2	Psmb5
413	2.81284e-275	0.379371	0.346	0.026	6.30414e-271	2	Fam64a
414	1.06455e-173	0.379325	0.586	0.146	2.38588e-169	2	Fen1
415	8.80596e-121	0.379264	0.665	0.223	1.97359e-116	2	Rfc1
416	3.42704e-75	0.379264	0.881	0.399	7.68068e-71	2	Zcrb1
417	6.39921e-113	0.378964	0.732	0.264	1.43419e-108	2	Rbmxl1
418	5.6816e-67	0.378767	0.886	0.456	1.27336e-62	2	Swi5
419	4.1265e-82	0.378287	0.809	0.356	9.24831e-78	2	G3bp1
420	2.88704e-92	0.37814	0.773	0.318	6.47044e-88	2	Nsmce1
421	4.97615e-258	0.37795	0.451	0.058	1.11525e-253	2	Hist1h4h
422	7.34519e-169	0.377731	0.618	0.162	1.6462e-164	2	Nxt1
423	5.54915e-149	0.377691	0.618	0.175	1.24367e-144	2	Rfc2
424	8.41015e-66	0.377535	0.936	0.534	1.88488e-61	2	U2af1
425	5.38927e-123	0.377424	0.743	0.255	1.20784e-118	2	Exosc3
426	1.08754e-68	0.376809	0.878	0.426	2.4374e-64	2	Snx3
427	3.0726e-275	0.376249	0.419	0.045	6.88631e-271	2	Arhgap11a
428	3.53926e-82	0.375884	0.845	0.368	7.93218e-78	2	Dazap1
429	1.76202e-172	0.374828	0.518	0.118	3.94904e-168	2	Cenpv
430	7.17627e-144	0.374279	0.617	0.179	1.60835e-139	2	Anapc11
431	1.36177e-55	0.373806	0.95	0.584	3.05199e-51	2	Ppib
432	5.8023e-75	0.372852	0.86	0.409	1.30041e-70	2	Kras
433	7.11707e-125	0.372714	0.607	0.189	1.59508e-120	2	E2f2
434	2.45911e-77	0.372431	0.818	0.365	5.51135e-73	2	Psma1
435	2.18293e-140	0.372004	0.682	0.21	4.89238e-136	2	Nubp1
436	1.65394e-92	0.371359	0.72	0.29	3.70681e-88	2	Odc1
437	1.78158e-186	0.371042	0.991	0.81	3.99287e-182	2	Sumo2
438	7.08228e-106	0.370879	0.77	0.289	1.58728e-101	2	Psmd14
439	1.93158e-205	0.370578	0.519	0.101	4.32905e-201	2	Oat
440	4.53813e-62	0.36962	0.898	0.478	1.01709e-57	2	Nme1
441	3.06783e-59	0.368249	0.927	0.514	6.87561e-55	2	Ddx39b
442	2.45858e-158	0.368187	0.609	0.166	5.51017e-154	2	Gins4
443	7.11497e-118	0.368156	0.661	0.224	1.59461e-113	2	Pgam1
444	2.55696e-97	0.367909	0.98	0.727	5.73066e-93	2	Calm1
445	2.90228e-144	0.367662	0.649	0.191	6.50459e-140	2	Vrk1
446	4.5929e-71	0.367157	0.868	0.401	1.02936e-66	2	Rwdd1
447	6.98829e-254	0.367095	0.467	0.064	1.56622e-249	2	Rcc1
448	2.08254e-64	0.36673	0.931	0.576	4.66738e-60	2	Hmgn1
449	1.80721e-58	0.366596	0.922	0.511	4.05032e-54	2	Cox6a1
450	2.22028e-112	0.366505	0.699	0.249	4.97609e-108	2	Polr2f
451	2.00475e-124	0.365903	0.709	0.235	4.49304e-120	2	Anapc13
452	7.49114e-63	0.365461	0.961	0.613	1.67892e-58	2	Uqcrq
453	2.28737e-62	0.365269	0.96	0.583	5.12645e-58	2	Atp5o
454	1.1779e-60	0.365131	0.911	0.464	2.63992e-56	2	Sap18
455	6.76145e-60	0.364774	0.912	0.502	1.51538e-55	2	Raly
456	1.49971e-89	0.364648	0.976	0.676	3.36116e-85	2	Cox5b
457	0	0.364201	0.359	0.02	0	2	Ccnf
458	3.95641e-162	0.364022	0.614	0.161	8.86712e-158	2	Emd
459	1.99216e-57	0.363928	0.914	0.495	4.46484e-53	2	Ostc
460	1.56068e-58	0.363512	0.931	0.537	3.4978e-54	2	Uqcrb
461	9.02057e-69	0.363343	0.757	0.365	2.02169e-64	2	H2-T22
462	5.45751e-189	0.362364	0.455	0.085	1.22314e-184	2	Ckap5
463	7.59565e-58	0.362338	0.914	0.453	1.70234e-53	2	Ndufa5
464	9.07697e-84	0.362275	0.797	0.339	2.03433e-79	2	Lsm8
465	3.41636e-295	0.362089	0.394	0.032	7.65674e-291	2	Kif18a
466	1.1565e-83	0.361019	0.772	0.326	2.59195e-79	2	Ddost
467	2.57274e-58	0.360114	0.907	0.514	5.76603e-54	2	Ldha
468	1.87298e-84	0.359712	0.788	0.332	4.19773e-80	2	Psmc4
469	2.92794e-138	0.359338	0.647	0.194	6.56211e-134	2	Stip1
470	8.66329e-58	0.358845	0.902	0.462	1.94162e-53	2	Snrpd3
471	2.97939e-161	0.358358	0.562	0.142	6.67741e-157	2	Psmc3ip
472	5.89533e-55	0.358336	0.927	0.497	1.32126e-50	2	Ndufs6
473	1.26405e-58	0.358199	0.901	0.462	2.833e-54	2	Ube2e3
474	1.39181e-59	0.358052	0.887	0.441	3.11932e-55	2	Psma4
475	7.67408e-53	0.357899	0.947	0.562	1.71991e-48	2	Psma7
476	1.19953e-89	0.356903	0.796	0.32	2.68839e-85	2	Dnajc2
477	1.06952e-228	0.355632	0.413	0.055	2.39701e-224	2	Hist1h1d
478	0	0.352342	0.397	0.03	0	2	Lrr1
479	0	0.351741	0.37	0.024	0	2	Nuf2
480	2.09468e-136	0.351735	0.642	0.193	4.6946e-132	2	Etfa
481	3.65698e-150	0.351089	0.604	0.167	8.19602e-146	2	0610007P14Rik
482	2.35763e-58	0.350839	0.883	0.431	5.28393e-54	2	Rbm8a
483	1.00572e-73	0.350782	0.814	0.359	2.25402e-69	2	Psmb7
484	6.38663e-195	0.350527	0.513	0.103	1.43137e-190	2	Pcbd2
485	1.60238e-89	0.350047	0.778	0.311	3.59125e-85	2	Atp5l
486	6.27502e-52	0.349157	0.918	0.497	1.40636e-47	2	Psma5
487	8.83556e-60	0.349005	0.887	0.435	1.98023e-55	2	Polr2j
488	1.53118e-57	0.348315	0.881	0.454	3.43169e-53	2	Ssb
489	8.48598e-91	0.348132	0.967	0.722	1.90188e-86	2	Hnrnpa3
490	2.93227e-101	0.348083	0.988	0.751	6.57181e-97	2	Eif5a
491	1.99558e-70	0.34776	0.821	0.373	4.4725e-66	2	Mapre1
492	1.27709e-140	0.347725	0.581	0.164	2.86222e-136	2	Dynll2
493	4.69213e-59	0.347428	0.858	0.437	1.0516e-54	2	Smc3
494	1.82508e-60	0.347423	0.972	0.642	4.09037e-56	2	Atp5k
495	4.00844e-116	0.347336	0.695	0.239	8.98371e-112	2	Dnajc15
496	2.93071e-53	0.347089	0.876	0.508	6.5683e-49	2	Hspe1
497	1.21541e-62	0.346054	0.846	0.407	2.72397e-58	2	Srsf10
498	0	0.346016	0.335	0.013	0	2	Hist1h2af
499	1.35481e-229	0.345905	0.408	0.053	3.0364e-225	2	Hirip3
500	1.60946e-49	0.345603	0.916	0.5	3.60712e-45	2	Ube2l3
501	8.01506e-80	0.34548	0.774	0.325	1.79634e-75	2	Eif4a3
502	1.03636e-187	0.345056	0.46	0.087	2.32268e-183	2	Rangap1
503	3.3865e-55	0.345014	0.85	0.488	7.58983e-51	2	Ctcf
504	2.30945e-64	0.344711	0.975	0.664	5.17595e-60	2	2010107E04Rik
505	8.18695e-198	0.344614	0.486	0.092	1.83486e-193	2	Impa2
506	3.23022e-201	0.344548	0.336	0.041	7.23956e-197	2	Tuba1c
507	4.78269e-97	0.34446	0.691	0.257	1.0719e-92	2	Smarcc1
508	1.95223e-56	0.344359	0.881	0.432	4.37533e-52	2	Ost4
509	1.44957e-107	0.344252	0.707	0.25	3.24877e-103	2	Mrpl13
510	1.31928e-105	0.344226	0.993	0.801	2.95677e-101	2	Txn1
511	2.77308e-58	0.344053	0.87	0.418	6.21502e-54	2	Bag1
512	1.31006e-54	0.343624	0.963	0.613	2.9361e-50	2	Ndufa2
513	6.53347e-53	0.343436	0.932	0.575	1.46428e-48	2	Atpif1
514	0	0.343229	0.352	0.02	0	2	Depdc1a
515	1.36427e-140	0.34262	0.584	0.164	3.05759e-136	2	Cep57
516	4.8712e-105	0.342202	0.655	0.232	1.09173e-100	2	Paics
517	3.42906e-96	0.341507	0.725	0.273	7.68521e-92	2	Mrpl12
518	3.57988e-159	0.341218	0.567	0.145	8.02323e-155	2	Coq7
519	5.08546e-111	0.340987	0.641	0.217	1.13975e-106	2	Nfyb
520	5.03143e-302	0.340371	0.335	0.017	1.12765e-297	2	Plk1
521	2.40303e-75	0.340134	0.807	0.344	5.38567e-71	2	Bcap31
522	2.33556e-61	0.338283	0.857	0.413	5.23447e-57	2	Rdx
523	7.15031e-72	0.338247	0.801	0.356	1.60253e-67	2	Psmd13
524	7.50907e-48	0.338038	0.935	0.565	1.68293e-43	2	Psmb1
525	8.92503e-114	0.337116	0.632	0.209	2.00028e-109	2	Ing2
526	2.82528e-160	0.33702	0.545	0.134	6.33202e-156	2	Prim2
527	1.08351e-99	0.336805	0.725	0.267	2.42837e-95	2	Ppm1g
528	1.59165e-275	0.336573	0.388	0.036	3.5672e-271	2	Diap3
529	5.70494e-245	0.336444	0.335	0.029	1.27859e-240	2	Cdkn3
530	1.6319e-115	0.336327	0.652	0.216	3.65742e-111	2	Pfdn6
531	2.22751e-100	0.336204	0.657	0.238	4.99231e-96	2	Stag2
532	2.55232e-55	0.335875	0.885	0.436	5.72027e-51	2	Mrpl20
533	6.19812e-134	0.335747	0.608	0.178	1.38912e-129	2	Pim1
534	1.09329e-58	0.335583	0.865	0.408	2.45029e-54	2	Arpc5l
535	5.85972e-116	0.335367	0.686	0.23	1.31328e-111	2	Cnih4
536	6.97402e-170	0.334707	0.523	0.12	1.56302e-165	2	Ncaph2
537	3.89694e-83	0.334613	0.782	0.317	8.73383e-79	2	Polr2c
538	4.48496e-282	0.334576	0.36	0.027	1.00517e-277	2	Ect2
539	9.06648e-45	0.334524	0.931	0.525	2.03198e-40	2	Cct8
540	2.25235e-77	0.334524	0.989	0.717	5.04797e-73	2	Tomm7
541	2.28764e-60	0.33393	0.838	0.415	5.12707e-56	2	Thoc7
542	6.18472e-96	0.333723	0.731	0.276	1.38612e-91	2	Rheb
543	3.22946e-116	0.33366	0.683	0.228	7.23786e-112	2	l7Rn6
544	1.5796e-43	0.333438	0.946	0.56	3.5402e-39	2	Ndufa1
545	1.10676e-50	0.333166	0.955	0.616	2.48046e-46	2	Ndufb9
546	1.41927e-122	0.333052	0.629	0.196	3.18087e-118	2	Rnaseh2c
547	1.99006e-204	0.332476	0.442	0.073	4.46013e-200	2	Adk
548	1.93254e-62	0.332425	0.839	0.391	4.3312e-58	2	Eny2
549	4.94364e-84	0.331901	0.772	0.309	1.10797e-79	2	Psmc3
550	1.01161e-50	0.331712	0.9	0.469	2.26722e-46	2	Rnf7
551	8.3675e-119	0.331234	0.575	0.178	1.87532e-114	2	Hmgcr
552	2.25881e-179	0.331024	0.408	0.069	5.06244e-175	2	Kif23
553	5.16534e-56	0.330379	0.866	0.42	1.15766e-51	2	Phf5a
554	2.65064e-124	0.330001	0.643	0.202	5.94061e-120	2	Actl6a
555	2.78947e-292	0.32969	0.346	0.022	6.25177e-288	2	Hist1h3c
556	2.76925e-75	0.329214	0.785	0.332	6.20644e-71	2	Ndufb2
557	1.53913e-42	0.328859	0.925	0.512	3.4495e-38	2	Eef1d
558	1.40442e-156	0.328746	0.525	0.129	3.14759e-152	2	Haus1
559	9.14882e-59	0.328605	0.86	0.402	2.05043e-54	2	Strap
560	5.06701e-72	0.328538	0.785	0.343	1.13562e-67	2	Chchd3
561	1.27654e-123	0.328512	0.453	0.123	2.86099e-119	2	Creld2
562	0	0.328502	1	0.979	0	2	Ptma
563	2.13031e-142	0.328466	0.548	0.145	4.77444e-138	2	Fkbp5
564	1.10529e-49	0.328347	0.975	0.678	2.47718e-45	2	Cd47
565	3.13834e-70	0.328335	0.78	0.343	7.03365e-66	2	Mrpl23
566	4.83987e-83	0.328257	0.757	0.302	1.08471e-78	2	Psmd6
567	7.30532e-50	0.328204	0.85	0.501	1.63727e-45	2	Cbx1
568	2.669e-116	0.327846	0.639	0.208	5.98177e-112	2	Rpn2
569	1.11959e-83	0.327824	0.77	0.31	2.50922e-79	2	Asf1a
570	5.63415e-157	0.327501	0.549	0.138	1.26272e-152	2	Rpp30
571	1.0338e-76	0.326364	0.983	0.745	2.31694e-72	2	Sec61g
572	1.19467e-102	0.326173	0.985	0.761	2.67749e-98	2	Cox7a2
573	5.02678e-142	0.325693	0.559	0.152	1.1266e-137	2	Ccdc25
574	3.28109e-41	0.324466	0.964	0.582	7.35357e-37	2	Ndufb8
575	2.97078e-43	0.324365	0.921	0.522	6.65812e-39	2	Psmb6
576	6.57044e-138	0.323875	0.558	0.155	1.47257e-133	2	Pbdc1
577	1.85518e-42	0.323693	0.927	0.522	4.15784e-38	2	Ndufa11
578	7.33063e-150	0.323691	0.553	0.143	1.64294e-145	2	Mcm4
579	1.35797e-48	0.323668	0.963	0.631	3.04348e-44	2	Minos1
580	7.09528e-111	0.32362	0.98	0.797	1.59019e-106	2	Srsf3
581	2.64527e-180	0.322957	0.474	0.094	5.92859e-176	2	Meaf6
582	2.38152e-65	0.322956	0.977	0.715	5.33745e-61	2	Gnas
583	1.16817e-176	0.322667	0.497	0.105	2.61811e-172	2	Nup62
584	4.02972e-209	0.322519	0.393	0.055	9.0314e-205	2	Ska2
585	3.82018e-159	0.322142	0.487	0.111	8.56179e-155	2	Slc29a1
586	8.10842e-79	0.321708	0.771	0.314	1.81726e-74	2	Sdhd
587	3.09345e-43	0.321243	0.914	0.494	6.93304e-39	2	Gtf2h5
588	2.68626e-96	0.320711	0.75	0.276	6.02044e-92	2	Pcmt1
589	1.41296e-70	0.319913	0.95	0.723	3.16673e-66	2	Calm2
590	1.69861e-268	0.319043	0.337	0.024	3.80693e-264	2	Tcf19
591	1.38438e-139	0.318807	0.514	0.133	3.10267e-135	2	Tpi1
592	9.26049e-96	0.318544	0.702	0.261	2.07546e-91	2	Gtf2e2
593	9.37349e-210	0.318312	0.419	0.064	2.10079e-205	2	Acot7
594	9.30664e-95	0.318007	0.684	0.25	2.0858e-90	2	Acp1
595	8.49278e-250	0.317932	0.366	0.036	1.9034e-245	2	Cep55
596	3.51345e-197	0.317851	0.346	0.045	7.87433e-193	2	Ccne1
597	9.08768e-49	0.317609	0.876	0.46	2.03673e-44	2	Zfp706
598	9.04807e-98	0.317592	0.573	0.201	2.02785e-93	2	Med19
599	1.11845e-64	0.317459	0.802	0.358	2.50666e-60	2	Chchd1
600	6.61671e-114	0.316474	0.61	0.197	1.48294e-109	2	Ak6
601	7.31949e-98	0.316429	0.664	0.239	1.64045e-93	2	Actn4
602	2.13597e-41	0.316423	0.962	0.607	4.78714e-37	2	Park7
603	2.33698e-98	0.316004	0.672	0.242	5.23765e-94	2	Mrpl41
604	1.68879e-90	0.315998	0.73	0.277	3.78491e-86	2	Polr2i
605	2.14256e-57	0.315813	0.979	0.729	4.80191e-53	2	Sec61b
606	4.01573e-85	0.315743	0.723	0.281	9.00005e-81	2	Psmd7
607	5.84509e-38	0.315557	0.465	0.246	1.31e-33	2	Isg15
608	8.66164e-119	0.315477	0.64	0.205	1.94125e-114	2	Prpf38a
609	2.386e-128	0.31514	0.625	0.19	5.34751e-124	2	Med21
610	1.98527e-43	0.314983	0.915	0.493	4.44939e-39	2	Cd81
611	1.1664e-68	0.314956	0.624	0.265	2.61413e-64	2	Emp3
612	2.02252e-156	0.314854	0.472	0.107	4.53288e-152	2	Pold3
613	4.89845e-112	0.314652	0.655	0.217	1.09784e-107	2	Lage3
614	1.20387e-80	0.314458	0.73	0.296	2.69812e-76	2	Txnl4a
615	1.81545e-41	0.314433	0.91	0.561	4.06879e-37	2	Atp5g1
616	1.43233e-60	0.314407	0.824	0.378	3.21014e-56	2	Prmt1
617	2.26444e-117	0.314406	0.582	0.18	5.07507e-113	2	Naa10
618	6.88953e-212	0.314339	0.409	0.059	1.54408e-207	2	Cdc7
619	7.8406e-147	0.314159	0.55	0.144	1.75724e-142	2	Timm50
620	4.7467e-121	0.313795	0.618	0.192	1.06383e-116	2	Eif1ad
621	6.90256e-54	0.312869	0.843	0.405	1.547e-49	2	Romo1
622	4.78384e-40	0.312779	0.968	0.625	1.07216e-35	2	Psma3
623	6.64676e-71	0.312715	0.805	0.342	1.48967e-66	2	Dnajc19
624	3.20538e-48	0.312682	0.981	0.678	7.18391e-44	2	Psma2
625	3.02764e-112	0.312671	0.636	0.209	6.78555e-108	2	Nop58
626	4.06248e-46	0.312078	0.926	0.61	9.10482e-42	2	Hnrnpa1
627	9.9677e-40	0.311822	0.911	0.503	2.23396e-35	2	Ndufb3
628	1.81339e-215	0.311733	0.378	0.048	4.06416e-211	2	Hist1h3a
629	1.21351e-111	0.311543	0.613	0.2	2.71972e-107	2	Ssr1
630	1.54528e-45	0.310771	0.874	0.46	3.46328e-41	2	Prelid1
631	8.17967e-42	0.310734	0.969	0.638	1.83323e-37	2	Sumo1
632	3.39831e-109	0.31055	0.624	0.206	7.61629e-105	2	Cops3
633	1.84432e-38	0.310506	0.93	0.557	4.13349e-34	2	Cox7b
634	1.01485e-59	0.310261	0.813	0.37	2.27447e-55	2	Bcas2
635	1.82384e-143	0.309591	0.495	0.123	4.08759e-139	2	Sap30
636	7.51506e-106	0.309261	0.387	0.105	1.68428e-101	2	Msmo1
637	1.66188e-254	0.3092	0.374	0.037	3.72462e-250	2	C330027C09Rik
638	2.20798e-54	0.30918	0.827	0.393	4.94852e-50	2	Snrpc
639	1.09218e-60	0.309107	0.828	0.375	2.4478e-56	2	Fam49b
640	7.66228e-50	0.308907	0.826	0.42	1.71727e-45	2	Tpm3
641	1.58023e-40	0.308511	0.958	0.633	3.54162e-36	2	Ncl
642	3.04581e-108	0.308367	0.657	0.224	6.82627e-104	2	Emc8
643	8.97889e-91	0.308319	0.7	0.261	2.01235e-86	2	Tmco1
644	4.87344e-60	0.308274	0.806	0.372	1.09223e-55	2	Sptssa
645	2.22174e-85	0.308191	0.689	0.265	4.97936e-81	2	Ostf1
646	5.67921e-106	0.308144	0.623	0.211	1.27282e-101	2	Mettl9
647	2.2702e-63	0.308112	0.8	0.363	5.08797e-59	2	Tmed10
648	4.05036e-65	0.308093	0.787	0.347	9.07767e-61	2	Syncrip
649	5.22656e-72	0.307867	0.666	0.278	1.17138e-67	2	Marcksl1
650	2.50734e-48	0.307838	0.858	0.428	5.61946e-44	2	Tmem167
651	3.64397e-42	0.307832	0.889	0.475	8.16686e-38	2	Sec11c
652	3.16341e-72	0.307802	0.776	0.325	7.08984e-68	2	Psmc6
653	6.97998e-115	0.307547	0.594	0.188	1.56435e-110	2	Psmd1
654	3.74504e-197	0.307478	0.396	0.061	8.39339e-193	2	Pola1
655	6.85768e-274	0.307444	0.351	0.026	1.53694e-269	2	Melk
656	3.90247e-42	0.30741	0.884	0.465	8.74622e-38	2	Ube2m
657	2.18583e-45	0.307322	0.863	0.44	4.89888e-41	2	Cox17
658	2.7498e-85	0.307009	0.438	0.149	6.16286e-81	2	Serf1
659	1.34937e-113	0.306798	0.586	0.186	3.02421e-109	2	Gm10221
660	3.11774e-73	0.306547	0.736	0.308	6.98749e-69	2	Stag1
661	4.34082e-108	0.305921	0.665	0.224	9.72865e-104	2	Aars
662	7.28175e-130	0.305837	0.537	0.149	1.63199e-125	2	Larp7
663	7.76521e-72	0.305589	0.983	0.748	1.74034e-67	2	Tceb2
664	2.36021e-90	0.30544	0.686	0.254	5.28971e-86	2	Sumo3
665	2.07246e-75	0.305012	0.742	0.303	4.6448e-71	2	Adh5
666	1.99276e-35	0.30497	0.943	0.581	4.46618e-31	2	Ndufb7
667	9.14959e-63	0.304667	0.808	0.356	2.05061e-58	2	Eif6
668	7.72652e-54	0.304555	0.843	0.406	1.73167e-49	2	Zfp91
669	7.02668e-54	0.304314	0.816	0.391	1.57482e-49	2	Rnf187
670	3.03535e-121	0.304205	0.544	0.16	6.80282e-117	2	Pdlim1
671	1.53622e-83	0.304193	0.739	0.289	3.44299e-79	2	Vps29
672	9.86177e-74	0.303847	0.726	0.305	2.21022e-69	2	Canx
673	5.82936e-39	0.303814	0.894	0.478	1.30648e-34	2	Ndufa8
674	5.13547e-57	0.303566	0.821	0.383	1.15096e-52	2	Snrnp27
675	3.24772e-35	0.303519	0.945	0.572	7.27878e-31	2	Psmb3
676	1.00759e-146	0.3034	0.479	0.115	2.25822e-142	2	Fam92a
677	1.51095e-43	0.303355	0.874	0.458	3.38634e-39	2	Eif4h
678	2.86764e-158	0.303225	0.459	0.101	6.42695e-154	2	Rbl1
679	5.67522e-41	0.302894	0.882	0.47	1.27193e-36	2	Vdac1
680	5.18259e-122	0.302703	0.588	0.178	1.16152e-117	2	Mzt1
681	4.18899e-72	0.302635	0.74	0.31	9.38836e-68	2	Ngfrap1
682	5.61949e-98	0.302626	0.683	0.245	1.25944e-93	2	Ciapin1
683	1.40173e-227	0.302619	0.4	0.051	3.14156e-223	2	Trip13
684	7.91001e-40	0.3026	0.868	0.47	1.77279e-35	2	Psmb4
685	4.62252e-85	0.302562	0.692	0.268	1.036e-80	2	Sugt1
686	8.15835e-48	0.301942	0.859	0.426	1.82845e-43	2	Nop10
687	8.34366e-148	0.301931	0.504	0.123	1.86998e-143	2	Xpo1
688	2.54176e-73	0.301574	0.701	0.291	5.6966e-69	2	Tspan13
689	3.37791e-43	0.301148	0.847	0.487	7.57058e-39	2	Maz
690	3.6341e-155	0.300671	0.394	0.078	8.14473e-151	2	Mthfd2
691	1.08713e-44	0.300659	0.842	0.44	2.43648e-40	2	Tpm3-rs7
692	6.62544e-57	0.300078	0.805	0.375	1.48489e-52	2	Dpm3
693	1.64474e-38	0.299845	0.884	0.477	3.68618e-34	2	Eif2s2
694	2.56653e-37	0.299475	0.909	0.482	5.75211e-33	2	Mrps33
695	1.63343e-45	0.299349	0.962	0.681	3.66084e-41	2	Ubl5
696	3.60564e-44	0.299313	0.866	0.437	8.08095e-40	2	Cwc15
697	1.33884e-92	0.299025	0.993	0.803	3.00061e-88	2	Rpl14
698	5.47876e-146	0.298682	0.498	0.121	1.2279e-141	2	Cdca4
699	1.06848e-125	0.298339	0.544	0.155	2.39467e-121	2	Slirp
700	2.94526e-83	0.298171	0.692	0.269	6.60091e-79	2	Cops6
701	4.94639e-93	0.297864	0.685	0.25	1.10858e-88	2	Mrpl35
702	1.9191e-128	0.297677	0.54	0.152	4.3011e-124	2	Pole3
703	7.47917e-250	0.29766	0.334	0.027	1.67623e-245	2	Hist2h2ac
704	1.88644e-54	0.297548	0.824	0.386	4.2279e-50	2	Tsn
705	2.41777e-73	0.297464	0.733	0.3	5.41872e-69	2	Psmc2
706	4.04986e-205	0.297296	0.313	0.032	9.07655e-201	2	Ddah2
707	7.03251e-108	0.296678	0.99	0.811	1.57613e-103	2	Snrpe
708	3.50898e-102	0.296491	0.633	0.218	7.86433e-98	2	Slmo2
709	3.00821e-117	0.296483	0.558	0.168	6.74201e-113	2	Ddx1
710	1.59424e-82	0.296479	0.992	0.782	3.57301e-78	2	Atp5j2
711	1.64729e-37	0.296333	0.914	0.568	3.69191e-33	2	Gnb2
712	2.54463e-125	0.296235	0.41	0.101	5.70303e-121	2	Alad
713	2.49014e-109	0.296216	0.601	0.194	5.5809e-105	2	Seh1l
714	4.52912e-222	0.29615	0.337	0.034	1.01507e-217	2	Hist2h2bb
715	2.0908e-58	0.296115	0.794	0.361	4.6859e-54	2	Psmd12
716	1.38589e-108	0.295958	0.603	0.195	3.10606e-104	2	Nans
717	7.33217e-63	0.295953	0.767	0.338	1.64329e-58	2	Zmat2
718	1.03747e-272	0.295805	0.326	0.021	2.32517e-268	2	Kif2c
719	8.31044e-57	0.295761	0.975	0.713	1.86254e-52	2	Atp5j
720	2.403e-236	0.295697	0.36	0.038	5.3856e-232	2	Cit
721	8.69198e-99	0.295507	0.669	0.236	1.94805e-94	2	Arl1
722	1.58749e-35	0.295126	0.923	0.573	3.55788e-31	2	Slc25a3
723	5.27764e-32	0.295074	0.952	0.6	1.18282e-27	2	Mrps14
724	1.33925e-177	0.294924	0.402	0.07	3.00152e-173	2	Chaf1a
725	1.47171e-50	0.294629	0.839	0.401	3.2984e-46	2	Psmc5
726	1.33966e-102	0.294479	0.512	0.164	3.00245e-98	2	Lman1
727	2.4649e-112	0.293971	0.564	0.177	5.52433e-108	2	0610010K14Rik
728	4.55603e-53	0.293843	0.768	0.368	1.0211e-48	2	AI662270
729	6.60864e-111	0.293721	0.99	0.831	1.48113e-106	2	Cox7c
730	1.32958e-157	0.293417	0.439	0.092	2.97985e-153	2	Rhno1
731	7.5142e-60	0.293377	0.799	0.356	1.68408e-55	2	Sdhb
732	2.22288e-59	0.293231	0.769	0.348	4.98193e-55	2	Lsm12
733	3.45407e-141	0.293058	0.514	0.131	7.74125e-137	2	Rbmx2
734	8.25393e-88	0.292838	0.689	0.259	1.84987e-83	2	Ahsa1
735	5.05061e-114	0.292824	0.578	0.18	1.13194e-109	2	Mrps7
736	3.57839e-108	0.292532	0.572	0.185	8.01988e-104	2	Tsfm
737	2.90232e-48	0.29253	0.757	0.391	6.50468e-44	2	Ubald2
738	6.72616e-205	0.292183	0.36	0.046	1.50747e-200	2	Fignl1
739	6.60834e-39	0.292064	0.945	0.639	1.48106e-34	2	Gm10260
740	9.01878e-33	0.291978	0.958	0.62	2.02129e-28	2	Ndufs5
741	7.43093e-125	0.291763	0.415	0.103	1.66542e-120	2	E2f1
742	1.28559e-120	0.291607	0.581	0.175	2.88126e-116	2	D030056L22Rik
743	1.7331e-106	0.291355	0.991	0.881	3.88422e-102	2	Rps2
744	9.95254e-52	0.291279	0.287	0.106	2.23056e-47	2	Ccr7
745	4.07879e-37	0.291236	0.881	0.48	9.14138e-33	2	Mrfap1
746	1.60285e-68	0.291079	0.758	0.321	3.5923e-64	2	Suz12
747	9.87846e-38	0.29092	0.501	0.262	2.21396e-33	2	Bst2
748	2.10651e-44	0.290746	0.983	0.697	4.72111e-40	2	Rbx1
749	6.96604e-39	0.290681	0.874	0.463	1.56123e-34	2	Polr2k
750	1.00914e-126	0.290667	0.535	0.151	2.26168e-122	2	Mrpl17
751	1.54875e-108	0.290385	0.599	0.194	3.47106e-104	2	Galk1
752	1.74096e-60	0.290342	0.766	0.343	3.90184e-56	2	Lman2
753	2.08568e-71	0.290226	0.759	0.316	4.67443e-67	2	Bri3
754	5.6157e-224	0.289848	0.308	0.027	1.25859e-219	2	Kpna2
755	8.1712e-38	0.28969	0.884	0.475	1.83133e-33	2	Sfr1
756	1.25843e-167	0.289669	0.373	0.064	2.82039e-163	2	Oxct1
757	1.10504e-111	0.289648	0.606	0.194	2.47663e-107	2	Gtl3
758	1.02684e-106	0.289588	0.623	0.206	2.30135e-102	2	Sf3a3
759	3.29797e-147	0.28957	0.483	0.115	7.39142e-143	2	Fh1
760	1.84292e-44	0.289526	0.865	0.429	4.13036e-40	2	Bzw1
761	6.78423e-81	0.28946	0.707	0.275	1.52048e-76	2	Ak2
762	9.59471e-128	0.289273	0.471	0.121	2.15037e-123	2	Hist1h1c
763	1.00615e-120	0.288616	0.45	0.12	2.25499e-116	2	Gsr
764	7.15401e-59	0.288102	0.79	0.356	1.60336e-54	2	Mat2a
765	1.43159e-263	0.28756	0.319	0.021	3.20847e-259	2	Ttk
766	1.22666e-199	0.287223	0.403	0.061	2.74919e-195	2	Nup37
767	6.83159e-44	0.287151	0.842	0.422	1.5311e-39	2	Lamtor2
768	7.96935e-110	0.287009	0.602	0.193	1.78609e-105	2	Mrps12
769	2.6925e-135	0.28654	0.516	0.136	6.03443e-131	2	Yif1b
770	1.52267e-73	0.286513	0.676	0.274	3.41262e-69	2	Ghitm
771	1.01445e-118	0.286318	0.997	0.866	2.27358e-114	2	Rpl3
772	3.09869e-145	0.286126	0.47	0.11	6.94477e-141	2	Itgb3bp
773	6.32561e-96	0.285994	0.604	0.211	1.4177e-91	2	2310009B15Rik
774	1.53426e-123	0.285766	0.545	0.156	3.43858e-119	2	Gltp
775	6.21559e-108	0.285674	0.557	0.175	1.39304e-103	2	Baz1b
776	2.08907e-106	0.285526	0.568	0.182	4.68203e-102	2	Lrrc59
777	5.77063e-47	0.285507	0.976	0.729	1.29331e-42	2	Psmb8
778	1.23407e-39	0.285267	0.864	0.459	2.76579e-35	2	Gdi2
779	1.67169e-101	0.285169	0.575	0.19	3.74658e-97	2	Cdk2ap2
780	4.58582e-132	0.285147	0.379	0.083	1.02777e-127	2	Hmgcs1
781	6.8861e-129	0.285128	0.527	0.145	1.54331e-124	2	Stoml2
782	1.71325e-88	0.285108	0.657	0.243	3.83974e-84	2	Trim28
783	5.36817e-172	0.285015	0.394	0.069	1.20312e-167	2	Blm
784	5.69562e-265	0.284718	0.314	0.02	1.2765e-260	2	Cdca2
785	2.56658e-48	0.284666	0.755	0.375	5.75221e-44	2	Gm10076
786	2.09684e-116	0.284664	0.568	0.173	4.69943e-112	2	Timm17b
787	9.20162e-98	0.284511	0.639	0.222	2.06227e-93	2	Wdr83os
788	1.89058e-81	0.284346	0.534	0.197	4.23717e-77	2	Phlda1
789	5.89593e-91	0.284264	0.52	0.179	1.3214e-86	2	Gar1
790	3.78734e-38	0.28414	0.866	0.51	8.48819e-34	2	Slc25a4
791	3.26146e-128	0.284048	0.501	0.134	7.30958e-124	2	Faf1
792	3.06119e-34	0.283919	0.959	0.649	6.86074e-30	2	Tmem258
793	5.05655e-69	0.283866	0.659	0.277	1.13327e-64	2	Dleu2
794	9.14115e-98	0.283726	0.597	0.204	2.04872e-93	2	Nsmce2
795	1.64283e-37	0.283646	0.918	0.631	3.68192e-33	2	Hn1
796	6.05987e-58	0.283096	0.771	0.349	1.35814e-53	2	Ola1
797	2.77555e-35	0.282852	0.882	0.48	6.22056e-31	2	Mrpl33
798	4.47372e-141	0.282094	0.382	0.08	1.00265e-136	2	Dscc1
799	1.48614e-84	0.28201	0.695	0.263	3.33074e-80	2	Eif4e
800	7.76767e-76	0.281779	0.661	0.26	1.74089e-71	2	Mtch1
801	4.99441e-152	0.281139	0.438	0.094	1.11935e-147	2	4930579G24Rik
802	3.05944e-85	0.281044	0.629	0.231	6.85683e-81	2	Cotl1
803	6.50949e-140	0.281036	0.463	0.112	1.45891e-135	2	Gemin2
804	2.30069e-59	0.280812	0.782	0.344	5.15631e-55	2	Cyc1
805	1.65294e-43	0.280629	0.847	0.423	3.70458e-39	2	Gnb1
806	2.43189e-96	0.28012	0.625	0.216	5.45035e-92	2	Atf1
807	9.64824e-115	0.280023	0.551	0.165	2.16236e-110	2	Ormdl2
808	3.79467e-70	0.279997	0.992	0.823	8.50462e-66	2	Hspa8
809	1.49801e-154	0.279866	0.397	0.076	3.35734e-150	2	Nde1
810	3.0366e-94	0.279425	0.628	0.221	6.80564e-90	2	Qk
811	5.60619e-46	0.279383	0.808	0.404	1.25646e-41	2	Ssna1
812	4.57649e-76	0.279359	0.703	0.279	1.02568e-71	2	Txndc9
813	1.18674e-43	0.279281	0.84	0.429	2.65973e-39	2	Cdv3
814	9.48346e-113	0.279273	0.396	0.102	2.12543e-108	2	Pdia4
815	2.32183e-38	0.278491	0.849	0.473	5.20368e-34	2	Nono
816	1.57027e-107	0.278409	0.532	0.165	3.51929e-103	2	Arl6ip6
817	1.62547e-28	0.278379	0.954	0.618	3.643e-24	2	Nol7
818	9.77088e-29	0.278293	0.908	0.526	2.18985e-24	2	Eif3i
819	3.82091e-71	0.278257	0.651	0.266	8.56343e-67	2	Fbl
820	1.21698e-78	0.278177	0.627	0.242	2.7275e-74	2	Mrps28
821	1.7168e-163	0.278019	0.395	0.072	3.8477e-159	2	1110001J03Rik
822	1.72012e-65	0.277775	0.711	0.305	3.85514e-61	2	Cox20
823	1.74848e-236	0.277602	0.313	0.025	3.9187e-232	2	Foxm1
824	6.97997e-101	0.27758	0.596	0.2	1.56435e-96	2	Ilf2
825	9.4701e-40	0.277514	0.577	0.313	2.12244e-35	2	Ifi27
826	5.21496e-45	0.277015	0.814	0.398	1.16878e-40	2	Aurkaip1
827	1.66171e-56	0.276912	0.77	0.343	3.72422e-52	2	Myeov2
828	2.97893e-53	0.276673	0.796	0.363	6.67638e-49	2	Mrps16
829	6.43114e-76	0.276123	0.718	0.286	1.44135e-71	2	Coa3
830	1.77877e-64	0.276076	0.726	0.316	3.98658e-60	2	Ebna1bp2
831	3.91254e-120	0.275722	0.519	0.148	8.76878e-116	2	Dtnbp1
832	7.97782e-232	0.27555	0.303	0.023	1.78799e-227	2	1500009L16Rik
833	2.22753e-87	0.275487	0.6	0.216	4.99235e-83	2	Brd8
834	2.22506e-177	0.275006	0.409	0.071	4.9868e-173	2	Rfwd3
835	1.08993e-27	0.27466	0.937	0.577	2.44274e-23	2	Tmed2
836	1.88661e-223	0.274351	0.325	0.031	4.22828e-219	2	Spdl1
837	8.05118e-53	0.274142	0.79	0.359	1.80443e-48	2	Pam16
838	1.75317e-231	0.274089	0.303	0.023	3.9292e-227	2	Hist1h3e
839	4.06712e-217	0.273994	0.355	0.041	9.11523e-213	2	Cenpn
840	2.26782e-34	0.2738	0.973	0.689	5.08265e-30	2	Atp5g3
841	2.8074e-46	0.27377	0.764	0.38	6.29195e-42	2	Lbr
842	2.56529e-47	0.273732	0.807	0.381	5.74933e-43	2	Rbm17
843	6.03136e-108	0.273732	0.557	0.174	1.35175e-103	2	Ctdspl2
844	1.34497e-115	0.273638	0.504	0.145	3.01435e-111	2	Gclm
845	2.85847e-133	0.273579	0.479	0.122	6.40639e-129	2	Med9
846	6.89423e-95	0.273484	0.608	0.213	1.54514e-90	2	Cenpq
847	8.99616e-59	0.273383	0.68	0.304	2.01622e-54	2	C1qbp
848	7.75642e-159	0.273158	0.405	0.078	1.73837e-154	2	Hmbs
849	1.22954e-110	0.272981	0.535	0.162	2.75564e-106	2	Ppp1r7
850	3.8928e-32	0.272955	0.887	0.487	8.72455e-28	2	Mdh2
851	1.96595e-57	0.272908	0.75	0.336	4.40608e-53	2	Cuta
852	3.54967e-51	0.272879	0.978	0.755	7.95552e-47	2	Gng5
853	1.13628e-106	0.272745	0.58	0.185	2.54663e-102	2	Zbtb8os
854	1.93706e-134	0.27274	0.463	0.114	4.34134e-130	2	Msl3
855	3.59066e-31	0.272687	0.886	0.555	8.04739e-27	2	Rpl22l1
856	3.67729e-52	0.272675	0.771	0.356	8.24154e-48	2	Cfdp1
857	5.68477e-117	0.272649	0.363	0.086	1.27407e-112	2	Zcwpw1
858	8.82802e-90	0.272444	0.559	0.192	1.97854e-85	2	Rasgrp2
859	6.64392e-117	0.272205	0.529	0.154	1.48903e-112	2	Ppwd1
860	3.86453e-98	0.272076	0.585	0.196	8.66119e-94	2	Cdc123
861	1.79727e-27	0.271892	0.925	0.557	4.02805e-23	2	Taf10
862	3.27282e-91	0.271781	0.597	0.211	7.33504e-87	2	Pagr1a
863	6.37142e-62	0.271604	0.75	0.328	1.42796e-57	2	Ssbp1
864	6.0066e-36	0.271416	0.466	0.244	1.3462e-31	2	Zbp1
865	3.46902e-116	0.271288	0.501	0.143	7.77477e-112	2	Nudt1
866	4.05354e-99	0.27114	0.609	0.206	9.08478e-95	2	Zcchc17
867	1.39711e-86	0.27106	0.633	0.234	3.1312e-82	2	1810043H04Rik
868	9.21796e-213	0.270994	1	0.916	2.06593e-208	2	Rbm3
869	1.11679e-74	0.270903	0.689	0.273	2.50294e-70	2	Ndufv1
870	3.22204e-132	0.269938	0.448	0.11	7.22123e-128	2	Metrn
871	9.56602e-117	0.269908	0.55	0.162	2.14394e-112	2	Ap1s1
872	7.9593e-61	0.269789	0.699	0.305	1.78384e-56	2	Cmtm7
873	6.74597e-97	0.269776	0.538	0.177	1.51191e-92	2	Clic4
874	5.75263e-117	0.269509	0.496	0.14	1.28928e-112	2	Ubl4
875	3.55868e-99	0.26909	0.583	0.195	7.97572e-95	2	Mrpl49
876	3.09186e-83	0.268819	0.595	0.219	6.92947e-79	2	Zwint
877	1.9029e-81	0.268788	0.992	0.832	4.26478e-77	2	Cox6c
878	1.32987e-34	0.268664	0.975	0.693	2.9805e-30	2	Cox6b1
879	7.26849e-184	0.268498	0.344	0.048	1.62901e-179	2	Brca1
880	1.24676e-95	0.267809	0.594	0.204	2.79425e-91	2	Taf12
881	2.46557e-68	0.267719	0.719	0.299	5.52583e-64	2	Timm8b
882	4.11414e-56	0.267712	0.77	0.343	9.22061e-52	2	Fam96a
883	1.38114e-111	0.26755	0.558	0.171	3.09542e-107	2	Idh3a
884	1.07259e-86	0.267247	0.661	0.242	2.40389e-82	2	Ndufa9
885	2.57402e-109	0.266678	0.455	0.129	5.7689e-105	2	Ndufaf2
886	1.66405e-88	0.266575	0.64	0.231	3.72946e-84	2	Cops4
887	2.46972e-59	0.266488	0.74	0.321	5.53513e-55	2	Snrpb2
888	2.12784e-34	0.266011	0.869	0.456	4.76892e-30	2	1110004F10Rik
889	2.6641e-84	0.265948	0.608	0.222	5.97078e-80	2	Utp3
890	5.42774e-32	0.265399	0.863	0.47	1.21646e-27	2	Cct7
891	1.56715e-26	0.26536	0.938	0.604	3.5123e-22	2	Ndufb11
892	4.17621e-110	0.265278	0.516	0.154	9.35973e-106	2	Mlec
893	1.97755e-30	0.265225	0.977	0.698	4.43209e-26	2	Eif4a1
894	9.95529e-39	0.265127	0.808	0.415	2.23118e-34	2	Phb2
895	1.63996e-119	0.265075	0.506	0.141	3.67547e-115	2	Dcps
896	9.88817e-83	0.264942	0.649	0.244	2.21614e-78	2	Mrpl15
897	9.34041e-32	0.264716	0.885	0.472	2.09337e-27	2	Mrpl30
898	9.38792e-78	0.264167	0.677	0.261	2.10402e-73	2	Tiprl
899	2.89923e-163	0.264155	0.396	0.072	6.49776e-159	2	Cdk2
900	1.79763e-75	0.26306	0.643	0.249	4.02884e-71	2	Gspt1
901	7.3994e-39	0.262502	0.356	0.167	1.65835e-34	2	Ifitm3
902	1.36995e-159	0.262437	0.412	0.08	3.07033e-155	2	Mis18a
903	5.87884e-69	0.262182	0.646	0.259	1.31757e-64	2	Hjurp
904	9.5722e-145	0.262102	0.373	0.074	2.14532e-140	2	Fam111a
905	7.68522e-37	0.262069	0.413	0.207	1.72241e-32	2	Rtp4
906	2.18619e-26	0.261764	0.961	0.643	4.89969e-22	2	Reep5
907	4.59597e-30	0.261676	0.945	0.661	1.03005e-25	2	Rpl23a
908	4.31235e-113	0.261547	0.506	0.147	9.66483e-109	2	Eed
909	9.68069e-53	0.261528	0.756	0.346	2.16964e-48	2	Ap2s1
910	7.84112e-71	0.261301	0.642	0.258	1.75735e-66	2	Ier2
911	2.12654e-67	0.26114	0.685	0.283	4.76601e-63	2	Ptbp1
912	3.72298e-73	0.260432	0.995	0.823	8.34395e-69	2	Rpl36a
913	5.78949e-27	0.260382	0.899	0.562	1.29754e-22	2	Arf1
914	3.5528e-36	0.260269	0.838	0.429	7.96254e-32	2	Esd
915	6.24446e-48	0.259791	0.779	0.363	1.39951e-43	2	Rcc2
916	1.09457e-91	0.259764	0.425	0.132	2.45314e-87	2	Bola1
917	1.10154e-32	0.259709	0.864	0.472	2.46877e-28	2	2024-09-07
918	2.55559e-30	0.259695	0.84	0.489	5.72759e-26	2	Ict1
919	3.7739e-97	0.259638	0.48	0.151	8.45807e-93	2	Rpn1
920	6.91802e-30	0.259552	0.84	0.459	1.55047e-25	2	Gm11808
921	5.94659e-36	0.258932	0.816	0.415	1.33275e-31	2	Capza2
922	1.07319e-77	0.258165	0.661	0.253	2.40524e-73	2	Stub1
923	3.94414e-30	0.257875	0.879	0.479	8.83961e-26	2	Mrps24
924	1.28109e-63	0.257782	0.642	0.268	2.87118e-59	2	Uqcc2
925	1.18954e-66	0.257523	0.651	0.268	2.666e-62	2	Rab8a
926	3.31048e-71	0.256959	0.728	0.292	7.41944e-67	2	Mrps17
927	2.95103e-252	0.256669	0.296	0.017	6.61384e-248	2	Hist1h2bm
928	3.48175e-220	0.256583	0.303	0.026	7.8033e-216	2	Oip5
929	1.91661e-158	0.256414	0.369	0.065	4.2955e-154	2	Rbbp8
930	1.82534e-92	0.256342	0.512	0.169	4.09095e-88	2	Gstp1
931	2.52864e-55	0.25627	0.762	0.338	5.66719e-51	2	Tmem134
932	5.97421e-33	0.256255	0.857	0.448	1.33894e-28	2	Rer1
933	3.58519e-95	0.256168	0.555	0.184	8.03514e-91	2	Ccdc124
934	9.45818e-49	0.255938	0.734	0.342	2.11977e-44	2	Csnk2b
935	4.67544e-26	0.2559	0.902	0.524	1.04786e-21	2	Hnrnpdl
936	4.5392e-78	0.255849	0.602	0.225	1.01733e-73	2	Pafah1b3
937	2.82695e-46	0.255756	0.986	0.793	6.33575e-42	2	Hsp90ab1
938	7.6594e-105	0.255619	0.504	0.152	1.71663e-100	2	Rad50
939	7.45424e-220	0.255607	0.275	0.019	1.67064e-215	2	Aspm
940	1.39767e-113	0.255166	0.427	0.113	3.13245e-109	2	Mms22l
941	6.65486e-79	0.255164	0.633	0.24	1.49149e-74	2	Rpl7l1
942	4.03304e-85	0.254759	0.516	0.18	9.03886e-81	2	Dph3
943	7.04942e-20	0.25445	0.962	0.647	1.57992e-15	2	Usmg5
944	9.22881e-149	0.25436	0.377	0.072	2.06836e-144	2	Fzr1
945	2.46366e-75	0.254335	0.676	0.262	5.52155e-71	2	Lamtor1
946	1.29018e-41	0.254071	0.8	0.404	2.89154e-37	2	Dnajc3
947	7.08934e-76	0.253991	0.624	0.239	1.58886e-71	2	Snrpa
948	2.39342e-105	0.253895	0.528	0.162	5.36414e-101	2	Cul1
949	3.87673e-97	0.253862	0.54	0.175	8.68852e-93	2	Rmi2
950	5.24643e-74	0.253796	0.637	0.247	1.17583e-69	2	Cetn2
951	1.34905e-82	0.253621	0.576	0.209	3.02348e-78	2	Hdlbp
952	3.23694e-45	0.253195	0.762	0.363	7.25463e-41	2	Cct3
953	6.79906e-52	0.252948	0.995	0.799	1.5238e-47	2	Atp5e
954	1.15405e-103	0.252891	0.542	0.169	2.58645e-99	2	Pfdn4
955	1.93298e-110	0.252856	0.508	0.15	4.3322e-106	2	Cnih1
956	1.76887e-103	0.252781	0.443	0.126	3.96439e-99	2	Myef2
957	4.85144e-22	0.252747	0.948	0.62	1.0873e-17	2	Smdt1
958	1.65836e-109	0.252719	0.432	0.118	3.71671e-105	2	Chaf1b
959	1.32364e-89	0.252463	0.412	0.126	2.96654e-85	2	Cebpb
960	6.03132e-61	0.252322	0.726	0.309	1.35174e-56	2	Snf8
961	9.28607e-101	0.251939	0.521	0.162	2.08119e-96	2	Ssbp4
962	8.7256e-111	0.251842	0.469	0.133	1.95558e-106	2	Psmg2
963	2.65641e-63	0.251746	0.659	0.276	5.95354e-59	2	Hras
964	5.76486e-32	0.251737	0.856	0.449	1.29202e-27	2	Ewsr1
965	1.46522e-59	0.251609	0.718	0.307	3.28385e-55	2	Cops5
966	7.82048e-96	0.251593	0.449	0.137	1.75273e-91	2	Tfrc
967	2.59956e-21	0.251537	0.917	0.558	5.82614e-17	2	2024-09-15
968	2.14411e-50	0.251197	0.74	0.337	4.80537e-46	2	Ssr2
969	2.80637e-42	0.250725	0.801	0.387	6.28963e-38	2	Chmp2a
970	1.42062e-93	0.250361	0.553	0.184	3.18389e-89	2	Egln1
971	8.60348e-81	0.250111	0.574	0.209	1.92821e-76	2	Serinc3
972	9.22041e-52	0.250012	0.791	0.355	2.06648e-47	2	Emc7
973	3.513e-288	1.03095	0.678	0.157	7.87335e-284	3	Cd5
974	5.9925e-247	0.936447	0.577	0.124	1.34304e-242	3	Ikzf2
975	1.44949e-243	0.923585	0.753	0.244	3.24859e-239	3	Tox
976	7.91432e-173	0.862053	0.499	0.129	1.77376e-168	3	Itm2a
977	5.75146e-220	0.860813	0.84	0.382	1.28902e-215	3	Cd2
978	3.46418e-173	0.75351	0.853	0.534	7.76393e-169	3	Rgs10
979	1.17207e-202	0.695254	0.361	0.047	2.62685e-198	3	Hivep3
980	3.34661e-134	0.685587	0.703	0.331	7.50042e-130	3	Cytip
981	1.45562e-125	0.68097	0.685	0.31	3.26232e-121	3	Cd28
982	1.0118e-135	0.680946	0.612	0.238	2.26764e-131	3	Shisa5
983	2.06749e-122	0.632538	0.589	0.207	4.63366e-118	3	Gimap6
984	3.98109e-247	0.614993	0.337	0.028	8.92242e-243	3	A430093F15Rik
985	5.67038e-95	0.590561	0.548	0.234	1.27084e-90	3	Cd6
986	6.15984e-104	0.588201	0.646	0.277	1.38054e-99	3	Trac
987	7.91133e-102	0.586335	0.668	0.33	1.77309e-97	3	Stk17b
988	1.56129e-98	0.534617	0.772	0.499	3.49917e-94	3	2024-09-07
989	4.7106e-88	0.527338	0.445	0.166	1.05574e-83	3	Gata3
990	1.88023e-70	0.527297	0.668	0.409	4.21398e-66	3	Lef1
991	4.03984e-81	0.509666	0.518	0.227	9.0541e-77	3	Jarid2
992	1.30557e-79	0.50273	0.504	0.213	2.92603e-75	3	Clec2d
993	7.2905e-72	0.483926	0.553	0.258	1.63395e-67	3	Arap2
994	2.19383e-49	0.482221	0.605	0.406	4.91681e-45	3	Junb
995	1.58188e-64	0.439803	0.375	0.146	3.54532e-60	3	Hivep2
996	1.83398e-55	0.434438	0.678	0.436	4.11031e-51	3	Nrip1
997	2.16645e-47	0.433088	0.667	0.435	4.85545e-43	3	Cd52
998	5.9148e-82	0.427294	0.876	0.656	1.32562e-77	3	Cd27
999	2.84673e-54	0.427285	0.665	0.464	6.3801e-50	3	Plgrkt
1000	3.15049e-43	0.415888	0.546	0.344	7.06088e-39	3	Srgn
1001	6.52337e-52	0.413681	0.602	0.358	1.46202e-47	3	Tespa1
1002	2.14251e-52	0.412724	0.469	0.24	4.80178e-48	3	Rapgef6
1003	4.06831e-185	0.406067	0.992	0.909	9.1179e-181	3	Tmsb10
1004	8.01725e-79	0.40575	0.29	0.079	1.79683e-74	3	Bcl2
1005	1.55663e-61	0.397743	0.333	0.118	3.48872e-57	3	Ckb
1006	1.75766e-46	0.39072	0.432	0.218	3.93926e-42	3	Klhl6
1007	6.89573e-40	0.384318	0.424	0.235	1.54547e-35	3	Etnk1
1008	2.15459e-154	0.361131	0.193	0.012	4.82887e-150	3	Nab2
1009	8.67063e-47	0.355584	0.298	0.12	1.94326e-42	3	Ptpn6
1010	4.71418e-48	0.354951	0.757	0.547	1.05654e-43	3	Ikzf1
1011	6.63117e-37	0.354766	0.514	0.312	1.48618e-32	3	Arhgap15
1012	2.06471e-55	0.347009	0.841	0.641	4.62742e-51	3	Ptprcap
1013	5.55504e-63	0.343469	0.285	0.088	1.245e-58	3	Lysmd2
1014	2.73064e-38	0.343401	0.421	0.225	6.11992e-34	3	Ppp1r16b
1015	6.81146e-48	0.340606	0.797	0.602	1.52658e-43	3	Rap1a
1016	8.07192e-68	0.339569	0.918	0.738	1.80908e-63	3	Limd2
1017	4.98742e-36	0.338281	0.576	0.364	1.11778e-31	3	Il2rg
1018	1.49747e-37	0.33188	0.217	0.08	3.35613e-33	3	Nr4a1
1019	2.99431e-52	0.330708	0.882	0.718	6.71084e-48	3	Ccr9
1020	3.16772e-34	0.323442	0.704	0.512	7.09949e-30	3	Lztfl1
1021	8.98479e-32	0.320244	0.556	0.372	2.01367e-27	3	Jak1
1022	3.73304e-37	0.318998	0.305	0.14	8.36649e-33	3	Lcp1
1023	6.45762e-30	0.318522	0.589	0.403	1.44728e-25	3	Rasgrp1
1024	3.12343e-32	0.315485	0.358	0.189	7.00022e-28	3	Prkcq
1025	5.55098e-36	0.314118	0.339	0.157	1.24409e-31	3	Sh2d2a
1026	5.70453e-67	0.312703	0.928	0.766	1.2785e-62	3	Arhgdib
1027	3.12328e-75	0.312444	0.206	0.041	6.99991e-71	3	Cd53
1028	2.99962e-30	0.311923	0.501	0.322	6.72274e-26	3	Cnot6l
1029	2.40746e-30	0.311821	0.396	0.229	5.39561e-26	3	Trp53
1030	2.69212e-33	0.310063	0.637	0.451	6.03359e-29	3	Msn
1031	2.746e-31	0.305902	0.698	0.505	6.15433e-27	3	S100a10
1032	9.80001e-30	0.304198	0.363	0.196	2.19638e-25	3	D16Ertd472e
1033	4.29314e-26	0.300798	0.328	0.184	9.62178e-22	3	Atp2b1
1034	2.1999e-42	0.299787	0.87	0.726	4.93043e-38	3	Sox4
1035	1.74814e-43	0.298415	0.276	0.102	3.91793e-39	3	Tnik
1036	4.0049e-41	0.297759	0.786	0.597	8.97579e-37	3	Arpc1b
1037	5.85156e-44	0.296216	0.792	0.618	1.31145e-39	3	Pomp
1038	1.67559e-22	0.291795	0.384	0.233	3.75533e-18	3	Basp1
1039	1.95435e-25	0.289084	0.413	0.26	4.38009e-21	3	Slc3a2
1040	5.56552e-27	0.287673	0.417	0.253	1.24734e-22	3	Prdx6
1041	1.78677e-24	0.284913	0.374	0.229	4.00452e-20	3	Dap
1042	8.62949e-53	0.281861	0.908	0.746	1.93404e-48	3	Arpc2
1043	9.56028e-22	0.281687	0.495	0.346	2.14265e-17	3	Dusp2
1044	5.08574e-46	0.2811	0.212	0.066	1.13982e-41	3	Cnn2
1045	1.31221e-29	0.277368	0.214	0.087	2.94092e-25	3	Ms4a4b
1046	1.94379e-31	0.276915	0.786	0.626	4.35642e-27	3	Ets1
1047	1.32413e-14	0.275565	0.531	0.433	2.96763e-10	3	Id3
1048	1.15353e-24	0.27479	0.37	0.206	2.5853e-20	3	Cd84
1049	3.63924e-28	0.273941	0.668	0.51	8.15626e-24	3	Eno1
1050	8.18935e-20	0.273525	0.379	0.247	1.8354e-15	3	Zfp36l1
1051	2.09377e-25	0.272592	0.704	0.531	4.69256e-21	3	Laptm5
1052	2.1143e-28	0.272096	0.286	0.137	4.73857e-24	3	Itpkb
1053	2.34224e-26	0.271582	0.277	0.135	5.24942e-22	3	Jup
1054	1.84295e-28	0.270567	0.759	0.577	4.13041e-24	3	Dad1
1055	1.65077e-61	0.270462	0.957	0.827	3.6997e-57	3	Actg1
1056	1.79087e-25	0.270453	0.253	0.123	4.0137e-21	3	Hspa4l
1057	6.27601e-36	0.268658	0.25	0.098	1.40658e-31	3	Pld3
1058	6.49131e-27	0.268079	0.326	0.169	1.45483e-22	3	Zap70
1059	2.0932e-24	0.26738	0.73	0.571	4.69129e-20	3	Sh2d1a
1060	9.24283e-23	0.26711	0.493	0.342	2.0715e-18	3	Aldoa
1061	3.98891e-24	0.26691	0.609	0.459	8.93995e-20	3	Kras
1062	4.51254e-28	0.266658	0.723	0.554	1.01135e-23	3	Ldha
1063	3.51382e-24	0.266608	0.622	0.473	7.87517e-20	3	St13
1064	3.97912e-19	0.266222	0.641	0.504	8.91801e-15	3	Ltb
1065	1.21614e-25	0.265769	0.622	0.462	2.72562e-21	3	Tpm3
1066	6.11785e-32	0.264731	0.238	0.097	1.37113e-27	3	Slc9a9
1067	5.75227e-25	0.263417	0.332	0.183	1.2892e-20	3	Fyn
1068	6.0196e-48	0.261486	0.169	0.042	1.34911e-43	3	Cd200
1069	7.20701e-27	0.252978	0.238	0.109	1.61524e-22	3	Kcnmb4
1070	1.93297e-49	0.250975	0.178	0.046	4.33218e-45	3	Orai1
1071	4.55374e-70	0.773097	0.551	0.271	1.02058e-65	4	Lars2
1072	6.5063e-22	0.491351	0.343	0.203	1.45819e-17	4	Mir6236
1073	6.06697e-191	0.463158	0.986	0.946	1.35973e-186	4	Yam1
1074	1.01198e-14	0.433519	0.207	0.108	2.26805e-10	4	Gm26917
1075	8.6141e-11	0.283168	0.463	0.396	1.93059e-06	4	Brd2
1076	5.99046e-11	0.28256	0.224	0.132	1.34258e-06	4	Golga4
1077	9.20469e-08	0.273005	0.285	0.212	0.00206295	4	Rif1
1078	2.59264e-07	0.27208	0.297	0.225	0.00581062	4	Kmt2c
1079	2.09153e-08	0.266848	0.49	0.459	0.000468755	4	Atrx
1080	2.10981e-06	0.259288	0.264	0.201	0.0472852	4	Fnbp4
1081	5.78417e-07	0.25613	0.291	0.222	0.0129635	4	Larp1
1082	1.80174e-06	0.255397	0.404	0.359	0.0403807	4	Birc6
1083	1.43135e-29	0.25162	0.827	0.836	3.20793e-25	4	Erdr1
1084	5.78372e-08	0.63978	0.451	0.461	0.00129625	5	Hbb-bs
1085	2.79933e-08	0.594018	0.193	0.109	0.000627386	5	Hba-a1
1086	0	1.78539	1	0.066	0	6	Ly6d
1087	6.48993e-09	0.486806	0.414	0.242	0.000145452	6	Ifi27l2a
1088	2.47842e-12	0.451594	0.515	0.295	5.55464e-08	6	Gzma
1089	4.6241e-09	0.399363	0.485	0.293	0.000103635	6	Bst2
1090	5.74266e-08	0.366345	0.456	0.274	0.00128704	6	Isg15
1091	2.38908e-09	0.303573	0.615	0.395	5.35441e-05	6	Them6
1092	8.95144e-09	0.295902	0.763	0.567	0.00020062	6	Ly6e
1093	1.78835e-09	0.292007	0.627	0.425	4.00806e-05	6	Med30
1094	3.49122e-09	0.290809	0.858	0.708	7.82453e-05	6	Trbc1
1095	5.91275e-07	0.286167	0.527	0.348	0.0132517	6	Ifi27
1096	3.21182e-08	0.28327	0.68	0.461	0.000719833	6	Nebl
1097	6.7934e-07	0.274885	0.609	0.418	0.0152254	6	H2-T22
1098	9.88462e-08	0.273631	0.414	0.233	0.00221534	6	Rtp4
1099	1.36261e-07	0.268579	0.385	0.205	0.00305389	6	Iigp1
1100	5.94292e-09	0.268373	0.337	0.168	0.000133193	6	Xaf1
1101	1.41644e-07	0.268318	0.349	0.189	0.00317453	6	Irf7
1102	7.4625e-07	0.265361	0.556	0.364	0.0167249	6	Crip1
1103	1.08798e-07	0.262241	0.686	0.471	0.00243839	6	Eci2
1104	3.98393e-13	0.255515	0.249	0.088	8.92878e-09	6	AW112010
1105	2.11211e-37	1.35397	0.873	0.274	4.73367e-33	7	Isg15
1106	1.92209e-43	1.32312	0.745	0.148	4.30778e-39	7	Ifit1
1107	3.46471e-23	1.04098	0.836	0.296	7.76511e-19	7	Gzma
1108	8.21745e-22	1.02348	0.655	0.206	1.84169e-17	7	Iigp1
1109	1.56867e-29	1.02065	0.855	0.273	3.51571e-25	7	Zbp1
1110	2.41087e-23	1.0129	0.8	0.294	5.40325e-19	7	Bst2
1111	5.38406e-34	0.978661	0.782	0.181	1.20668e-29	7	Gbp6
1112	6.90531e-38	0.974663	0.836	0.195	1.54762e-33	7	Igtp
1113	7.78514e-33	0.971155	0.891	0.265	1.74481e-28	7	Samd9l
1114	5.95954e-23	0.966864	0.764	0.266	1.33565e-18	7	H2-K1
1115	6.46092e-31	0.96227	0.782	0.208	1.44802e-26	7	Ifi47
1116	1.28547e-32	0.951189	0.782	0.198	2.88099e-28	7	Gbp7
1117	1.52173e-32	0.930124	0.745	0.179	3.41051e-28	7	Epsti1
1118	8.76829e-26	0.927021	0.564	0.12	1.96515e-21	7	Ly6a
1119	2.74285e-12	0.903934	0.6	0.244	6.14726e-08	7	Ifi27l2a
1120	5.31393e-35	0.881358	0.745	0.162	1.19096e-30	7	Trim30a
1121	3.30577e-36	0.87735	0.709	0.142	7.40888e-32	7	Irgm1
1122	1.14689e-26	0.868242	0.818	0.233	2.57041e-22	7	Rtp4
1123	5.37947e-26	0.859771	0.636	0.158	1.20565e-21	7	Usp18
1124	1.24651e-19	0.813562	0.636	0.192	2.79367e-15	7	Ifitm3
1125	3.79601e-42	0.79284	0.582	0.081	8.50761e-38	7	Rsad2
1126	3.64878e-13	0.792255	0.782	0.451	8.17765e-09	7	H2-D1
1127	5.03703e-21	0.788262	0.782	0.276	1.1289e-16	7	Stat1
1128	2.898e-20	0.776852	0.655	0.189	6.49499e-16	7	Irf7
1129	1.52363e-17	0.764686	0.927	0.537	3.41476e-13	7	B2m
1130	1.67097e-33	0.762601	0.6	0.105	3.74498e-29	7	Isg20
1131	1.35753e-25	0.759516	0.673	0.169	3.0425e-21	7	Tapbp
1132	6.73097e-40	0.754633	0.382	0.037	1.50855e-35	7	Cxcl10
1133	3.42384e-19	0.728614	0.709	0.229	7.67352e-15	7	Irf1
1134	2.28089e-49	0.721299	0.473	0.046	5.11194e-45	7	Gbp5
1135	3.39198e-24	0.719535	0.618	0.146	7.60211e-20	7	Parp14
1136	1.40819e-20	0.710023	0.655	0.184	3.15604e-16	7	Gbp4
1137	4.73228e-41	0.700807	0.455	0.05	1.0606e-36	7	Ifit3
1138	8.63496e-35	0.698917	0.582	0.094	1.93527e-30	7	Slfn8
1139	4.55471e-17	0.686298	0.927	0.507	1.0208e-12	7	H2-T23
1140	4.69872e-15	0.673853	0.873	0.372	1.05308e-10	7	Ifi203
1141	6.80692e-17	0.673164	0.764	0.306	1.52557e-12	7	Psme2
1142	3.49323e-15	0.669691	0.709	0.289	7.82903e-11	7	Psmb10
1143	1.24613e-12	0.657687	0.673	0.278	2.79283e-08	7	Shisa5
1144	7.46156e-33	0.636941	0.436	0.058	1.67229e-28	7	Gbp2
1145	1.99521e-11	0.636772	0.727	0.358	4.47167e-07	7	Mndal
1146	4.93811e-18	0.626783	0.6	0.168	1.10673e-13	7	Xaf1
1147	2.66788e-36	0.626549	0.436	0.052	5.97925e-32	7	Mx1
1148	1.09641e-08	0.623484	0.727	0.448	0.000245727	7	Polr2g
1149	4.96339e-28	0.616535	0.364	0.047	1.1124e-23	7	Oasl1
1150	2.76789e-12	0.60862	0.764	0.382	6.2034e-08	7	Psmb9
1151	1.03692e-24	0.600061	0.382	0.058	2.32395e-20	7	Gm4951
1152	9.2115e-20	0.598865	0.636	0.174	2.06448e-15	7	Ifi35
1153	3.01221e-13	0.593418	0.873	0.53	6.75096e-09	7	Psme1
1154	3.24018e-24	0.577686	0.509	0.098	7.26188e-20	7	Trim26
1155	7.17974e-31	0.568651	0.473	0.07	1.60912e-26	7	Ifih1
1156	6.7222e-10	0.567123	0.836	0.517	1.50658e-05	7	Ltb
1157	9.02428e-56	0.567112	0.364	0.024	2.02252e-51	7	Gm13822
1158	3.51844e-24	0.559101	0.473	0.087	7.88553e-20	7	Ddx58
1159	1.68117e-10	0.554415	0.836	0.42	3.76784e-06	7	H2-T22
1160	1.43099e-11	0.554218	0.764	0.38	3.20714e-07	7	Smchd1
1161	3.9913e-15	0.543412	0.418	0.103	8.94529e-11	7	Slfn1
1162	1.50788e-07	0.541832	0.582	0.307	0.00337946	7	Ktn1
1163	6.84164e-19	0.538921	0.509	0.119	1.53335e-14	7	Irf9
1164	3.17486e-08	0.535849	0.691	0.431	0.00071155	7	Psip1
1165	4.46886e-11	0.526895	0.345	0.091	1.00156e-06	7	Plac8
1166	2.96577e-11	0.524629	0.455	0.146	6.64688e-07	7	Ms4a6b
1167	4.20728e-09	0.521501	0.618	0.292	9.42935e-05	7	Rrbp1
1168	6.48446e-21	0.519675	0.436	0.083	1.4533e-16	7	Gbp9
1169	8.62212e-17	0.511016	0.364	0.073	1.93239e-12	7	Ifi44
1170	1.15226e-09	0.50665	0.582	0.251	2.58243e-05	7	Ppa1
1171	1.29683e-17	0.503893	0.436	0.097	2.90646e-13	7	Ddx60
1172	5.62499e-10	0.503488	0.673	0.287	1.26067e-05	7	Sp100
1173	1.41171e-23	0.499998	0.345	0.05	3.16392e-19	7	Phf11b
1174	9.36774e-48	0.499588	0.382	0.031	2.0995e-43	7	Gbp3
1175	9.43179e-16	0.496387	0.436	0.105	2.11385e-11	7	Pydc3
1176	4.27918e-12	0.489486	0.491	0.164	9.5905e-08	7	Pcgf5
1177	8.92277e-14	0.48542	0.327	0.071	1.99977e-09	7	Ifit2
1178	4.0055e-14	0.477237	0.509	0.147	8.97713e-10	7	Parp9
1179	1.7433e-14	0.474687	0.382	0.089	3.90709e-10	7	AW112010
1180	5.16331e-26	0.473621	0.382	0.053	1.1572e-21	7	Cd274
1181	1.88726e-08	0.46953	0.891	0.57	0.000422972	7	Ly6e
1182	1.2641e-08	0.469259	0.673	0.312	0.00028331	7	H2-Q4
1183	1.01642e-17	0.468476	0.4	0.083	2.27799e-13	7	Herc6
1184	3.17063e-09	0.463008	0.436	0.153	7.10601e-05	7	H2-Q7
1185	2.0137e-37	0.458818	0.309	0.026	4.51311e-33	7	I830012O16Rik
1186	6.04309e-21	0.452004	0.382	0.065	1.35438e-16	7	Oas1a
1187	2.91068e-09	0.447925	0.618	0.266	6.52343e-05	7	Zc3hav1
1188	1.57542e-19	0.443054	0.327	0.053	3.53083e-15	7	Ccdc109b
1189	1.57635e-18	0.439332	0.382	0.073	3.53291e-14	7	Atm
1190	4.70052e-15	0.434899	0.527	0.141	1.05348e-10	7	Dtx3l
1191	1.14244e-07	0.43199	0.855	0.531	0.00256043	7	Mrpl30
1192	1.03674e-13	0.430591	0.418	0.107	2.32355e-09	7	Trafd1
1193	9.48959e-43	0.428793	0.345	0.028	2.12681e-38	7	Oasl2
1194	2.48039e-40	0.42339	0.273	0.019	5.55904e-36	7	Trim30c
1195	3.86231e-07	0.422808	0.509	0.241	0.00865622	7	Tap1
1196	2.99066e-07	0.421494	0.527	0.237	0.00670266	7	Phgdh
1197	7.19539e-08	0.41816	0.782	0.39	0.00161263	7	Arf4
1198	4.10207e-08	0.416566	0.636	0.285	0.000919357	7	Irf2
1199	2.55468e-27	0.405637	0.382	0.051	5.72555e-23	7	Tgtp2
1200	2.85794e-10	0.40282	0.418	0.129	6.40522e-06	7	Daxx
1201	1.41652e-14	0.40228	0.364	0.08	3.17471e-10	7	Rnf213
1202	8.31476e-28	0.400829	0.273	0.027	1.8635e-23	7	Cmpk2
1203	1.80602e-06	0.398647	0.782	0.426	0.0404765	7	Junb
1204	1.08168e-20	0.389696	0.291	0.039	2.42425e-16	7	F830016B08Rik
1205	1.26576e-07	0.383925	0.6	0.267	0.00283683	7	Amd1
1206	1.63681e-06	0.379613	0.491	0.229	0.0366842	7	Clic4
1207	3.59621e-17	0.37909	0.327	0.056	8.05982e-13	7	Zfp945
1208	2.48967e-08	0.378082	0.327	0.1	0.000557986	7	Ms4a4b
1209	1.78211e-17	0.376541	0.382	0.073	3.99407e-13	7	Trim21
1210	9.19236e-07	0.375103	0.545	0.262	0.0206019	7	Naa20
1211	1.11874e-06	0.369732	0.836	0.557	0.0250731	7	Psma5
1212	4.33443e-08	0.36864	0.436	0.161	0.000971432	7	Keap1
1213	1.58192e-19	0.368505	0.291	0.042	3.5454e-15	7	Pyhin1
1214	3.89173e-10	0.36722	0.327	0.088	8.72214e-06	7	Gm19705
1215	3.21499e-07	0.36356	0.509	0.217	0.00720543	7	Rnf114
1216	1.99233e-11	0.362428	0.418	0.122	4.46522e-07	7	Tmem192
1217	6.79278e-07	0.360382	0.491	0.215	0.015224	7	Nudt3
1218	3.03689e-11	0.356565	0.382	0.105	6.80628e-07	7	Tbc1d1
1219	2.62204e-09	0.353917	0.945	0.764	5.87652e-05	7	Psmb8
1220	1.04902e-06	0.351699	0.545	0.246	0.0235106	7	Trp53
1221	2.91777e-07	0.340939	0.527	0.221	0.0065393	7	Sp110
1222	3.34273e-20	0.340626	0.236	0.027	7.49173e-16	7	Tmem140
1223	3.09609e-11	0.339039	0.218	0.04	6.93895e-07	7	Gsta4
1224	2.60966e-22	0.338814	0.291	0.037	5.84876e-18	7	Irgm2
1225	5.32584e-16	0.330131	0.291	0.049	1.19363e-11	7	Pla2g16
1226	1.45508e-07	0.328972	0.436	0.167	0.00326112	7	Cebpb
1227	6.53593e-08	0.327652	0.309	0.098	0.00146483	7	Pkig
1228	6.62417e-08	0.32496	0.418	0.15	0.00148461	7	Trim25
1229	6.54862e-10	0.321356	0.291	0.072	1.46768e-05	7	H2-Q6
1230	4.2084e-20	0.320951	0.291	0.04	9.43188e-16	7	Ogfrl1
1231	1.31651e-11	0.320421	0.327	0.079	2.95057e-07	7	Eif2ak2
1232	7.66929e-18	0.316986	0.273	0.04	1.71884e-13	7	Gm4955
1233	2.15664e-08	0.312482	0.327	0.101	0.000483347	7	Nampt
1234	2.10991e-14	0.305123	0.236	0.037	4.72873e-10	7	Oas3
1235	5.85318e-13	0.305007	0.345	0.079	1.31182e-08	7	Triobp
1236	7.88308e-12	0.297479	0.364	0.089	1.76676e-07	7	Larp1b
1237	7.84867e-12	0.296114	0.273	0.057	1.75904e-07	7	A230050P20Rik
1238	1.07982e-36	0.293666	0.218	0.013	2.4201e-32	7	Ccrl2
1239	2.77121e-12	0.293088	0.309	0.067	6.21085e-08	7	Stat2
1240	2.91385e-15	0.289096	0.218	0.031	6.53053e-11	7	Ube2l6
1241	1.68135e-09	0.286716	0.291	0.073	3.76825e-05	7	Sp140
1242	5.59572e-18	0.285992	0.255	0.035	1.25411e-13	7	Dhx58
1243	8.47483e-10	0.28135	0.291	0.072	1.89938e-05	7	BC147527
1244	1.87159e-10	0.275543	0.309	0.076	4.19461e-06	7	Lgals3bp
1245	1.49713e-06	0.272516	0.418	0.166	0.0335537	7	Coq2
1246	5.1039e-11	0.269598	0.309	0.072	1.14389e-06	7	Rnf19b
1247	4.60673e-15	0.26886	0.236	0.035	1.03246e-10	7	Relb
1248	1.3229e-09	0.26621	0.236	0.051	2.96488e-05	7	Bambi
1249	5.8289e-07	0.26592	0.382	0.138	0.0130637	7	Mir17hg
1250	1.61347e-10	0.255621	0.164	0.025	3.61611e-06	7	Slfn5
1251	5.95292e-12	0.251203	0.273	0.055	1.33417e-07	7	Ifi204

## Sheet: (Mock vs MRV)DP
	p_val	avg_log2FC	pct.1	pct.2	p_val_adj	cluster	gene
1	0	1.42318	0.571	0.002	0	Mock	Xist
2	0	0.912521	0.904	0.459	0	Mock	Gmfg
3	2.19685e-275	0.896537	0.678	0.23	4.92359e-271	Mock	Arl5c
4	0	0.890483	0.882	0.501	0	Mock	Tcf7
5	0	0.86877	0.895	0.502	0	Mock	Gm4258
6	0	0.833196	0.897	0.565	0	Mock	Ccnd3
7	1.35712e-242	0.785995	0.732	0.39	3.04159e-238	Mock	Rag1
8	4.99197e-234	0.783011	0.588	0.183	1.1188e-229	Mock	Hbb-bs
9	0	0.75956	0.87	0.541	0	Mock	Ldhb
10	8.26762e-208	0.751157	0.574	0.178	1.85294e-203	Mock	Cd4
11	2.30741e-168	0.733377	0.483	0.141	5.17137e-164	Mock	Tctex1d1
12	3.71429e-239	0.720434	0.721	0.367	8.32446e-235	Mock	Sh2d1a
13	0	0.719379	0.91	0.645	0	Mock	Cd8b1
14	2.04611e-171	0.691407	0.549	0.228	4.58574e-167	Mock	Endou
15	2.63369e-163	0.691016	0.578	0.257	5.90263e-159	Mock	Cd52
16	0	0.65603	0.956	0.737	0	Mock	Satb1
17	7.7455e-233	0.624547	0.766	0.492	1.73592e-228	Mock	Spint2
18	2.43656e-142	0.612072	0.513	0.217	5.46082e-138	Mock	Ets2
19	4.3189e-139	0.607392	0.386	0.079	9.67952e-135	Mock	Gm15340
20	1.52391e-129	0.60718	0.4	0.115	3.41539e-125	Mock	Hist3h2ba
21	2.22039e-166	0.5953	0.658	0.377	4.97633e-162	Mock	Laptm5
22	3.03946e-132	0.585199	0.534	0.252	6.81204e-128	Mock	Ilvbl
23	1.7678e-111	0.569042	0.449	0.19	3.962e-107	Mock	Cd28
24	1.4526e-100	0.564718	0.485	0.258	3.25556e-96	Mock	Tubb2b
25	2.83385e-211	0.560743	0.762	0.529	6.35123e-207	Mock	Ptprcap
26	4.04668e-148	0.559611	0.635	0.368	9.06942e-144	Mock	Cd247
27	1.0993e-114	0.558728	0.441	0.173	2.46374e-110	Mock	Mzb1
28	0	0.555975	0.952	0.777	0	Mock	Cd3d
29	4.06382e-114	0.554661	0.415	0.139	9.10784e-110	Mock	A430106G13Rik
30	7.36998e-164	0.542534	0.735	0.542	1.65176e-159	Mock	Rmnd5a
31	3.94793e-228	0.542001	0.814	0.638	8.8481e-224	Mock	Bcl11b
32	1.20962e-153	0.537055	0.695	0.448	2.71101e-149	Mock	Hmha1
33	6.10638e-247	0.528315	0.856	0.678	1.36856e-242	Mock	Pnrc1
34	1.2473e-174	0.527694	0.757	0.573	2.79544e-170	Mock	Arpp21
35	4.2451e-123	0.523195	0.65	0.454	9.51411e-119	Mock	Rgs10
36	4.22578e-129	0.507461	0.633	0.439	9.47082e-125	Mock	Thy1
37	8.56423e-126	0.501448	0.657	0.456	1.91942e-121	Mock	Themis
38	8.22604e-106	0.495968	0.583	0.375	1.84362e-101	Mock	Celf2
39	3.03535e-131	0.49462	0.703	0.475	6.80283e-127	Mock	RP23-362B7.1
40	8.57532e-178	0.494236	0.764	0.572	1.9219e-173	Mock	Tsc22d4
41	2.89927e-86	0.493353	0.294	0.075	6.49784e-82	Mock	Cd5
42	2.20113e-136	0.492826	0.686	0.452	4.93316e-132	Mock	Lsp1
43	5.97455e-134	0.485486	0.676	0.505	1.33902e-129	Mock	Arl6ip1
44	1.59113e-102	0.482956	0.568	0.373	3.56603e-98	Mock	Xrcc6
45	5.89936e-92	0.480497	0.507	0.293	1.32216e-87	Mock	Rasgrp1
46	1.95914e-150	0.47818	0.737	0.563	4.39082e-146	Mock	Ssbp2
47	1.07975e-88	0.472221	0.359	0.125	2.41993e-84	Mock	Txk
48	3.68061e-69	0.466111	0.362	0.171	8.24898e-65	Mock	A430035B10Rik
49	1.81418e-77	0.464608	0.51	0.334	4.06593e-73	Mock	Lef1
50	2.69561e-230	0.455917	0.888	0.731	6.0414e-226	Mock	Cd8a
51	7.2127e-77	0.452981	0.376	0.17	1.61651e-72	Mock	Capn3
52	1.83445e-84	0.451229	0.523	0.33	4.11137e-80	Mock	Hdac7
53	8.89325e-177	0.448701	0.763	0.616	1.99315e-172	Mock	Rac2
54	2.11844e-116	0.446621	0.687	0.53	4.74784e-112	Mock	Btg2
55	7.99411e-76	0.444572	0.345	0.138	1.79164e-71	Mock	Cd6
56	2.44276e-75	0.44454	0.322	0.118	5.47471e-71	Mock	Ypel3
57	2.03672e-194	0.440165	0.828	0.692	4.56469e-190	Mock	Lat
58	1.50639e-71	0.434875	0.32	0.121	3.37612e-67	Mock	B230118H07Rik
59	4.61776e-80	0.429569	0.584	0.427	1.03493e-75	Mock	Chrna9
60	5.1765e-132	0.427357	0.746	0.62	1.16016e-127	Mock	Cd27
61	1.33351e-270	0.427339	0.916	0.794	2.98867e-266	Mock	Lck
62	2.68093e-59	0.422524	0.475	0.333	6.0085e-55	Mock	Tubb2a
63	1.059e-67	0.415664	0.354	0.164	2.37343e-63	Mock	Abi3
64	1.00197e-64	0.414958	0.463	0.298	2.24561e-60	Mock	Clk3
65	3.67772e-56	0.409384	0.385	0.22	8.24251e-52	Mock	Trac
66	2.00428e-240	0.403942	0.922	0.874	4.49199e-236	Mock	Ctsl
67	3.67778e-71	0.399906	0.343	0.139	8.24264e-67	Mock	Selplg
68	4.9735e-75	0.39974	0.537	0.386	1.11466e-70	Mock	Cdkn2d
69	4.07825e-67	0.396936	0.541	0.397	9.14018e-63	Mock	Myb
70	6.05137e-67	0.396581	0.583	0.455	1.35623e-62	Mock	Ifngr1
71	4.5223e-68	0.396396	0.293	0.103	1.01354e-63	Mock	Cd84
72	5.60974e-160	0.394114	0.814	0.705	1.25726e-155	Mock	Limd2
73	1.05851e-59	0.383103	0.324	0.144	2.37233e-55	Mock	Bcl2l1
74	4.11972e-50	0.378721	0.37	0.223	9.23312e-46	Mock	Traf3ip3
75	3.84007e-208	0.378554	0.932	0.842	8.60637e-204	Mock	Gtf2h4
76	2.30328e-66	0.373623	0.269	0.086	5.1621e-62	Mock	Acp5
77	5.63642e-58	0.367503	0.318	0.143	1.26323e-53	Mock	Rorc
78	1.95692e-128	0.367383	0.764	0.663	4.38584e-124	Mock	2024-09-01
79	2.43674e-53	0.364241	0.278	0.117	5.46123e-49	Mock	Dgka
80	6.2015e-64	0.36406	0.596	0.504	1.38988e-59	Mock	Ptms
81	1.10585e-40	0.363282	0.251	0.123	2.47843e-36	Mock	H2-T3
82	2.05777e-50	0.361138	0.34	0.183	4.61188e-46	Mock	Dusp10
83	1.50017e-50	0.360296	0.391	0.24	3.36218e-46	Mock	Def6
84	7.28478e-66	0.358314	0.583	0.465	1.63267e-61	Mock	Arhgef1
85	8.33507e-51	0.356557	0.397	0.249	1.86806e-46	Mock	Abhd8
86	1.23851e-100	0.355682	0.682	0.583	2.77575e-96	Mock	Prdx2
87	3.53298e-48	0.355681	0.438	0.309	7.91811e-44	Mock	Rbmx
88	1.21647e-44	0.355656	0.394	0.259	2.72636e-40	Mock	Atl2
89	3.06858e-45	0.353816	0.308	0.162	6.8773e-41	Mock	Rnf157
90	1.11607e-46	0.353378	0.405	0.258	2.50134e-42	Mock	Cdkn1b
91	2.94894e-44	0.351138	0.339	0.196	6.60917e-40	Mock	Atf7ip
92	2.25831e-49	0.349135	0.351	0.193	5.06132e-45	Mock	Ccng2
93	1.43204e-46	0.348075	0.512	0.416	3.20948e-42	Mock	Nrip1
94	2.38935e-62	0.34204	0.613	0.53	5.35501e-58	Mock	Ogt
95	2.57773e-44	0.341909	0.326	0.183	5.7772e-40	Mock	Grap
96	6.06432e-82	0.34057	0.692	0.611	1.35914e-77	Mock	Ets1
97	3.33719e-43	0.33954	0.321	0.176	7.4793e-39	Mock	Itga6
98	6.66819e-58	0.338166	0.251	0.083	1.49447e-53	Mock	Rasal3
99	7.84216e-96	0.335716	0.797	0.708	1.75759e-91	Mock	Sox4
100	2.14635e-37	0.333522	0.312	0.184	4.8104e-33	Mock	Slc35d1
101	6.1477e-39	0.331233	0.306	0.164	1.37782e-34	Mock	Gimap6
102	2.12196e-57	0.327895	0.584	0.484	4.75574e-53	Mock	Gpsm3
103	7.64436e-46	0.324355	0.53	0.444	1.71325e-41	Mock	Psap
104	2.17425e-45	0.324029	0.495	0.407	4.87294e-41	Mock	Fkbp1a
105	2.05197e-40	0.317359	0.27	0.132	4.59886e-36	Mock	Gse1
106	9.23709e-76	0.317095	0.7	0.622	2.07022e-71	Mock	Fyb
107	2.23109e-34	0.316661	0.286	0.166	5.00031e-30	Mock	Kdm5b
108	1.40538e-37	0.316074	0.267	0.138	3.14975e-33	Mock	Mad1l1
109	1.36567e-38	0.315777	0.511	0.435	3.06075e-34	Mock	Zfp280d
110	2.71222e-36	0.311764	0.429	0.333	6.07864e-32	Mock	Ptp4a3
111	4.03811e-42	0.311102	0.529	0.443	9.05021e-38	Mock	Trp53inp1
112	7.47735e-35	0.309765	0.414	0.301	1.67582e-30	Mock	Cd24a
113	2.07232e-37	0.305603	0.31	0.181	4.64449e-33	Mock	Sash3
114	9.49429e-47	0.302225	0.548	0.466	2.12786e-42	Mock	Pycard
115	1.39959e-32	0.301755	0.362	0.254	3.13676e-28	Mock	Il21r
116	5.24793e-34	0.299867	0.475	0.372	1.17617e-29	Mock	Lgals1
117	2.16152e-29	0.296875	0.358	0.257	4.84439e-25	Mock	A430104N18Rik
118	6.75912e-21	0.294992	0.337	0.264	1.51485e-16	Mock	Tox
119	3.5122e-80	0.293877	0.785	0.719	7.87154e-76	Mock	Ccr9
120	3.12397e-86	0.293726	0.752	0.699	7.00145e-82	Mock	Cirbp
121	1.10096e-28	0.293669	0.331	0.222	2.46747e-24	Mock	H1f0
122	2.2082e-99	0.291342	0.802	0.751	4.94901e-95	Mock	Ptprc
123	2.13669e-28	0.290577	0.349	0.246	4.78874e-24	Mock	Tm6sf1
124	3.93639e-44	0.290342	0.572	0.498	8.82223e-40	Mock	Bptf
125	1.92272e-93	0.290171	0.728	0.678	4.30919e-89	Mock	Ezr
126	2.34909e-30	0.289899	0.479	0.386	5.26478e-26	Mock	Cd2
127	1.4041e-27	0.289793	0.452	0.387	3.14687e-23	Mock	Txnip
128	1.26939e-27	0.289524	0.418	0.345	2.84495e-23	Mock	Cd37
129	8.04647e-240	0.288957	0.967	0.913	1.80338e-235	Mock	Cd3g
130	3.39919e-86	0.288853	0.71	0.675	7.61828e-82	Mock	Eef2
131	3.47392e-26	0.287769	0.268	0.17	7.78575e-22	Mock	Lpar6
132	1.22419e-35	0.287564	0.28	0.153	2.74366e-31	Mock	Trim59
133	4.34276e-36	0.287221	0.491	0.414	9.733e-32	Mock	Tmem50a
134	8.56707e-28	0.28467	0.281	0.176	1.92005e-23	Mock	Kdm6b
135	1.71774e-27	0.283908	0.297	0.194	3.84981e-23	Mock	Hsdl1
136	6.45347e-26	0.282702	0.363	0.279	1.44635e-21	Mock	Tbc1d10c
137	2.42526e-33	0.280427	0.475	0.41	5.43548e-29	Mock	2024-09-06
138	2.79431e-84	0.280383	0.785	0.739	6.2626e-80	Mock	Rsrp1
139	2.27758e-31	0.279994	0.265	0.148	5.10452e-27	Mock	Il16
140	8.58944e-43	0.278219	0.623	0.539	1.92507e-38	Mock	Nfkbia
141	3.6565e-37	0.277286	0.549	0.502	8.19495e-33	Mock	Pnisr
142	3.09267e-32	0.27593	0.262	0.144	6.93129e-28	Mock	Colq
143	9.34787e-28	0.275735	0.337	0.234	2.09505e-23	Mock	A930003A15Rik
144	8.31278e-33	0.274421	0.285	0.159	1.86306e-28	Mock	Hcst
145	5.48911e-126	0.271198	0.858	0.803	1.23022e-121	Mock	Coro1a
146	8.32087e-27	0.271178	0.426	0.337	1.86487e-22	Mock	Zfp292
147	5.38911e-26	0.270352	0.258	0.158	1.20781e-21	Mock	Fam53b
148	8.05268e-25	0.26831	0.297	0.203	1.80477e-20	Mock	Prrt1
149	3.09826e-23	0.268023	0.259	0.168	6.94381e-19	Mock	Pik3ip1
150	1.77528e-25	0.267864	0.415	0.339	3.97876e-21	Mock	Nfatc3
151	4.94809e-25	0.266817	0.376	0.289	1.10897e-20	Mock	Arhgap15
152	5.16525e-27	0.266205	0.415	0.335	1.15764e-22	Mock	Acaa2
153	5.41124e-25	0.265233	0.431	0.361	1.21277e-20	Mock	Ano6
154	1.82773e-34	0.264191	0.539	0.492	4.0963e-30	Mock	Pdcd4
155	1.83882e-42	0.26391	0.608	0.57	4.12116e-38	Mock	Clk1
156	1.79139e-50	0.263751	0.652	0.63	4.01485e-46	Mock	Anxa2
157	2.1291e-22	0.262858	0.382	0.308	4.77173e-18	Mock	Cep97
158	7.40947e-26	0.261973	0.445	0.381	1.66061e-21	Mock	Sh3kbp1
159	5.66263e-70	0.261321	0.757	0.725	1.26911e-65	Mock	Znrf1
160	5.27466e-86	0.260184	0.739	0.724	1.18216e-81	Mock	Supt4a
161	4.7465e-46	0.259495	0.676	0.634	1.06379e-41	Mock	Klf13
162	4.35282e-21	0.259108	0.328	0.246	9.75554e-17	Mock	Lipa
163	7.11299e-23	0.25883	0.274	0.183	1.59416e-18	Mock	2024-09-09
164	4.06218e-22	0.257398	0.334	0.251	9.10416e-18	Mock	Anxa5
165	1.46878e-21	0.256898	0.315	0.229	3.29182e-17	Mock	Pitpnm2
166	1.04801e-22	0.256135	0.292	0.203	2.34881e-18	Mock	Cbl
167	3.71667e-24	0.256015	0.327	0.235	8.32981e-20	Mock	Smarcd2
168	0	1.51602	0.737	0.023	0	MRV	Ifi27l2a
169	0	1.50378	0.864	0.045	0	MRV	Bst2
170	0	1.48235	0.963	0.227	0	MRV	H2-D1
171	0	1.42579	0.797	0.043	0	MRV	Isg15
172	0	1.39701	0.722	0.025	0	MRV	Ung
173	0	1.26573	0.796	0.047	0	MRV	Zbp1
174	0	1.19124	0.675	0	0	MRV	Iigp1
175	0	1.16831	0.749	0.006	0	MRV	Rtp4
176	0	1.09503	0.722	0.068	0	MRV	H2-K1
177	0	1.06379	0.934	0.373	0	MRV	B2m
178	0	1.03381	0.7	0.125	0	MRV	Gzma
179	0	0.966872	0.601	0.008	0	MRV	Irf7
180	0	0.954816	0.592	0.015	0	MRV	Ifitm3
181	0	0.944082	0.594	0.003	0	MRV	Gbp6
182	0	0.904905	0.623	0.086	0	MRV	Dhfr
183	0	0.897263	0.882	0.386	0	MRV	Hint1
184	0	0.868805	0.566	0.066	0	MRV	Syce2
185	0	0.865409	0.674	0.105	0	MRV	Stat1
186	0	0.862634	0.723	0.188	0	MRV	Naa50
187	0	0.847514	0.775	0.217	0	MRV	Psmb9
188	0	0.83804	0.483	0.002	0	MRV	Ifit1
189	0	0.835244	0.803	0.344	0	MRV	Calr
190	0	0.812228	0.628	0.087	0	MRV	Ppa1
191	0	0.808776	0.7	0.193	0	MRV	Tex30
192	0	0.80791	0.68	0.164	0	MRV	Siva1
193	0	0.803477	0.755	0.289	0	MRV	Hsp90b1
194	0	0.80064	0.535	0.009	0	MRV	Xaf1
195	0	0.793884	0.665	0.165	0	MRV	Dctpp1
196	0	0.792527	0.538	0.024	0	MRV	Epsti1
197	0	0.787461	0.714	0.2	0	MRV	Odc1
198	2.01376e-301	0.782157	0.677	0.218	4.51325e-297	MRV	Ifi27
199	0	0.780704	0.723	0.274	0	MRV	Pdia6
200	0	0.77783	0.638	0.126	0	MRV	Rexo2
201	0	0.772396	0.601	0.096	0	MRV	Hells
202	0	0.768759	0.86	0.403	0	MRV	Cycs
203	0	0.750398	0.539	0.067	0	MRV	Ifi47
204	0	0.741864	0.511	0.004	0	MRV	Usp18
205	0	0.738005	0.517	0.048	0	MRV	Serf1
206	6.03193e-307	0.737272	0.783	0.34	1.35188e-302	MRV	Hspa5
207	0	0.735842	0.63	0.146	0	MRV	Rfc4
208	1.03134e-302	0.730048	0.806	0.338	2.31143e-298	MRV	Ranbp1
209	0	0.725828	0.852	0.405	0	MRV	Mif
210	0	0.725642	0.594	0.11	0	MRV	Mcm6
211	0	0.721841	0.673	0.179	0	MRV	Tipin
212	9.73063e-269	0.714961	0.681	0.242	2.18083e-264	MRV	Fabp5
213	0	0.698151	0.856	0.442	0	MRV	Hspe1
214	0	0.697361	0.584	0.11	0	MRV	Lig1
215	5.79553e-238	0.695117	0.729	0.24	1.29889e-233	MRV	Tuba1b
216	0	0.695044	0.386	0.001	0	MRV	Ly6a
217	0	0.692768	0.775	0.294	0	MRV	Eif2s1
218	0	0.690956	0.405	0.013	0	MRV	Ccr7
219	0	0.68994	0.527	0.052	0	MRV	Igtp
220	8.3145e-288	0.687016	0.749	0.283	1.86345e-283	MRV	Hspd1
221	0	0.670791	0.48	0.024	0	MRV	Trim30a
222	0	0.666507	0.608	0.122	0	MRV	Samd9l
223	0	0.66466	0.556	0.091	0	MRV	Irf1
224	4.82641e-297	0.649246	0.635	0.167	1.08169e-292	MRV	Psme2
225	1.05368e-249	0.643881	0.713	0.268	2.36151e-245	MRV	Nasp
226	1.50217e-283	0.643377	0.873	0.485	3.36666e-279	MRV	Ran
227	2.22122e-277	0.640637	0.827	0.461	4.9782e-273	MRV	Slc25a4
228	0	0.635354	0.408	0.007	0	MRV	Gpr25
229	1.18191e-239	0.635163	0.528	0.132	2.6489e-235	MRV	Basp1
230	8.01765e-266	0.624255	0.596	0.162	1.79692e-261	MRV	Psmb10
231	2.14663e-248	0.620801	0.675	0.238	4.81102e-244	MRV	Pole4
232	7.58282e-270	0.616298	0.63	0.185	1.69946e-265	MRV	Lyar
233	1.3646e-285	0.615859	0.549	0.128	3.05835e-281	MRV	Prdx4
234	1.18076e-242	0.608547	0.693	0.252	2.64633e-238	MRV	Fkbp4
235	3.25879e-234	0.60689	0.672	0.232	7.30359e-230	MRV	Mndal
236	1.13393e-235	0.605596	0.722	0.283	2.54135e-231	MRV	Syncrip
237	1.56112e-245	0.604057	0.564	0.157	3.49879e-241	MRV	Cenpw
238	1.67598e-211	0.603759	0.575	0.184	3.7562e-207	MRV	Cks1b
239	2.08938e-239	0.600908	0.754	0.327	4.68272e-235	MRV	Cacybp
240	4.54794e-276	0.600137	0.576	0.148	1.01928e-271	MRV	Mpp6
241	0	0.594358	0.413	0.024	0	MRV	Irgm1
242	0	0.592319	0.475	0.067	0	MRV	Gins2
243	1.08021e-251	0.59168	0.63	0.189	2.42097e-247	MRV	Fbl
244	3.96108e-238	0.58886	0.651	0.216	8.87757e-234	MRV	Topbp1
245	1.35888e-286	0.588831	0.544	0.114	3.04552e-282	MRV	Tap1
246	0	0.588504	0.476	0.044	0	MRV	Ifi35
247	1.22528e-253	0.584209	0.881	0.527	2.74609e-249	MRV	Hsp90aa1
248	1.19343e-284	0.584036	0.525	0.101	2.67471e-280	MRV	Eif1a
249	1.7894e-201	0.582352	0.788	0.44	4.0104e-197	MRV	Manf
250	5.4461e-267	0.578345	0.552	0.131	1.22058e-262	MRV	Med19
251	3.22312e-268	0.572614	0.474	0.083	7.22366e-264	MRV	Gbp7
252	1.28363e-259	0.565299	0.871	0.518	2.87687e-255	MRV	Atp5g1
253	1.9402e-207	0.562743	0.625	0.201	4.34839e-203	MRV	Pcna
254	9.74595e-206	0.557157	0.475	0.131	2.18426e-201	MRV	Idi1
255	2.9259e-188	0.554261	0.812	0.507	6.55753e-184	MRV	Rgcc
256	7.46808e-196	0.55264	0.657	0.254	1.67375e-191	MRV	Cdk4
257	1.87806e-225	0.549922	0.592	0.182	4.2091e-221	MRV	Ptges3
258	3.68009e-201	0.549189	0.691	0.283	8.24782e-197	MRV	Higd1a
259	6.30494e-232	0.546173	0.547	0.152	1.41306e-227	MRV	Nhp2
260	6.69685e-204	0.545543	0.612	0.186	1.5009e-199	MRV	Gmnn
261	5.3552e-206	0.545209	0.808	0.415	1.20021e-201	MRV	Rps27l
262	8.83467e-208	0.545121	0.66	0.237	1.98003e-203	MRV	C1qbp
263	8.0552e-270	0.542853	0.469	0.087	1.80533e-265	MRV	Mcm3
264	9.0635e-173	0.541728	0.755	0.352	2.03131e-168	MRV	Nap1l1
265	7.00424e-197	0.540123	0.625	0.22	1.56979e-192	MRV	Itgb1
266	7.97418e-245	0.538757	0.494	0.112	1.78717e-240	MRV	Gar1
267	6.94997e-301	0.535808	0.404	0.037	1.55763e-296	MRV	Parp14
268	1.10695e-233	0.535271	0.873	0.524	2.48089e-229	MRV	Snrpf
269	1.34975e-229	0.532819	0.914	0.646	3.02506e-225	MRV	Hmgb2
270	4.2232e-249	0.532016	0.493	0.11	9.46503e-245	MRV	Mcm5
271	0	0.530397	0.34	0.002	0	MRV	Slfn1
272	1.39149e-170	0.525606	0.702	0.276	3.11861e-166	MRV	2700094K13Rik
273	4.87818e-203	0.521855	0.822	0.447	1.0933e-198	MRV	Ndufab1
274	4.43154e-173	0.521177	0.654	0.262	9.93197e-169	MRV	Ifi203
275	1.71044e-170	0.5161	0.828	0.462	3.83343e-166	MRV	Set
276	9.76841e-236	0.515515	0.492	0.117	2.1893e-231	MRV	Rfc3
277	6.43175e-182	0.514815	0.757	0.357	1.44148e-177	MRV	Rwdd1
278	4.6195e-191	0.514669	0.831	0.456	1.03532e-186	MRV	Snrpg
279	1.27383e-167	0.513553	0.576	0.224	2.8549e-163	MRV	Fdps
280	7.98073e-170	0.509215	0.811	0.41	1.78864e-165	MRV	Srsf7
281	5.11145e-187	0.508715	0.62	0.233	1.14558e-182	MRV	Ppp1r2
282	1.39113e-144	0.504124	0.758	0.341	3.11779e-140	MRV	Dek
283	5.98641e-170	0.503554	0.809	0.435	1.34167e-165	MRV	Eif2s2
284	3.80498e-191	0.503115	0.563	0.182	8.52772e-187	MRV	Rrbp1
285	6.66653e-175	0.498726	0.795	0.425	1.4941e-170	MRV	Snrpd3
286	8.43171e-177	0.498625	0.793	0.421	1.88972e-172	MRV	Ndufa12
287	1.60012e-163	0.498059	0.8	0.43	3.58618e-159	MRV	Psme1
288	1.1192e-184	0.497801	0.652	0.246	2.50836e-180	MRV	Uchl3
289	3.72503e-173	0.497609	0.644	0.259	8.34853e-169	MRV	Canx
290	5.78252e-161	0.496926	0.748	0.363	1.29598e-156	MRV	Zfp91
291	7.28127e-174	0.496046	0.8	0.429	1.63188e-169	MRV	Magoh
292	1.77387e-166	0.491574	0.729	0.341	3.97559e-162	MRV	Txnl1
293	1.8065e-157	0.489967	0.599	0.25	4.04874e-153	MRV	Pdia3
294	1.59591e-147	0.489859	0.709	0.321	3.57676e-143	MRV	Psip1
295	1.73172e-171	0.488858	0.783	0.42	3.88113e-167	MRV	Sf3b5
296	1.60694e-198	0.48836	0.544	0.164	3.60146e-194	MRV	Orc6
297	2.86738e-201	0.487369	0.498	0.139	6.42637e-197	MRV	Anapc11
298	7.13156e-218	0.486575	0.899	0.563	1.59832e-213	MRV	Arpp19
299	5.54439e-185	0.484302	0.585	0.205	1.24261e-180	MRV	Polr2f
300	7.46616e-152	0.48353	0.599	0.238	1.67332e-147	MRV	Vimp
301	0	0.482915	0.334	0.007	0	MRV	Pydc3
302	2.92284e-163	0.482816	0.783	0.394	6.55066e-159	MRV	Cox17
303	1.20692e-242	0.482121	0.404	0.065	2.70495e-238	MRV	Cebpb
304	4.23827e-173	0.479383	0.548	0.177	9.4988e-169	MRV	Pmepa1
305	5.18669e-152	0.476699	0.659	0.304	1.16244e-147	MRV	Dnajb11
306	1.69172e-262	0.476225	0.383	0.048	3.79149e-258	MRV	E2f1
307	1.57401e-135	0.470155	0.761	0.417	3.52767e-131	MRV	H2-T23
308	3.26335e-215	0.468916	0.887	0.586	7.31382e-211	MRV	Uqcrq
309	1.03691e-263	0.468353	0.367	0.037	2.32393e-259	MRV	Runx3
310	3.66193e-154	0.468107	0.793	0.433	8.20712e-150	MRV	Sap18
311	3.61695e-179	0.467637	0.539	0.174	8.10632e-175	MRV	Dnajc21
312	7.65393e-156	0.467399	0.692	0.309	1.7154e-151	MRV	Cfdp1
313	9.55712e-201	0.467027	0.354	0.057	2.14194e-196	MRV	Ms4a6b
314	9.00255e-178	0.466512	0.521	0.164	2.01765e-173	MRV	Amd1
315	1.61422e-145	0.463879	0.756	0.383	3.61779e-141	MRV	Gnb1
316	4.9529e-261	0.463845	0.386	0.045	1.11004e-256	MRV	Parp9
317	2.28588e-143	0.463812	0.849	0.598	5.12312e-139	MRV	Stmn1
318	1.24126e-157	0.462058	0.592	0.222	2.7819e-153	MRV	Lsm2
319	4.64716e-141	0.461361	0.749	0.373	1.04152e-136	MRV	Nudc
320	1.76244e-172	0.458518	0.563	0.191	3.94998e-168	MRV	Exosc5
321	2.48594e-156	0.458175	0.665	0.279	5.5715e-152	MRV	1810022K09Rik
322	2.54776e-211	0.457587	0.433	0.1	5.71004e-207	MRV	Apitd1
323	5.25698e-155	0.457437	0.829	0.474	1.17819e-150	MRV	Pdcd5
324	0	0.456861	0.95	0.793	0	MRV	Txn1
325	2.80121e-128	0.456663	0.742	0.363	6.27807e-124	MRV	Alyref
326	3.65667e-217	0.456409	0.404	0.076	8.19532e-213	MRV	Creld2
327	6.37708e-160	0.455116	0.541	0.191	1.42923e-155	MRV	Bola2
328	0	0.454985	0.318	0.002	0	MRV	Ddx60
329	7.85949e-144	0.454734	0.779	0.425	1.76147e-139	MRV	Zfp706
330	9.49348e-126	0.453885	0.822	0.455	2.12768e-121	MRV	Hmgn2
331	9.81446e-275	0.453284	0.356	0.031	2.19962e-270	MRV	Lap3
332	1.35717e-156	0.452735	0.818	0.49	3.04169e-152	MRV	Mrpl18
333	1.22553e-152	0.451435	0.567	0.205	2.74665e-148	MRV	Usp1
334	7.17146e-141	0.450491	0.731	0.366	1.60727e-136	MRV	Strap
335	5.15885e-137	0.450429	0.655	0.294	1.1562e-132	MRV	Pa2g4
336	7.26953e-139	0.449609	0.726	0.356	1.62925e-134	MRV	Ndufb6
337	2.96181e-164	0.447651	0.526	0.177	6.63801e-160	MRV	Mrto4
338	3.41247e-153	0.447187	0.545	0.189	7.64802e-149	MRV	Dnmt1
339	3.23048e-137	0.446541	0.757	0.4	7.24016e-133	MRV	Eif1ax
340	1.64087e-127	0.446133	0.707	0.372	3.67751e-123	MRV	Dnajc3
341	1.37562e-152	0.444291	0.829	0.529	3.08303e-148	MRV	Prdx1
342	2.7541e-242	0.443774	0.367	0.049	6.17249e-238	MRV	Alad
343	7.50715e-246	0.443495	0.331	0.028	1.6825e-241	MRV	Irf9
344	1.37683e-164	0.443388	0.517	0.172	3.08575e-160	MRV	Ing2
345	3.80031e-236	0.443349	0.298	0.02	8.51726e-232	MRV	Snx14
346	1.82569e-150	0.443135	0.66	0.275	4.09174e-146	MRV	Timm17a
347	2.8451e-159	0.441011	0.509	0.174	6.37643e-155	MRV	Nop58
348	2.10171e-254	0.438059	0.335	0.028	4.71035e-250	MRV	Srm
349	8.33436e-197	0.436745	0.407	0.084	1.8679e-192	MRV	Gnl3
350	2.53211e-234	0.436172	0.264	0.01	5.67496e-230	MRV	Plac8
351	2.76535e-191	0.435378	0.903	0.668	6.1977e-187	MRV	Cd47
352	1.19987e-128	0.434713	0.758	0.389	2.68914e-124	MRV	St13
353	7.98451e-144	0.434493	0.813	0.54	1.78949e-139	MRV	Arf1
354	2.73575e-145	0.432902	0.591	0.236	6.13136e-141	MRV	Mrpl12
355	1.57855e-173	0.432238	0.366	0.085	3.53785e-169	MRV	Tk1
356	1.49718e-155	0.432094	0.84	0.54	3.35548e-151	MRV	Psma7
357	5.52599e-130	0.429996	0.668	0.3	1.23849e-125	MRV	1810037I17Rik
358	2.17335e-110	0.429856	0.476	0.168	4.87091e-106	MRV	2810417H13Rik
359	1.16285e-231	0.427313	0.332	0.038	2.60618e-227	MRV	Zcwpw1
360	8.8414e-170	0.426738	0.46	0.133	1.98153e-165	MRV	Clic4
361	1.29189e-126	0.426475	0.759	0.409	2.89538e-122	MRV	Psma4
362	2.33574e-172	0.425724	0.443	0.121	5.23486e-168	MRV	Lman1
363	8.81546e-209	0.425619	0.365	0.056	1.97572e-204	MRV	Cdyl2
364	1.60913e-125	0.425573	0.629	0.289	3.60639e-121	MRV	Atp1a1
365	1.54406e-121	0.425491	0.839	0.499	3.46056e-117	MRV	Hnrnpd
366	3.97071e-148	0.425329	0.846	0.536	8.89915e-144	MRV	Cox5a
367	4.44631e-115	0.424036	0.712	0.353	9.96507e-111	MRV	Dtymk
368	5.66943e-123	0.423009	0.669	0.321	1.27063e-118	MRV	Fkbp3
369	2.44189e-133	0.422955	0.799	0.47	5.47277e-129	MRV	Psma5
370	1.66967e-137	0.420237	0.577	0.234	3.74206e-133	MRV	Ghitm
371	3.04957e-131	0.418052	0.633	0.278	6.8347e-127	MRV	Ebna1bp2
372	2.41688e-156	0.417506	0.859	0.57	5.41672e-152	MRV	Snrpd2
373	6.7105e-158	0.4169	0.456	0.141	1.50396e-153	MRV	Acadl
374	5.97864e-120	0.416578	0.688	0.34	1.33993e-115	MRV	Snrpa1
375	4.34784e-125	0.416354	0.689	0.331	9.74439e-121	MRV	Ube2a
376	9.28421e-118	0.415233	0.7	0.358	2.08078e-113	MRV	Chmp4b
377	1.10194e-130	0.413879	0.807	0.492	2.46968e-126	MRV	Psmb2
378	3.22308e-132	0.413706	0.644	0.282	7.22356e-128	MRV	Mrps18c
379	3.76456e-129	0.41341	0.602	0.25	8.43714e-125	MRV	Mcm7
380	1.56272e-117	0.41333	0.777	0.423	3.50236e-113	MRV	Ndufa5
381	6.36606e-148	0.412869	0.499	0.172	1.42676e-143	MRV	Sod2
382	1.35718e-218	0.411879	0.909	0.662	3.0417e-214	MRV	Psma2
383	5.38428e-194	0.410557	0.397	0.081	1.20673e-189	MRV	Bola1
384	3.95696e-173	0.410346	0.424	0.112	8.86833e-169	MRV	Psmc3ip
385	2.86701e-118	0.40979	0.773	0.445	6.42555e-114	MRV	Mrpl30
386	1.95435e-168	0.409321	0.376	0.083	4.38009e-164	MRV	Tapbp
387	2.19905e-117	0.409273	0.669	0.327	4.92851e-113	MRV	Pdap1
388	3.61403e-104	0.408042	0.835	0.495	8.09976e-100	MRV	Srsf2
389	9.07798e-100	0.407728	0.726	0.361	2.03456e-95	MRV	Dut
390	1.00757e-201	0.407489	0.401	0.079	2.25817e-197	MRV	Pno1
391	6.61382e-113	0.407149	0.722	0.375	1.48229e-108	MRV	Zcrb1
392	8.89002e-152	0.406873	0.469	0.145	1.99243e-147	MRV	Wdr43
393	1.33936e-167	0.405932	0.385	0.097	3.00178e-163	MRV	Cenpm
394	2.53454e-120	0.405333	0.615	0.278	5.6804e-116	MRV	Tkt
395	1.55128e-122	0.404341	0.829	0.564	3.47673e-118	MRV	Pabpc1
396	2.55045e-143	0.403276	0.517	0.184	5.71607e-139	MRV	Hat1
397	3.47514e-120	0.402807	0.821	0.498	7.78848e-116	MRV	Cct8
398	2.52494e-122	0.40265	0.64	0.29	5.6589e-118	MRV	Dnajc2
399	3.59013e-137	0.402036	0.529	0.199	8.0462e-133	MRV	Exosc8
400	6.12675e-154	0.401975	0.48	0.154	1.37313e-149	MRV	Cdc34
401	3.60861e-124	0.401821	0.65	0.295	8.08762e-120	MRV	Sap30l
402	6.20611e-267	0.398848	0.264	0.001	1.39091e-262	MRV	Rsad2
403	1.88574e-187	0.398574	0.311	0.048	4.22632e-183	MRV	Ybx3
404	1.44699e-111	0.398361	0.78	0.467	3.24299e-107	MRV	Ndufc1
405	1.83515e-111	0.3981	0.809	0.484	4.11295e-107	MRV	Eef1d
406	7.84581e-151	0.396728	0.878	0.606	1.7584e-146	MRV	Psma3
407	7.95039e-126	0.396543	0.837	0.575	1.78184e-121	MRV	Ppib
408	3.09932e-138	0.396151	0.417	0.134	6.94619e-134	MRV	Tagln2
409	1.8097e-111	0.394394	0.7	0.353	4.05591e-107	MRV	Tomm5
410	8.89847e-209	0.394001	0.29	0.026	1.99433e-204	MRV	Isg20
411	6.97114e-255	0.39336	0.96	0.775	1.56237e-250	MRV	Hsp90ab1
412	1.30255e-102	0.39335	0.717	0.387	2.91927e-98	MRV	Smarca5
413	1.62881e-105	0.39273	0.746	0.405	3.65049e-101	MRV	Rbm8a
414	6.4586e-163	0.392298	0.416	0.114	1.4475e-158	MRV	Mcm4
415	1.92505e-224	0.39103	0.289	0.022	4.31443e-220	MRV	Mettl1
416	1.36502e-104	0.390416	0.824	0.492	3.05928e-100	MRV	Hnrnpdl
417	4.59673e-107	0.389388	0.694	0.349	1.03022e-102	MRV	Vdac3
418	1.30659e-142	0.389321	0.457	0.15	2.92834e-138	MRV	Rfc2
419	2.04668e-170	0.388991	0.367	0.083	4.58702e-166	MRV	Gsr
420	1.72302e-90	0.388832	0.805	0.483	3.86162e-86	MRV	Ly6e
421	3.74418e-151	0.388757	0.413	0.119	8.39145e-147	MRV	Atp2a2
422	3.78117e-229	0.388558	0.266	0.013	8.47435e-225	MRV	AW112010
423	1.14104e-102	0.388466	0.734	0.405	2.55729e-98	MRV	Bzw1
424	3.11859e-171	0.388451	0.386	0.089	6.98938e-167	MRV	Pphln1
425	3.15308e-131	0.388212	0.504	0.18	7.06669e-127	MRV	Ddx21
426	7.8963e-110	0.387333	0.665	0.328	1.76972e-105	MRV	Eif6
427	8.7804e-157	0.386893	0.406	0.112	1.96786e-152	MRV	Nelfe
428	2.38467e-208	0.38616	0.935	0.735	5.34451e-204	MRV	Ybx1
429	2.68413e-146	0.385897	0.462	0.148	6.01568e-142	MRV	Mcmbp
430	3.64444e-270	0.385369	0.961	0.814	8.16793e-266	MRV	Hspa8
431	3.92863e-118	0.383812	0.599	0.263	8.80483e-114	MRV	Txnl4a
432	9.47494e-137	0.383415	0.467	0.159	2.12352e-132	MRV	Hspa9
433	9.34323e-105	0.382274	0.688	0.35	2.094e-100	MRV	Rbm17
434	4.36438e-104	0.382055	0.625	0.308	9.78145e-100	MRV	Serp1
435	1.51408e-111	0.382016	0.62	0.289	3.39335e-107	MRV	Bri3
436	4.61542e-108	0.381513	0.809	0.503	1.03441e-103	MRV	Ndufc2
437	2.66882e-116	0.381256	0.563	0.24	5.98137e-112	MRV	Rbmxl1
438	3.90335e-121	0.381092	0.548	0.225	8.74818e-117	MRV	Stra13
439	7.06757e-132	0.380776	0.46	0.157	1.58398e-127	MRV	Whsc1
440	3.82279e-99	0.380747	0.716	0.381	8.56764e-95	MRV	Phb2
441	3.20298e-99	0.380168	0.743	0.435	7.17851e-95	MRV	Swi5
442	7.49654e-115	0.379816	0.874	0.607	1.68013e-110	MRV	Anp32b
443	1.37411e-98	0.379632	0.697	0.363	3.07965e-94	MRV	Sarnp
444	4.80999e-147	0.379188	0.322	0.071	1.07802e-142	MRV	Msmo1
445	6.52129e-164	0.379136	0.397	0.095	1.46155e-159	MRV	Rrp15
446	7.75455e-209	0.378195	0.918	0.715	1.73795e-204	MRV	Ndufa4
447	1.8909e-172	0.377992	0.936	0.733	4.2379e-168	MRV	H2afz
448	2.32898e-95	0.376576	0.763	0.449	5.21972e-91	MRV	Eif5
449	0	0.376368	0.971	0.886	0	MRV	Rps2
450	3.26962e-125	0.376169	0.844	0.57	7.32788e-121	MRV	Uqcr11
451	1.9105e-142	0.375999	0.368	0.098	4.28182e-138	MRV	Insig1
452	7.42856e-102	0.375668	0.797	0.485	1.66489e-97	MRV	Psmb5
453	9.57347e-92	0.375508	0.677	0.347	2.14561e-87	MRV	Rpa3
454	3.51159e-124	0.375268	0.565	0.232	7.87018e-120	MRV	Gtf2e2
455	3.77727e-99	0.375004	0.658	0.323	8.46563e-95	MRV	Ywhah
456	3.57824e-95	0.374962	0.764	0.456	8.01955e-91	MRV	Nme1
457	2.24563e-94	0.374574	0.688	0.361	5.03291e-90	MRV	Gm8186
458	1.13272e-113	0.372831	0.578	0.224	2.53865e-109	MRV	Slbp
459	2.54611e-169	0.372521	0.358	0.078	5.70633e-165	MRV	Mms22l
460	5.42197e-99	0.372251	0.671	0.339	1.21517e-94	MRV	Tcp1
461	5.14762e-128	0.371876	0.515	0.197	1.15368e-123	MRV	Aars
462	2.29866e-143	0.37154	0.43	0.131	5.15175e-139	MRV	Armc1
463	2.42495e-141	0.371336	0.459	0.152	5.43479e-137	MRV	Tsfm
464	1.9117e-88	0.370023	0.685	0.353	4.2845e-84	MRV	Hdgf
465	1.69457e-145	0.369766	0.405	0.116	3.79787e-141	MRV	Rpn1
466	5.51623e-98	0.369057	0.61	0.293	1.2363e-93	MRV	Smchd1
467	4.06771e-95	0.369032	0.669	0.343	9.11656e-91	MRV	Eif5b
468	1.90332e-110	0.368802	0.88	0.616	4.26572e-106	MRV	Ncl
469	2.71571e-129	0.368487	0.43	0.139	6.08645e-125	MRV	Larp1
470	7.79274e-118	0.367373	0.461	0.171	1.74651e-113	MRV	Pla2g12a
471	4.39213e-105	0.366753	0.557	0.25	9.84365e-101	MRV	Bcl7c
472	2.38535e-105	0.366647	0.598	0.269	5.34604e-101	MRV	Hspa14
473	2.11197e-138	0.366118	0.441	0.141	4.73334e-134	MRV	Dph3
474	8.41492e-160	0.365919	0.902	0.676	1.88595e-155	MRV	Erh
475	1.78033e-121	0.36538	0.533	0.216	3.99008e-117	MRV	Dnajc15
476	4.95462e-106	0.365189	0.654	0.309	1.11043e-101	MRV	Emc6
477	5.53591e-114	0.364329	0.54	0.226	1.24071e-109	MRV	Suds3
478	1.09392e-142	0.364006	0.399	0.115	2.45169e-138	MRV	Gclm
479	2.12253e-145	0.363853	0.417	0.119	4.75702e-141	MRV	Rpf2
480	4.20099e-174	0.363418	0.281	0.04	9.41525e-170	MRV	Casp7
481	2.00278e-92	0.363238	0.679	0.334	4.48864e-88	MRV	Nsmce4a
482	3.86413e-109	0.362843	0.578	0.255	8.66029e-105	MRV	Psmd7
483	5.5153e-151	0.362695	0.378	0.101	1.23609e-146	MRV	Prim1
484	1.10164e-218	0.361526	0.282	0.021	2.46899e-214	MRV	Smyd2
485	6.55328e-258	0.361474	0.258	0.002	1.46872e-253	MRV	Adap1
486	1.74347e-90	0.361452	0.731	0.414	3.90746e-86	MRV	Ost4
487	8.46947e-90	0.361163	0.648	0.334	1.89818e-85	MRV	Mat2a
488	6.36144e-152	0.360969	0.374	0.096	1.42573e-147	MRV	Ndufaf2
489	7.14866e-173	0.360886	0.913	0.722	1.60216e-168	MRV	Calm1
490	2.67175e-117	0.359129	0.523	0.21	5.98792e-113	MRV	Sar1a
491	9.03953e-180	0.35901	0.302	0.047	2.02594e-175	MRV	Dscc1
492	1.05613e-115	0.35882	0.522	0.21	2.367e-111	MRV	Mrps28
493	6.99482e-132	0.357943	0.412	0.129	1.56768e-127	MRV	Rrm1
494	2.4259e-217	0.35761	0.274	0.018	5.43692e-213	MRV	Slfn8
495	2.98288e-135	0.357335	0.429	0.137	6.68524e-131	MRV	Polr2l
496	5.21622e-113	0.357035	0.519	0.214	1.16906e-108	MRV	Nudt5
497	1.87963e-114	0.356646	0.552	0.225	4.21262e-110	MRV	Psmg4
498	3.58528e-163	0.356003	0.365	0.079	8.03532e-159	MRV	Rrp9
499	5.15469e-82	0.355862	0.789	0.49	1.15527e-77	MRV	Ldha
500	1.79951e-107	0.355821	0.561	0.243	4.03306e-103	MRV	Hras
501	1.15278e-79	0.355348	0.744	0.436	2.58362e-75	MRV	Lsm5
502	3.47901e-100	0.355162	0.834	0.546	7.79717e-96	MRV	Ndufa1
503	9.17289e-128	0.354918	0.881	0.632	2.05583e-123	MRV	Usmg5
504	9.0107e-92	0.354858	0.625	0.287	2.01948e-87	MRV	Lsm6
505	2.67045e-111	0.354815	0.505	0.205	5.985e-107	MRV	Ppid
506	2.91914e-88	0.354528	0.684	0.37	6.54238e-84	MRV	Fubp1
507	5.03025e-90	0.353903	0.68	0.363	1.12738e-85	MRV	Snrnp27
508	9.81128e-160	0.352819	0.29	0.05	2.1989e-155	MRV	Shmt2
509	3.71853e-111	0.352803	0.525	0.217	8.33398e-107	MRV	Mrpl41
510	2.23858e-120	0.352611	0.474	0.177	5.0171e-116	MRV	Naa20
511	2.75185e-103	0.35219	0.565	0.255	6.16744e-99	MRV	Med28
512	3.46239e-129	0.351516	0.451	0.153	7.7599e-125	MRV	Nip7
513	3.3571e-97	0.349921	0.601	0.283	7.52393e-93	MRV	Arf6
514	3.6137e-134	0.349843	0.38	0.107	8.09903e-130	MRV	Nolc1
515	1.71725e-107	0.349815	0.509	0.209	3.8487e-103	MRV	Paics
516	4.38301e-97	0.349637	0.606	0.294	9.8232e-93	MRV	Atp5l
517	3.4466e-85	0.349524	0.718	0.397	7.72453e-81	MRV	Bag1
518	3.24832e-146	0.349433	0.337	0.083	7.28013e-142	MRV	Cdc45
519	3.79024e-87	0.34903	0.656	0.346	8.49469e-83	MRV	Psma1
520	8.02678e-87	0.348638	0.706	0.386	1.79896e-82	MRV	Dcun1d5
521	3.65458e-86	0.347303	0.647	0.294	8.19065e-82	MRV	Nucks1
522	1.08812e-92	0.346982	0.58	0.257	2.4387e-88	MRV	Dnajc9
523	4.00304e-94	0.346871	0.63	0.308	8.9716e-90	MRV	Rsl1d1
524	1.3655e-98	0.346787	0.575	0.27	3.06036e-94	MRV	Vps29
525	2.38161e-135	0.346461	0.329	0.078	5.33766e-131	MRV	Itga4
526	2.25503e-154	0.345804	0.37	0.088	5.05397e-150	MRV	Apex1
527	1.14415e-97	0.345574	0.422	0.169	2.56426e-93	MRV	Pim1
528	1.63801e-95	0.345309	0.628	0.302	3.67112e-91	MRV	Ilkap
529	3.22037e-165	0.345084	0.936	0.735	7.21749e-161	MRV	Eif5a
530	9.85786e-195	0.344799	0.274	0.027	2.20934e-190	MRV	Nampt
531	1.94776e-108	0.344434	0.312	0.088	4.36533e-104	MRV	H2-Q7
532	2.26831e-82	0.344193	0.688	0.387	5.08374e-78	MRV	Ube2n
533	6.34578e-119	0.344005	0.869	0.626	1.42222e-114	MRV	Uqcr10
534	1.18971e-175	0.343844	0.298	0.042	2.66638e-171	MRV	Ppp3ca
535	3.73166e-124	0.342021	0.891	0.654	8.36339e-120	MRV	2010107E04Rik
536	4.72554e-93	0.341256	0.587	0.278	1.05909e-88	MRV	Tomm40
537	6.88191e-76	0.340632	0.682	0.361	1.54237e-71	MRV	Banf1
538	2.59628e-151	0.340385	0.326	0.065	5.81877e-147	MRV	Dtx3l
539	7.34192e-139	0.340264	0.918	0.703	1.64547e-134	MRV	Gnas
540	1.90799e-128	0.34008	0.439	0.148	4.27618e-124	MRV	Gins4
541	7.96885e-137	0.339025	0.382	0.107	1.78598e-132	MRV	Spcs3
542	1.00687e-89	0.338916	0.408	0.169	2.2566e-85	MRV	Phgdh
543	8.8651e-147	0.338476	0.32	0.072	1.98685e-142	MRV	Vars
544	2.99707e-83	0.338191	0.687	0.365	6.71702e-79	MRV	Llph
545	2.24506e-127	0.338104	0.374	0.111	5.03164e-123	MRV	Mcm2
546	8.91251e-103	0.337946	0.395	0.145	1.99747e-98	MRV	Hmgn5
547	2.98669e-84	0.337277	0.689	0.365	6.69378e-80	MRV	Pfdn2
548	2.28141e-105	0.337001	0.486	0.197	5.1131e-101	MRV	Pfdn6
549	9.64321e-125	0.336972	0.415	0.135	2.16124e-120	MRV	Eef1e1
550	4.77578e-78	0.336369	0.762	0.472	1.07035e-73	MRV	Eif3c
551	7.25368e-88	0.336123	0.624	0.31	1.6257e-83	MRV	Cuta
552	1.8937e-78	0.335993	0.769	0.455	4.24417e-74	MRV	Mrps24
553	1.98636e-79	0.335647	0.644	0.353	4.45182e-75	MRV	Krtcap2
554	3.86828e-121	0.335574	0.417	0.139	8.66959e-117	MRV	Rpa2
555	3.00015e-122	0.335122	0.419	0.136	6.72393e-118	MRV	Mitd1
556	1.90392e-98	0.335083	0.567	0.256	4.26707e-94	MRV	Txndc9
557	2.3753e-107	0.335034	0.518	0.198	5.32352e-103	MRV	Eif2s3y
558	1.30243e-74	0.334733	0.749	0.46	2.91901e-70	MRV	Sec11c
559	3.55967e-78	0.334163	0.735	0.416	7.97793e-74	MRV	Polr2j
560	3.28222e-72	0.333994	0.763	0.47	7.35611e-68	MRV	Snhg1
561	1.47347e-147	0.333571	0.907	0.731	3.30235e-143	MRV	Sec61b
562	3.69586e-153	0.332254	0.339	0.071	8.28316e-149	MRV	Trim25
563	8.85509e-184	0.331844	0.285	0.034	1.9846e-179	MRV	Siah2
564	2.77512e-111	0.331737	0.478	0.182	6.2196e-107	MRV	Atg5
565	1.67119e-140	0.33166	0.346	0.087	3.74547e-136	MRV	Chaf1b
566	4.67833e-111	0.331579	0.439	0.162	1.04851e-106	MRV	Api5
567	2.16429e-92	0.331512	0.61	0.293	4.8506e-88	MRV	Pin4
568	3.66347e-83	0.33124	0.557	0.271	8.21057e-79	MRV	Emb
569	5.60446e-105	0.331184	0.423	0.161	1.25607e-100	MRV	Gars
570	7.66369e-159	0.330971	0.281	0.045	1.71759e-154	MRV	Zmynd19
571	2.74637e-113	0.330943	0.464	0.177	6.15516e-109	MRV	Etfa
572	1.21673e-122	0.330903	0.365	0.11	2.72694e-118	MRV	Tfrc
573	6.85583e-80	0.330178	0.626	0.329	1.53653e-75	MRV	Lsm12
574	1.69895e-70	0.33	0.708	0.4	3.80768e-66	MRV	Nudt21
575	1.05594e-88	0.328868	0.554	0.25	2.36658e-84	MRV	Hprt
576	4.24989e-82	0.328348	0.604	0.289	9.52486e-78	MRV	Smc6
577	1.23103e-92	0.328333	0.53	0.232	2.75899e-88	MRV	Rbbp7
578	6.086e-83	0.32832	0.654	0.337	1.36399e-78	MRV	Pam16
579	8.95383e-185	0.328239	0.267	0.026	2.00673e-180	MRV	Trim26
580	2.15887e-153	0.328136	0.318	0.065	4.83845e-149	MRV	Slc25a39
581	9.48958e-84	0.32746	0.47	0.203	2.1268e-79	MRV	Shisa5
582	5.20516e-71	0.326167	0.735	0.422	1.16658e-66	MRV	Tceb1
583	5.07964e-75	0.325611	0.751	0.493	1.13845e-70	MRV	Cd81
584	8.42258e-157	0.32519	0.307	0.054	1.88767e-152	MRV	Btg3
585	1.97003e-88	0.324953	0.857	0.594	4.41524e-84	MRV	Park7
586	1.28817e-83	0.32478	0.592	0.296	2.88704e-79	MRV	Asf1a
587	4.67775e-76	0.323739	0.827	0.538	1.04838e-71	MRV	Taf10
588	8.19319e-136	0.323475	0.307	0.069	1.83626e-131	MRV	Ppat
589	6.28669e-80	0.322983	0.818	0.558	1.40897e-75	MRV	Rap1a
590	8.2038e-71	0.322836	0.7	0.387	1.83864e-66	MRV	Srsf10
591	3.6701e-134	0.32266	0.329	0.078	8.22543e-130	MRV	Rrs1
592	2.04879e-99	0.322209	0.87	0.631	4.59176e-95	MRV	Atp5k
593	4.16528e-105	0.322199	0.441	0.17	9.33524e-101	MRV	Anapc15
594	5.91516e-119	0.321931	0.374	0.114	1.32571e-114	MRV	Tmem248
595	6.2331e-110	0.321527	0.467	0.177	1.39696e-105	MRV	Brix1
596	4.91848e-78	0.320952	0.65	0.343	1.10233e-73	MRV	Mbd3
597	3.22048e-95	0.320847	0.473	0.198	7.21774e-91	MRV	Tmed5
598	1.39016e-126	0.320671	0.371	0.106	3.11562e-122	MRV	Utp18
599	1.944e-113	0.319522	0.433	0.155	4.35689e-109	MRV	Exosc7
600	1.11364e-110	0.319156	0.454	0.165	2.4959e-106	MRV	Oser1
601	7.03981e-84	0.319064	0.593	0.293	1.57776e-79	MRV	Rab10
602	3.72479e-122	0.318985	0.365	0.107	8.348e-118	MRV	Arl8b
603	9.16833e-98	0.318906	0.486	0.202	2.05481e-93	MRV	Rnf130
604	1.15105e-77	0.318819	0.623	0.327	2.57974e-73	MRV	Ufm1
605	2.8528e-120	0.318137	0.351	0.108	6.39369e-116	MRV	Pmf1
606	1.04958e-99	0.317778	0.51	0.217	2.35232e-95	MRV	Arl1
607	3.80756e-100	0.317517	0.455	0.183	8.53349e-96	MRV	Ssr1
608	1.67439e-93	0.317465	0.511	0.223	3.75265e-89	MRV	Fdx1
609	1.13892e-96	0.317188	0.508	0.214	2.55255e-92	MRV	Uchl5
610	9.91254e-148	0.316755	0.92	0.745	2.2216e-143	MRV	Sec61g
611	1.31324e-73	0.315881	0.638	0.34	2.94323e-69	MRV	Cct3
612	1.10478e-79	0.315435	0.602	0.31	2.47603e-75	MRV	Ssbp1
613	1.86667e-113	0.315006	0.353	0.111	4.18357e-109	MRV	Wdr76
614	8.38302e-168	0.314195	0.261	0.034	1.8788e-163	MRV	Chek1
615	5.97992e-76	0.313759	0.571	0.271	1.34022e-71	MRV	2700029M09Rik
616	1.03193e-105	0.313687	0.453	0.175	2.31275e-101	MRV	Gtl3
617	5.33151e-100	0.313314	0.434	0.17	1.1949e-95	MRV	Gm10221
618	1.23082e-97	0.312645	0.413	0.138	2.75851e-93	MRV	Spc24
619	1.02569e-93	0.312429	0.461	0.188	2.29877e-89	MRV	Zc3hav1
620	1.81842e-67	0.312035	0.782	0.497	4.07545e-63	MRV	Tbca
621	1.76506e-71	0.312	0.786	0.55	3.95586e-67	MRV	Ube2b
622	5.76377e-86	0.311847	0.56	0.264	1.29178e-81	MRV	Ube2v2
623	9.59488e-74	0.311653	0.608	0.316	2.15041e-69	MRV	Ddx24
624	3.18319e-106	0.309938	0.431	0.16	7.13417e-102	MRV	Mrps7
625	2.86045e-168	0.309624	0.278	0.037	6.41085e-164	MRV	Timm10
626	4.5271e-100	0.309579	0.338	0.11	1.01461e-95	MRV	Gm26825
627	3.36334e-132	0.308757	0.348	0.09	7.53792e-128	MRV	Coq2
628	8.95792e-92	0.308629	0.445	0.183	2.00765e-87	MRV	Casp8ap2
629	3.27589e-77	0.308602	0.504	0.241	7.34192e-73	MRV	Ier2
630	2.28889e-78	0.308549	0.434	0.168	5.12985e-74	MRV	Birc5
631	4.54873e-77	0.308243	0.577	0.294	1.01946e-72	MRV	Mrps36
632	1.36415e-66	0.307808	0.722	0.429	3.05732e-62	MRV	Ndufb4
633	7.788e-100	0.306533	0.453	0.168	1.74545e-95	MRV	Atad2
634	6.31972e-99	0.306436	0.437	0.172	1.41638e-94	MRV	Psmd1
635	2.7218e-109	0.30634	0.319	0.096	6.1001e-105	MRV	Pold3
636	3.026e-102	0.306085	0.434	0.162	6.78187e-98	MRV	Sssca1
637	8.74897e-107	0.305836	0.42	0.149	1.96082e-102	MRV	Eif3j1
638	1.33057e-62	0.305744	0.667	0.36	2.98208e-58	MRV	Ddx39
639	3.4998e-112	0.30522	0.391	0.133	7.84374e-108	MRV	Mrpl17
640	2.33675e-71	0.305063	0.592	0.318	5.23712e-67	MRV	Ddost
641	1.28852e-62	0.305018	0.737	0.501	2.88784e-58	MRV	Ostc
642	2.70367e-85	0.304979	0.525	0.243	6.05948e-81	MRV	Ahsa1
643	1.05562e-87	0.304802	0.513	0.23	2.36585e-83	MRV	Chchd7
644	3.23342e-110	0.304653	0.377	0.121	7.24674e-106	MRV	Fam76a
645	2.34829e-82	0.304529	0.547	0.255	5.26299e-78	MRV	Dpy30
646	7.80731e-105	0.302993	0.38	0.13	1.74977e-100	MRV	P4hb
647	4.88408e-97	0.302963	0.397	0.148	1.09462e-92	MRV	Dkc1
648	2.98294e-98	0.30242	0.431	0.165	6.68537e-94	MRV	Phb
649	5.40378e-69	0.302285	0.645	0.345	1.2111e-64	MRV	Ppig
650	2.44813e-68	0.302148	0.8	0.548	5.48675e-64	MRV	Cox7b
651	6.43953e-106	0.302078	0.346	0.112	1.44323e-101	MRV	Xpo1
652	2.3218e-91	0.301026	0.451	0.176	5.20362e-87	MRV	Trim12c
653	1.60536e-101	0.300941	0.402	0.151	3.59794e-97	MRV	Snrnp25
654	7.17381e-89	0.300797	0.496	0.219	1.60779e-84	MRV	Rpl7l1
655	7.89397e-135	0.300456	0.292	0.064	1.7692e-130	MRV	Pold1
656	1.74578e-83	0.30035	0.457	0.202	3.91265e-79	MRV	Zwint
657	1.29508e-105	0.299454	0.365	0.119	2.90253e-101	MRV	AI314180
658	8.87323e-62	0.299347	0.738	0.458	1.98867e-57	MRV	Timm13
659	1.90876e-95	0.299204	0.403	0.154	4.27792e-91	MRV	Dynll2
660	1.54841e-59	0.299156	0.647	0.347	3.47029e-55	MRV	Tubb4b
661	3.75431e-63	0.299109	0.627	0.33	8.41416e-59	MRV	Lsm3
662	3.71279e-129	0.298331	0.293	0.064	8.3211e-125	MRV	Znhit6
663	7.0003e-179	0.29812	0.94	0.801	1.56891e-174	MRV	Rpl14
664	1.78378e-137	0.29772	0.305	0.064	3.9978e-133	MRV	Mrps18b
665	5.48712e-98	0.297351	0.448	0.176	1.22977e-93	MRV	Polr2h
666	4.13719e-84	0.297224	0.47	0.183	9.27226e-80	MRV	Smc2
667	2.82871e-93	0.296463	0.482	0.197	6.33971e-89	MRV	Dcp2
668	1.34267e-93	0.295999	0.449	0.182	3.00919e-89	MRV	Vrk1
669	1.62016e-70	0.295918	0.508	0.261	3.63111e-66	MRV	Ostf1
670	3.61736e-91	0.295777	0.456	0.187	8.10723e-87	MRV	Aasdhppt
671	2.85425e-107	0.295773	0.34	0.107	6.39695e-103	MRV	Golt1b
672	4.05707e-63	0.295643	0.83	0.571	9.09271e-59	MRV	Ndufb7
673	3.5536e-59	0.295604	0.767	0.49	7.96434e-55	MRV	Ube2l3
674	3.65267e-105	0.29531	0.913	0.726	8.18636e-101	MRV	Psmb8
675	5.66853e-78	0.29529	0.535	0.257	1.27043e-73	MRV	Ppm1g
676	5.24877e-56	0.295045	0.771	0.505	1.17636e-51	MRV	Calm3
677	4.00191e-71	0.29469	0.57	0.294	8.96909e-67	MRV	Psmd6
678	3.60284e-92	0.294608	0.436	0.173	8.07469e-88	MRV	Uri1
679	6.4258e-115	0.294011	0.317	0.084	1.44015e-110	MRV	Ptpla
680	1.44556e-86	0.293906	0.458	0.198	3.23979e-82	MRV	Rpn2
681	4.07253e-59	0.293685	0.698	0.396	9.12736e-55	MRV	Kras
682	6.58493e-62	0.293671	0.666	0.384	1.47581e-57	MRV	Rala
683	2.31471e-115	0.293373	0.356	0.104	5.18772e-111	MRV	Dcaf12
684	1.50816e-67	0.293325	0.812	0.567	3.38008e-63	MRV	Psmb3
685	3.43651e-129	0.293154	0.28	0.056	7.7019e-125	MRV	Abr
686	5.1162e-120	0.292974	0.301	0.079	1.14664e-115	MRV	Cenph
687	9.74141e-97	0.292775	0.401	0.149	2.18325e-92	MRV	Cct6a
688	1.72212e-165	0.292562	0.254	0.03	3.85962e-161	MRV	Tada2a
689	1.58253e-57	0.292453	0.739	0.454	3.54676e-53	MRV	Ube2e3
690	4.604e-55	0.29207	0.734	0.487	1.03185e-50	MRV	Tnfaip8
691	3.36663e-83	0.29198	0.431	0.183	7.54528e-79	MRV	Cdk2ap1
692	5.83547e-54	0.291979	0.783	0.5	1.30784e-49	MRV	Ddx39b
693	3.35305e-68	0.291906	0.621	0.327	7.51485e-64	MRV	Chchd3
694	8.13715e-102	0.29162	0.389	0.136	1.8237e-97	MRV	Vcpkmt
695	1.62173e-85	0.291335	0.283	0.095	3.63462e-81	MRV	Sdf2l1
696	1.01513e-130	0.291299	0.29	0.063	2.2751e-126	MRV	Ahsa2
697	2.02319e-53	0.290698	0.852	0.584	4.53438e-49	MRV	Hnrnpab
698	3.61928e-89	0.290512	0.438	0.183	8.11153e-85	MRV	Eif1ad
699	8.49269e-58	0.290298	0.786	0.512	1.90338e-53	MRV	Ndufa11
700	3.09012e-114	0.290227	0.319	0.085	6.92557e-110	MRV	Timm9
701	5.54577e-73	0.290212	0.537	0.265	1.24292e-68	MRV	Tcea1
702	8.45041e-93	0.290164	0.422	0.167	1.89391e-88	MRV	Lrrc59
703	8.18286e-58	0.290083	0.717	0.426	1.83394e-53	MRV	Mrpl20
704	1.15369e-123	0.289611	0.291	0.066	2.58564e-119	MRV	Ndufaf4
705	3.8998e-67	0.289528	0.615	0.321	8.74024e-63	MRV	Snrnp40
706	2.12067e-107	0.289482	0.376	0.128	4.75285e-103	MRV	Rpp30
707	1.64552e-65	0.28929	0.605	0.323	3.68793e-61	MRV	Taf1d
708	9.75667e-59	0.289018	0.777	0.517	2.18666e-54	MRV	Sf3b6
709	5.56241e-81	0.28896	0.469	0.207	1.24665e-76	MRV	Arl4a
710	1.01822e-61	0.288561	0.626	0.349	2.28203e-57	MRV	Rcc2
711	1.31483e-51	0.28803	0.756	0.461	2.94679e-47	MRV	Rbbp4
712	6.80734e-88	0.288017	0.327	0.117	1.52566e-83	MRV	Cenpv
713	2.43097e-63	0.287367	0.61	0.334	5.44828e-59	MRV	Cyc1
714	9.99285e-72	0.287239	0.449	0.21	2.2396e-67	MRV	Slc3a2
715	8.01355e-91	0.286902	0.392	0.149	1.796e-86	MRV	Nipa2
716	2.23424e-71	0.286869	0.593	0.303	5.00738e-67	MRV	Hypk
717	9.38067e-62	0.286835	0.597	0.319	2.10239e-57	MRV	Supt16
718	1.50458e-84	0.2868	0.436	0.183	3.37206e-80	MRV	Pgp
719	1.28372e-60	0.286669	0.638	0.357	2.87706e-56	MRV	Cetn3
720	1.04885e-205	0.286272	0.952	0.84	2.35069e-201	MRV	Cox7c
721	2.15594e-105	0.286053	0.34	0.104	4.8319e-101	MRV	Nsun2
722	4.77374e-82	0.285554	0.504	0.229	1.06989e-77	MRV	Vma21
723	1.19822e-75	0.285525	0.51	0.243	2.68545e-71	MRV	Mrpl13
724	8.56597e-82	0.285265	0.418	0.173	1.9198e-77	MRV	Trim44
725	7.96744e-88	0.28519	0.465	0.195	1.78566e-83	MRV	Bccip
726	4.2881e-55	0.285098	0.761	0.487	9.61048e-51	MRV	Gtf2h5
727	1.30848e-97	0.284441	0.394	0.137	2.93257e-93	MRV	Tapbpl
728	7.10421e-91	0.283911	0.39	0.145	1.5922e-86	MRV	Slc35b1
729	1.55452e-68	0.28389	0.85	0.613	3.48398e-64	MRV	Ndufb9
730	1.22528e-56	0.28345	0.683	0.407	2.74609e-52	MRV	Drap1
731	1.60049e-88	0.28336	0.432	0.175	3.58701e-84	MRV	Ccnh
732	1.83375e-80	0.283309	0.434	0.19	4.10979e-76	MRV	Ak6
733	5.44221e-85	0.28292	0.405	0.164	1.21971e-80	MRV	Eprs
734	1.02667e-89	0.282434	0.404	0.159	2.30097e-85	MRV	2410127L17Rik
735	4.77156e-68	0.282237	0.499	0.247	1.0694e-63	MRV	Ier5
736	2.87789e-93	0.28223	0.398	0.143	6.44993e-89	MRV	Rnf114
737	5.63403e-102	0.282202	0.378	0.129	1.2627e-97	MRV	Gtf3a
738	6.58968e-138	0.28212	0.259	0.044	1.47688e-133	MRV	Pml
739	3.34752e-93	0.281854	0.398	0.15	7.50246e-89	MRV	Usp50
740	5.53829e-117	0.281778	0.327	0.087	1.24124e-112	MRV	Ywhag
741	5.62955e-63	0.281495	0.85	0.609	1.26169e-58	MRV	Ndufa2
742	5.3366e-103	0.281397	0.312	0.094	1.19604e-98	MRV	Cdc25a
743	5.90299e-89	0.281351	0.439	0.179	1.32298e-84	MRV	Csnk2a2
744	5.9879e-73	0.281274	0.415	0.186	1.34201e-68	MRV	Setd8
745	1.81231e-45	0.280841	0.748	0.445	4.06175e-41	MRV	Snrpd1
746	5.27866e-56	0.28069	0.66	0.384	1.18305e-51	MRV	Eny2
747	5.82913e-74	0.280555	0.492	0.232	1.30642e-69	MRV	Hspa4
748	6.67549e-61	0.280465	0.599	0.329	1.49611e-56	MRV	Atf4
749	1.6246e-68	0.280254	0.567	0.288	3.64105e-64	MRV	Psmc2
750	6.45261e-61	0.280204	0.611	0.339	1.44616e-56	MRV	Ola1
751	3.37497e-81	0.279933	0.452	0.198	7.56399e-77	MRV	2310009B15Rik
752	3.48121e-57	0.279888	0.828	0.577	7.80209e-53	MRV	Atp5o
753	3.45378e-57	0.279747	0.584	0.334	7.74062e-53	MRV	Brd2
754	2.17433e-69	0.279745	0.525	0.261	4.87311e-65	MRV	Gna13
755	1.24377e-104	0.279659	0.293	0.079	2.78754e-100	MRV	Abhd17b
756	2.72242e-107	0.279299	0.305	0.088	6.1015e-103	MRV	Rbl1
757	3.71776e-74	0.279037	0.551	0.27	8.33224e-70	MRV	Acbd6
758	7.09916e-98	0.279033	0.387	0.14	1.59106e-93	MRV	Fen1
759	5.8791e-126	0.2787	0.258	0.051	1.31762e-121	MRV	Dtl
760	1.05466e-55	0.27866	0.779	0.542	2.3637e-51	MRV	Dad1
761	2.39957e-81	0.278563	0.417	0.174	5.37792e-77	MRV	Eif3b
762	1.00215e-65	0.278455	0.576	0.301	2.24602e-61	MRV	Cggbp1
763	7.98719e-83	0.278397	0.443	0.189	1.79009e-78	MRV	Stip1
764	2.60008e-163	0.277925	0.952	0.835	5.82731e-159	MRV	Npm1
765	3.15613e-107	0.277817	0.269	0.068	7.07352e-103	MRV	Hmgcs1
766	3.23731e-50	0.277659	0.77	0.488	7.25546e-46	MRV	Ndufs6
767	7.14251e-106	0.277456	0.292	0.079	1.60078e-101	MRV	Nmt2
768	2.67138e-78	0.277429	0.444	0.195	5.9871e-74	MRV	Hdlbp
769	7.26255e-105	0.277337	0.356	0.117	1.62768e-100	MRV	Mrpl55
770	1.88077e-66	0.276686	0.509	0.255	4.21519e-62	MRV	Zfand5
771	2.083e-80	0.276666	0.34	0.122	4.66843e-76	MRV	Gbp4
772	1.02442e-76	0.276654	0.452	0.205	2.29592e-72	MRV	Rnf126
773	1.16119e-53	0.276637	0.782	0.533	2.60247e-49	MRV	Uqcrb
774	6.384e-105	0.275454	0.292	0.079	1.43078e-100	MRV	Noc2l
775	1.52871e-57	0.275379	0.823	0.58	3.42615e-53	MRV	Ndufb8
776	2.46027e-62	0.275315	0.627	0.345	5.51396e-58	MRV	Emc7
777	5.21746e-57	0.275283	0.65	0.37	1.16934e-52	MRV	Ptbp3
778	2.52018e-96	0.27415	0.352	0.123	5.64823e-92	MRV	Rbmx2
779	7.58706e-45	0.273798	0.454	0.265	1.70041e-40	MRV	H2-Q4
780	1.03412e-53	0.273793	0.692	0.416	2.31767e-49	MRV	Grpel1
781	1.32782e-129	0.273495	0.251	0.043	2.9759e-125	MRV	Ccdc86
782	8.04062e-74	0.272936	0.455	0.208	1.80206e-69	MRV	Cisd1
783	1.26665e-49	0.272802	0.595	0.369	2.83881e-45	MRV	AI662270
784	8.08245e-58	0.272785	0.643	0.357	1.81144e-53	MRV	Timm10b
785	1.00331e-86	0.272757	0.458	0.193	2.24863e-82	MRV	Prpf38a
786	1.09946e-95	0.272444	0.353	0.124	2.46411e-91	MRV	Rnaseh2b
787	3.63655e-64	0.272185	0.583	0.308	8.15023e-60	MRV	Fam96b
788	2.5952e-83	0.271116	0.484	0.21	5.81637e-79	MRV	Fcf1
789	5.00953e-104	0.270681	0.298	0.083	1.12273e-99	MRV	Pdia4
790	3.75603e-54	0.270486	0.628	0.358	8.41801e-50	MRV	Med30
791	2.97762e-69	0.27048	0.395	0.177	6.67344e-65	MRV	Hmgcr
792	1.17625e-101	0.270447	0.307	0.087	2.63621e-97	MRV	Spast
793	9.78819e-107	0.269562	0.323	0.091	2.19373e-102	MRV	Zfp593
794	4.60579e-193	0.269388	0.948	0.842	1.03225e-188	MRV	Cox6c
795	1.20698e-75	0.269202	0.469	0.213	2.70509e-71	MRV	Lsm7
796	3.68703e-53	0.269201	0.628	0.342	8.26338e-49	MRV	H2-T22
797	4.01552e-46	0.269114	0.79	0.524	8.99959e-42	MRV	U2af1
798	1.92536e-47	0.268631	0.735	0.489	4.31511e-43	MRV	mt-Atp8
799	1.74481e-84	0.268513	0.433	0.183	3.91047e-80	MRV	Med21
800	1.47741e-53	0.268139	0.642	0.36	3.31117e-49	MRV	Pin1
801	7.52586e-60	0.268028	0.861	0.661	1.6867e-55	MRV	Cbx3
802	1.82927e-72	0.267538	0.371	0.157	4.09975e-68	MRV	Rif1
803	2.75175e-92	0.267532	0.307	0.101	6.16722e-88	MRV	Rad51ap1
804	2.6825e-75	0.267262	0.468	0.213	6.01202e-71	MRV	Erp44
805	3.15742e-66	0.26725	0.516	0.26	7.07641e-62	MRV	Mtpn
806	7.48656e-77	0.2659	0.455	0.198	1.67789e-72	MRV	Gtpbp4
807	2.49821e-52	0.265887	0.609	0.355	5.599e-48	MRV	Ndufv2
808	1.02565e-88	0.265695	0.389	0.147	2.29868e-84	MRV	Gtf3c6
809	2.84492e-53	0.26526	0.626	0.356	6.37604e-49	MRV	Psmb7
810	4.1741e-84	0.264898	0.389	0.153	9.355e-80	MRV	Arl6ip6
811	1.08862e-99	0.264823	0.309	0.09	2.43981e-95	MRV	Trmt6
812	1.4724e-75	0.264634	0.394	0.167	3.29994e-71	MRV	Nars
813	2.99513e-83	0.264547	0.399	0.162	6.71267e-79	MRV	Nxt1
814	1.11291e-77	0.264465	0.452	0.199	2.49425e-73	MRV	Cenpq
815	1.10103e-68	0.264349	0.496	0.24	2.46762e-64	MRV	Gatad1
816	7.80587e-84	0.264314	0.346	0.131	1.74945e-79	MRV	Ubl4
817	1.04228e-93	0.264237	0.31	0.096	2.33596e-89	MRV	Yaf2
818	3.4116e-65	0.264177	0.497	0.248	7.64607e-61	MRV	Stt3b
819	5.4859e-63	0.263991	0.511	0.259	1.2295e-58	MRV	Nop56
820	1.98352e-105	0.263876	0.25	0.061	4.44546e-101	MRV	Fam111a
821	2.89103e-63	0.263159	0.477	0.233	6.47938e-59	MRV	Mycbp2
822	4.08821e-91	0.262373	0.252	0.071	9.16249e-87	MRV	Mthfd2
823	2.6312e-109	0.261988	0.271	0.067	5.89704e-105	MRV	Pola2
824	6.89475e-60	0.261882	0.523	0.269	1.54525e-55	MRV	Sms
825	4.74035e-47	0.261879	0.785	0.527	1.06241e-42	MRV	Ube2d2a
826	4.99416e-46	0.26107	0.74	0.476	1.11929e-41	MRV	Dnajb6
827	3.27542e-55	0.261052	0.609	0.343	7.34087e-51	MRV	Eif4e2
828	2.24465e-103	0.260502	0.3	0.082	5.03071e-99	MRV	Usp37
829	1.18742e-68	0.260482	0.486	0.235	2.66126e-64	MRV	Elavl1
830	1.01633e-68	0.260037	0.486	0.23	2.27779e-64	MRV	Gmfb
831	4.17908e-73	0.259969	0.491	0.228	9.36615e-69	MRV	Polr2e
832	2.45798e-54	0.259901	0.612	0.346	5.50883e-50	MRV	Glrx5
833	2.54056e-62	0.259808	0.475	0.234	5.69391e-58	MRV	Lims1
834	3.80845e-66	0.259668	0.463	0.216	8.5355e-62	MRV	Irf2
835	1.83169e-59	0.259582	0.551	0.291	4.10518e-55	MRV	Gmps
836	6.703e-48	0.259448	0.669	0.405	1.50228e-43	MRV	Arpc5l
837	2.7556e-91	0.259439	0.306	0.1	6.17584e-87	MRV	Metrn
838	9.57287e-65	0.259319	0.519	0.26	2.14547e-60	MRV	Mrpl28
839	1.77286e-55	0.259141	0.835	0.654	3.97332e-51	MRV	mt-Nd4l
840	6.55758e-65	0.258919	0.496	0.246	1.46969e-60	MRV	Bola3
841	6.13531e-45	0.25887	0.734	0.481	1.37505e-40	MRV	Mrps33
842	7.89099e-50	0.258659	0.636	0.374	1.76853e-45	MRV	Prmt1
843	2.65435e-110	0.258508	0.261	0.06	5.94894e-106	MRV	Gid4
844	1.49127e-78	0.258228	0.409	0.167	3.34223e-74	MRV	Mphosph10
845	4.40287e-156	0.257597	0.977	0.912	9.86772e-152	MRV	Tmsb10
846	3.91587e-69	0.257525	0.475	0.227	8.77624e-65	MRV	l7Rn6
847	4.36436e-83	0.256995	0.401	0.163	9.78141e-79	MRV	Timm17b
848	8.40669e-89	0.256673	0.344	0.124	1.88411e-84	MRV	Haus1
849	5.78349e-99	0.256523	0.292	0.083	1.29619e-94	MRV	Crls1
850	9.39215e-54	0.256386	0.598	0.333	2.10497e-49	MRV	Myeov2
851	1.47434e-48	0.255906	0.665	0.396	3.30429e-44	MRV	Zc3h15
852	4.47245e-102	0.255797	0.25	0.063	1.00237e-97	MRV	Chaf1a
853	5.61965e-85	0.255688	0.334	0.121	1.25948e-80	MRV	Psmg2
854	1.8961e-72	0.255465	0.455	0.206	4.24955e-68	MRV	Etf1
855	1.52689e-55	0.255082	0.559	0.309	3.42207e-51	MRV	Snhg3
856	4.9748e-63	0.255038	0.519	0.26	1.11495e-58	MRV	Ddx18
857	3.39839e-77	0.254998	0.308	0.114	7.61647e-73	MRV	Nt5dc2
858	1.11027e-82	0.254768	0.35	0.133	2.48834e-78	MRV	Prim2
859	3.87767e-47	0.25459	0.687	0.411	8.69063e-43	MRV	Rp9
860	1.66351e-59	0.254537	0.485	0.242	3.72825e-55	MRV	Ktn1
861	6.23462e-93	0.254533	0.301	0.093	1.3973e-88	MRV	Nup54
862	5.98986e-123	0.254084	0.938	0.805	1.34245e-118	MRV	Rpl36al
863	1.03194e-85	0.253888	0.342	0.123	2.31279e-81	MRV	Deb1
864	1.79889e-76	0.253747	0.396	0.167	4.03167e-72	MRV	0610007P14Rik
865	2.08728e-71	0.253727	0.456	0.209	4.67802e-67	MRV	Slmo2
866	3.54213e-57	0.253645	0.883	0.671	7.93863e-53	MRV	Cox5b
867	1.177e-48	0.25352	0.62	0.347	2.63789e-44	MRV	G3bp1
868	1.79694e-72	0.253452	0.403	0.175	4.0273e-68	MRV	Egln1
869	1.13396e-87	0.253153	0.362	0.129	2.54142e-83	MRV	Gorasp2
870	9.31837e-53	0.253003	0.558	0.304	2.08843e-48	MRV	Stag1
871	2.75744e-90	0.252877	0.338	0.118	6.17997e-86	MRV	Usp14
872	1.92494e-73	0.252689	0.38	0.159	4.31418e-69	MRV	Bet1
873	5.40396e-70	0.25224	0.457	0.211	1.21114e-65	MRV	Nubp1
874	2.05054e-74	0.251985	0.388	0.167	4.59567e-70	MRV	Emd
875	1.06065e-77	0.251569	0.399	0.165	2.37712e-73	MRV	Smn1
876	7.6089e-64	0.251319	0.907	0.708	1.70531e-59	MRV	Atp5j
877	1.41765e-57	0.250833	0.515	0.271	3.17724e-53	MRV	Ak2
878	5.54774e-66	0.250738	0.431	0.199	1.24336e-61	MRV	Serinc3
879	3.14013e-86	0.250494	0.303	0.097	7.03765e-82	MRV	Tmem5
880	3.71138e-55	0.250484	0.556	0.303	8.31795e-51	MRV	Usf2
881	8.75127e-69	0.25023	0.47	0.219	1.96134e-64	MRV	Ralbp1
882	1.25575e-82	0.250017	0.332	0.122	2.81439e-78	MRV	Mad2l1

## Sheet: (Mock vs MRV)DPbla
	p_val	avg_log2FC	pct.1	pct.2	p_val_adj	cluster	gene
1	1.73739e-85	1.39323	0.6	0.002	3.89383e-81	Mock	Xist
2	9.12476e-114	1.19079	0.895	0.231	2.04504e-109	Mock	Nusap1
3	3.3201e-110	1.0767	0.904	0.242	7.44101e-106	Mock	Fbxo5
4	1.04318e-78	1.03132	0.863	0.393	2.33797e-74	Mock	Ube2c
5	3.7662e-103	0.99689	0.919	0.5	8.4408e-99	Mock	Hist1h1b
6	6.00619e-100	0.996436	0.874	0.288	1.34611e-95	Mock	Mki67
7	1.10649e-135	0.977712	0.994	0.515	2.47987e-131	Mock	Tcf7
8	5.8594e-113	0.9675	0.981	0.4	1.31321e-108	Mock	Gmfg
9	5.08402e-102	0.949749	0.867	0.249	1.13943e-97	Mock	Prc1
10	1.04152e-75	0.908694	0.779	0.238	2.33425e-71	Mock	Cenpf
11	2.55352e-71	0.902059	0.687	0.162	5.72296e-67	Mock	H2-T3
12	2.77304e-92	0.895201	0.889	0.535	6.21493e-88	Mock	Rrm2
13	2.48042e-92	0.894561	0.929	0.611	5.55911e-88	Mock	H2afx
14	4.36551e-101	0.893442	0.841	0.144	9.78398e-97	Mock	1190002F15Rik
15	3.19304e-121	0.884254	0.989	0.605	7.15625e-117	Mock	Ccnd3
16	4.84561e-98	0.869863	0.906	0.629	1.086e-93	Mock	Top2a
17	1.59536e-97	0.86489	0.887	0.336	3.57552e-93	Mock	Ccna2
18	9.33403e-68	0.829586	0.771	0.249	2.09194e-63	Mock	Cenpa
19	1.79216e-84	0.822904	0.931	0.408	4.01659e-80	Mock	Gm4258
20	1.11978e-84	0.818541	0.887	0.504	2.50965e-80	Mock	Cks2
21	2.56773e-76	0.816863	0.859	0.439	5.75479e-72	Mock	Tyms
22	5.61083e-81	0.814381	0.799	0.264	1.2575e-76	Mock	Tpx2
23	6.822e-88	0.803907	0.842	0.31	1.52895e-83	Mock	Kif11
24	3.32828e-94	0.798652	0.994	0.594	7.45933e-90	Mock	Cd8b1
25	2.93649e-85	0.787669	0.91	0.41	6.58126e-81	Mock	Cdkn2d
26	7.83844e-81	0.785914	0.884	0.478	1.75675e-76	Mock	Cdca8
27	3.25564e-89	0.785055	0.773	0.138	7.29654e-85	Mock	Mxd3
28	2.23354e-75	0.777224	0.722	0.146	5.0058e-71	Mock	Hist3h2ba
29	3.407e-84	0.774717	0.861	0.378	7.63576e-80	Mock	Spc25
30	1.70514e-72	0.77274	0.916	0.579	3.82156e-68	Mock	Hist1h2ae
31	3.98773e-85	0.766888	0.949	0.616	8.9373e-81	Mock	Arl6ip1
32	2.19714e-75	0.762334	0.878	0.343	4.92424e-71	Mock	Sh2d1a
33	2.40228e-81	0.755959	0.841	0.306	5.38399e-77	Mock	Pbk
34	3.09129e-74	0.74995	0.754	0.207	6.92819e-70	Mock	Hmmr
35	9.03824e-94	0.734386	0.996	0.659	2.02565e-89	Mock	Cd8a
36	5.21353e-101	0.73302	0.981	0.688	1.16846e-96	Mock	Satb1
37	2.59597e-65	0.73166	0.805	0.31	5.81809e-61	Mock	Ccnb2
38	2.41882e-67	0.728073	0.754	0.249	5.42105e-63	Mock	Cenpe
39	8.6926e-71	0.72343	0.829	0.347	1.94819e-66	Mock	Cdca3
40	5.4397e-72	0.715491	0.94	0.489	1.21914e-67	Mock	Lgals1
41	3.5912e-93	0.704543	0.964	0.524	8.0486e-89	Mock	Spint2
42	4.78099e-76	0.703481	0.829	0.301	1.07152e-71	Mock	Esco2
43	2.41196e-69	0.692703	0.82	0.264	5.40569e-65	Mock	Endou
44	1.25534e-81	0.69261	0.947	0.496	2.81347e-77	Mock	Thy1
45	4.40491e-74	0.690155	0.786	0.223	9.87228e-70	Mock	Ets2
46	5.8768e-92	0.681203	0.977	0.572	1.31711e-87	Mock	Ptprcap
47	1.48554e-72	0.674766	0.936	0.734	3.3294e-68	Mock	Hist1h2ap
48	8.92672e-76	0.672503	0.946	0.517	2.00066e-71	Mock	Ldhb
49	5.77702e-94	0.66205	0.942	0.651	1.29475e-89	Mock	Ezh2
50	1.12131e-71	0.660282	0.765	0.192	2.51308e-67	Mock	Trim59
51	8.05691e-69	0.66026	0.841	0.354	1.80571e-64	Mock	Asf1b
52	9.39427e-63	0.653982	0.917	0.428	2.10544e-58	Mock	RP23-362B7.1
53	2.11821e-84	0.6494	0.91	0.67	4.74733e-80	Mock	Tmpo
54	8.70806e-97	0.647842	0.947	0.74	1.95165e-92	Mock	Smc4
55	6.62996e-63	0.644678	0.773	0.282	1.48591e-58	Mock	Racgap1
56	1.76015e-62	0.642633	0.816	0.352	3.94485e-58	Mock	Tacc3
57	1.83453e-67	0.638641	0.829	0.349	4.11154e-63	Mock	Aurkb
58	3.95363e-68	0.636271	0.904	0.404	8.86087e-64	Mock	Lsp1
59	2.42277e-53	0.629082	0.672	0.205	5.4299e-49	Mock	Ccnb1
60	1.70127e-71	0.625494	0.946	0.644	3.81289e-67	Mock	Bcl11b
61	3.19148e-67	0.624198	0.884	0.563	7.15275e-63	Mock	Cdk1
62	4.40323e-56	0.622753	0.874	0.5	9.86851e-52	Mock	Ifngr1
63	1.50354e-69	0.620188	0.719	0.155	3.36973e-65	Mock	Cdkn2c
64	1.05254e-64	0.618093	0.833	0.345	2.35895e-60	Mock	E2f2
65	2.42091e-60	0.615908	0.707	0.192	5.42574e-56	Mock	Mzb1
66	3.08245e-62	0.615733	0.779	0.308	6.90838e-58	Mock	Incenp
67	6.30106e-98	0.614589	0.998	0.764	1.41219e-93	Mock	Cd3d
68	7.12055e-60	0.612213	0.852	0.358	1.59586e-55	Mock	Emp3
69	6.73638e-44	0.605766	0.906	0.57	1.50976e-39	Mock	H1fx
70	4.77638e-48	0.602147	0.786	0.369	1.07048e-43	Mock	Rag1
71	1.54375e-46	0.596131	0.846	0.517	3.45986e-42	Mock	Ptms
72	1.74409e-54	0.593098	0.824	0.371	3.90885e-50	Mock	Hist1h4d
73	3.29178e-57	0.59189	0.822	0.397	7.37754e-53	Mock	Rad21
74	3.11365e-56	0.586759	0.728	0.275	6.97831e-52	Mock	Mis18bp1
75	1.4295e-69	0.585754	0.949	0.609	3.20379e-65	Mock	Tsc22d4
76	3.04874e-64	0.585657	0.88	0.509	6.83284e-60	Mock	Ccdc34
77	3.46529e-50	0.58448	0.632	0.172	7.76641e-46	Mock	Arl5c
78	6.57547e-63	0.582655	0.891	0.43	1.47369e-58	Mock	Xrcc6
79	7.97649e-43	0.579693	0.707	0.306	1.78769e-38	Mock	Cdc20
80	1.33431e-75	0.576482	0.977	0.681	2.99046e-71	Mock	Lat
81	9.11424e-61	0.576138	0.638	0.14	2.04268e-56	Mock	Kif23
82	8.6628e-58	0.575994	0.702	0.223	1.94151e-53	Mock	Kif22
83	4.12287e-60	0.572222	0.734	0.205	9.24018e-56	Mock	Hbb-bs
84	1.37015e-78	0.570269	0.91	0.747	3.07079e-74	Mock	Birc5
85	3.75257e-54	0.569731	0.794	0.354	8.41026e-50	Mock	Casc5
86	9.52293e-78	0.56869	0.976	0.705	2.13428e-73	Mock	Limd2
87	6.06524e-55	0.564182	0.891	0.465	1.35934e-50	Mock	Rgs10
88	4.90514e-56	0.561205	0.66	0.183	1.09934e-51	Mock	Bub1b
89	1.03791e-51	0.54529	0.822	0.454	2.32617e-47	Mock	Clspn
90	8.68622e-57	0.539946	0.78	0.31	1.94676e-52	Mock	Abhd8
91	4.34755e-107	0.539471	0.977	0.952	9.74374e-103	Mock	H2afv
92	2.21679e-53	0.535564	0.651	0.17	4.96828e-49	Mock	Cenpl
93	1.04972e-50	0.530975	0.704	0.231	2.35262e-46	Mock	Ccng2
94	6.49258e-55	0.530762	0.683	0.192	1.45512e-50	Mock	Neil3
95	1.22814e-53	0.529543	0.829	0.352	2.75251e-49	Mock	Cd247
96	9.10196e-43	0.528206	0.694	0.282	2.03993e-38	Mock	Samd1
97	9.48291e-47	0.521966	0.777	0.321	2.12531e-42	Mock	Marcks
98	1.12412e-72	0.521637	0.942	0.742	2.51939e-68	Mock	Ctcf
99	5.74062e-50	0.521165	0.593	0.135	1.28659e-45	Mock	Cd4
100	3.15603e-51	0.51496	0.709	0.242	7.0733e-47	Mock	Ndc80
101	8.90774e-54	0.514115	0.931	0.594	1.9964e-49	Mock	Ssbp2
102	5.65784e-51	0.513005	0.659	0.19	1.26803e-46	Mock	Ckap2l
103	1.2216e-46	0.512545	0.931	0.585	2.73785e-42	Mock	Arpp21
104	3.25145e-56	0.511603	0.893	0.614	7.28716e-52	Mock	Bub3
105	6.10177e-42	0.509408	0.758	0.369	1.36753e-37	Mock	Mns1
106	3.10554e-47	0.50753	0.734	0.308	6.96013e-43	Mock	Hist1h1a
107	1.49127e-44	0.506352	0.797	0.373	3.34224e-40	Mock	Laptm5
108	1.44717e-43	0.503774	0.816	0.424	3.2434e-39	Mock	Ptp4a3
109	4.76188e-50	0.502667	0.538	0.094	1.06723e-45	Mock	A430106G13Rik
110	1.82116e-51	0.501818	0.904	0.585	4.08159e-47	Mock	Ubald2
111	5.93669e-51	0.499264	0.63	0.148	1.33053e-46	Mock	Selplg
112	1.70268e-53	0.496266	0.576	0.107	3.81605e-49	Mock	Ccnf
113	3.1751e-44	0.494986	0.732	0.288	7.11604e-40	Mock	Ilvbl
114	1.61761e-44	0.488418	0.734	0.303	3.62538e-40	Mock	Sgol1
115	2.77627e-44	0.486226	0.572	0.157	6.22218e-40	Mock	Aurka
116	6.12238e-46	0.486018	0.831	0.421	1.37215e-41	Mock	Dck
117	1.74737e-40	0.47915	0.835	0.507	3.91621e-36	Mock	Hist1h1e
118	3.66535e-89	0.477985	0.94	0.873	8.21478e-85	Mock	Anp32e
119	1.7303e-44	0.477892	0.55	0.12	3.87795e-40	Mock	Cd6
120	1.26449e-47	0.477501	0.627	0.175	2.83398e-43	Mock	E2f8
121	8.6118e-62	0.475216	0.981	0.725	1.93008e-57	Mock	Rac2
122	1.07568e-43	0.473249	0.829	0.474	2.41081e-39	Mock	Lrmp
123	8.9003e-50	0.47156	0.617	0.153	1.99473e-45	Mock	Kif4
124	3.52432e-49	0.467553	0.54	0.096	7.89871e-45	Mock	Plk1
125	1.29564e-55	0.466984	0.955	0.679	2.90379e-51	Mock	Cyba
126	7.8107e-38	0.464605	0.749	0.391	1.75053e-33	Mock	Uhrf1
127	2.0151e-59	0.463519	0.908	0.801	4.51625e-55	Mock	2810417H13Rik
128	6.57246e-41	0.458998	0.647	0.231	1.47302e-36	Mock	Ckap5
129	2.23841e-37	0.454748	0.764	0.371	5.01673e-33	Mock	Ano6
130	1.3435e-44	0.452874	0.839	0.581	3.01106e-40	Mock	Pkm
131	1.79758e-29	0.452504	0.719	0.406	4.02873e-25	Mock	Tubb2a
132	1.34379e-43	0.449367	0.88	0.747	3.0117e-39	Mock	Slbp
133	9.36951e-59	0.445701	0.906	0.753	2.09989e-54	Mock	Smc2
134	8.61939e-45	0.443021	0.544	0.129	1.93178e-40	Mock	Depdc1a
135	5.20327e-38	0.442309	0.752	0.334	1.16616e-33	Mock	Rasgrp2
136	1.07238e-28	0.441958	0.689	0.334	2.40343e-24	Mock	H1f0
137	8.01137e-44	0.441323	0.598	0.157	1.79551e-39	Mock	Rorc
138	8.65917e-39	0.440177	0.871	0.524	1.94069e-34	Mock	Pycard
139	7.55739e-32	0.438032	0.831	0.528	1.69376e-27	Mock	Rmnd5a
140	4.75362e-37	0.437946	0.829	0.476	1.06538e-32	Mock	Marcksl1
141	1.60866e-43	0.434767	0.437	0.052	3.60533e-39	Mock	Apoe
142	1.1375e-35	0.434209	0.822	0.469	2.54936e-31	Mock	Dleu2
143	7.66354e-39	0.43378	0.651	0.238	1.71755e-34	Mock	Ncapd2
144	1.9884e-34	0.433706	0.63	0.262	4.45639e-30	Mock	Dlgap5
145	1.42567e-38	0.432341	0.837	0.52	3.19521e-34	Mock	Hmgb3
146	3.39138e-51	0.430923	0.895	0.718	7.60076e-47	Mock	Spc24
147	2.49908e-38	0.430013	0.69	0.288	5.60093e-34	Mock	Ncapg
148	3.50208e-62	0.427922	0.985	0.795	7.84886e-58	Mock	Ezr
149	1.30976e-50	0.427781	0.91	0.755	2.93543e-46	Mock	Lmnb1
150	1.03975e-40	0.425639	0.651	0.238	2.33029e-36	Mock	Ncaph
151	6.53218e-36	0.424117	0.623	0.234	1.46399e-31	Mock	Myef2
152	6.80972e-35	0.423768	0.614	0.249	1.52619e-30	Mock	Kif20b
153	3.28606e-55	0.422037	0.929	0.751	7.36472e-51	Mock	Maz
154	3.20835e-40	0.42187	0.394	0.039	7.19055e-36	Mock	Gm15340
155	2.69274e-33	0.421025	0.629	0.279	6.03496e-29	Mock	Notch1
156	1.61886e-37	0.419707	0.644	0.247	3.62819e-33	Mock	Mif4gd
157	2.04481e-38	0.418453	0.49	0.107	4.58284e-34	Mock	Ddah2
158	7.48465e-33	0.417249	0.583	0.214	1.67746e-28	Mock	Knstrn
159	3.37709e-37	0.414424	0.598	0.21	7.56873e-33	Mock	Arhgap11a
160	1.25388e-30	0.413154	0.503	0.164	2.8102e-26	Mock	Fam64a
161	1.18645e-83	0.412604	0.955	0.939	2.65908e-79	Mock	Ube2s
162	1.71151e-39	0.412529	0.869	0.627	3.83583e-35	Mock	Pbrm1
163	3.17976e-34	0.41033	0.629	0.253	7.12649e-30	Mock	Sgol2
164	7.36969e-34	0.407298	0.629	0.264	1.6517e-29	Mock	Rangap1
165	2.69656e-34	0.406203	0.803	0.487	6.04353e-30	Mock	Stag2
166	4.9932e-34	0.405627	0.797	0.469	1.11908e-29	Mock	Hjurp
167	3.97397e-38	0.405224	0.936	0.721	8.90646e-34	Mock	Anxa2
168	1.88731e-32	0.405115	0.735	0.384	4.22984e-28	Mock	Dbf4
169	2.93814e-33	0.404013	0.863	0.59	6.58496e-29	Mock	Cux1
170	1.76446e-38	0.403467	0.42	0.061	3.95451e-34	Mock	Ptcra
171	2.00282e-52	0.403164	0.946	0.738	4.48873e-48	Mock	Cbx1
172	2.40376e-38	0.402989	0.544	0.142	5.38731e-34	Mock	Bcl2l1
173	6.00883e-32	0.401931	0.677	0.319	1.3467e-27	Mock	Ptpn7
174	2.45201e-31	0.399532	0.719	0.345	5.49545e-27	Mock	Rbmx
175	2.06775e-34	0.398446	0.694	0.303	4.63425e-30	Mock	Zfp422
176	2.3695e-33	0.397498	0.795	0.452	5.31052e-29	Mock	Ssrp1
177	1.1304e-35	0.396056	0.568	0.19	2.53346e-31	Mock	Kif18a
178	2.01895e-34	0.3954	0.839	0.57	4.52487e-30	Mock	Ncapd3
179	1.38781e-51	0.393948	0.94	0.742	3.11036e-47	Mock	Nono
180	7.87555e-37	0.393335	0.548	0.164	1.76507e-32	Mock	Nuf2
181	1.29252e-29	0.392249	0.636	0.279	2.89681e-25	Mock	Hist1h1c
182	1.72615e-49	0.391909	0.91	0.806	3.86864e-45	Mock	Nucks1
183	2.78618e-32	0.390715	0.677	0.293	6.24438e-28	Mock	Cdkn1b
184	2.25865e-31	0.38976	0.734	0.354	5.06209e-27	Mock	Hdac7
185	1.98244e-28	0.387338	0.69	0.343	4.44304e-24	Mock	Cd24a
186	2.97765e-50	0.382692	0.955	0.769	6.67352e-46	Mock	Ndufa13
187	5.82996e-33	0.382415	0.574	0.197	1.30661e-28	Mock	Abi3
188	4.02145e-31	0.381374	0.557	0.197	9.01287e-27	Mock	Dusp10
189	4.36549e-29	0.380844	0.568	0.231	9.78393e-25	Mock	Hist1h1d
190	4.81553e-25	0.380685	0.475	0.175	1.07926e-20	Mock	Tuba1c
191	2.8109e-26	0.38048	0.76	0.437	6.29978e-22	Mock	Themis
192	3.15504e-28	0.380055	0.544	0.201	7.07107e-24	Mock	Klf6
193	1.3912e-45	0.379573	0.959	0.773	3.11795e-41	Mock	Eef2
194	1.70386e-38	0.379443	0.886	0.69	3.8187e-34	Mock	Smc1a
195	2.60656e-31	0.377739	0.559	0.207	5.84182e-27	Mock	Nde1
196	5.54261e-29	0.376453	0.685	0.354	1.24221e-24	Mock	Ncapg2
197	7.84366e-26	0.375655	0.664	0.328	1.75792e-21	Mock	Lef1
198	2.85237e-37	0.375166	0.991	0.854	6.39273e-33	Mock	Gtf2h4
199	1.60946e-25	0.374397	0.835	0.572	3.60713e-21	Mock	Btg2
200	3.99183e-29	0.374084	0.803	0.493	8.94649e-25	Mock	Tap2
201	2.2186e-32	0.37282	0.644	0.242	4.97233e-28	Mock	Cxcr4
202	3.01017e-71	0.371295	0.972	0.906	6.7464e-67	Mock	Clic1
203	4.59599e-29	0.370526	0.538	0.179	1.03005e-24	Mock	Dgkeos
204	4.30709e-31	0.369525	0.518	0.177	9.65305e-27	Mock	Ect2
205	1.87588e-59	0.368243	0.94	0.843	4.20422e-55	Mock	Anp32a
206	2.23363e-27	0.367584	0.762	0.424	5.006e-23	Mock	Upf3b
207	2.77974e-29	0.366771	0.632	0.275	6.22996e-25	Mock	Kif15
208	4.87924e-29	0.366734	0.726	0.376	1.09354e-24	Mock	Nfatc3
209	4.8385e-29	0.364762	0.582	0.229	1.0844e-24	Mock	Sash3
210	3.44887e-25	0.364196	0.715	0.404	7.72961e-21	Mock	Celf2
211	5.09588e-22	0.362352	0.58	0.271	1.14209e-17	Mock	Cd52
212	7.05101e-29	0.361648	0.66	0.288	1.58027e-24	Mock	Smarcd2
213	1.87852e-35	0.361498	0.48	0.12	4.21013e-31	Mock	Cdca2
214	9.16978e-35	0.360556	0.435	0.09	2.05513e-30	Mock	Aspm
215	1.81942e-46	0.36051	0.994	0.939	4.07769e-42	Mock	Ctsl
216	2.60753e-26	0.359833	0.617	0.297	5.84399e-22	Mock	Nrm
217	1.96216e-64	0.358638	1	0.906	4.39759e-60	Mock	Coro1a
218	5.28587e-27	0.357684	0.764	0.476	1.18467e-22	Mock	Wbp5
219	5.27802e-27	0.357348	0.642	0.303	1.18291e-22	Mock	Def6
220	2.09371e-31	0.356548	0.522	0.162	4.69242e-27	Mock	Colq
221	2.75567e-24	0.356512	0.762	0.428	6.17602e-20	Mock	Hmha1
222	5.77302e-29	0.356044	0.833	0.544	1.29385e-24	Mock	Cmtm7
223	7.2651e-36	0.355925	0.878	0.677	1.62825e-31	Mock	Mrpl51
224	2.76016e-21	0.355145	0.807	0.568	6.18606e-17	Mock	Id3
225	2.03871e-32	0.354918	0.503	0.14	4.56915e-28	Mock	Hist1h2af
226	3.93832e-24	0.354856	0.732	0.408	8.82656e-20	Mock	Myb
227	1.29669e-28	0.354762	0.555	0.199	2.90615e-24	Mock	Rnf157
228	2.77916e-35	0.353109	0.424	0.076	6.22865e-31	Mock	Acp5
229	1.03462e-26	0.353082	0.608	0.269	2.31878e-22	Mock	Hist1h4h
230	3.54093e-32	0.353052	0.345	0.041	7.93593e-28	Mock	Cd5
231	1.43006e-26	0.351685	0.773	0.487	3.20506e-22	Mock	Nfyb
232	8.61427e-41	0.351656	0.929	0.736	1.93063e-36	Mock	Ict1
233	2.5148e-18	0.351655	0.595	0.317	5.63616e-14	Mock	Tubb2b
234	8.5757e-29	0.351013	0.555	0.203	1.92199e-24	Mock	Ska2
235	1.25543e-35	0.350275	0.443	0.092	2.81366e-31	Mock	Ckap2
236	1.17153e-31	0.348748	0.527	0.168	2.62562e-27	Mock	Acap1
237	2.10795e-28	0.348487	0.814	0.548	4.72435e-24	Mock	Smarcc1
238	6.45633e-49	0.348328	0.977	0.854	1.44699e-44	Mock	Skap1
239	1.26734e-34	0.3478	0.437	0.09	2.84037e-30	Mock	Dock2
240	2.93138e-26	0.346882	0.69	0.376	6.56981e-22	Mock	Shcbp1
241	3.95573e-66	0.346177	0.968	0.928	8.86557e-62	Mock	Calm2
242	7.58064e-25	0.345573	0.668	0.345	1.69897e-20	Mock	Clk3
243	1.62144e-39	0.345138	0.921	0.841	3.63397e-35	Mock	Tubb4b
244	9.98475e-18	0.344485	0.737	0.528	2.23778e-13	Mock	Pttg1
245	4.29762e-24	0.343677	0.561	0.258	9.63182e-20	Mock	Slc24a5
246	4.55416e-27	0.343491	0.829	0.541	1.02068e-22	Mock	Cmc2
247	9.48638e-25	0.342637	0.475	0.172	2.12609e-20	Mock	Cdkn3
248	5.34031e-26	0.339597	0.585	0.24	1.19687e-21	Mock	Ccdc88a
249	2.94603e-58	0.339593	0.942	0.882	6.60265e-54	Mock	Snrpd1
250	5.97054e-25	0.338782	0.869	0.618	1.33812e-20	Mock	Ets1
251	2.91603e-32	0.338245	0.488	0.135	6.53541e-28	Mock	Spdl1
252	7.77021e-24	0.338075	0.852	0.559	1.74146e-19	Mock	Rcbtb2
253	4.64638e-27	0.335759	0.484	0.166	1.04135e-22	Mock	Tcf19
254	1.47156e-21	0.335732	0.704	0.428	3.29806e-17	Mock	Zfp280d
255	2.42974e-76	0.335551	0.979	0.985	5.44554e-72	Mock	Tubb5
256	7.31575e-23	0.334934	0.713	0.402	1.63961e-18	Mock	Hp1bp3
257	2.19544e-29	0.333728	0.478	0.148	4.92041e-25	Mock	Kif2c
258	8.23061e-30	0.333627	0.917	0.707	1.84465e-25	Mock	Desi1
259	9.53305e-31	0.333593	0.477	0.135	2.13655e-26	Mock	Ttk
260	8.27776e-29	0.331579	0.43	0.109	1.85521e-24	Mock	B230118H07Rik
261	1.10413e-22	0.330605	0.58	0.26	2.47457e-18	Mock	Il21r
262	1.03038e-22	0.33005	0.805	0.541	2.30929e-18	Mock	Atrx
263	7.06274e-22	0.329397	0.771	0.611	1.5829e-17	Mock	Atad2
264	1.05121e-26	0.329069	0.856	0.657	2.35597e-22	Mock	Lbr
265	4.4458e-25	0.328813	0.559	0.231	9.96393e-21	Mock	Hirip3
266	4.46768e-29	0.325764	0.897	0.699	1.0013e-24	Mock	Sfpq
267	1.4655e-22	0.325384	0.64	0.321	3.28448e-18	Mock	Rasgrp1
268	1.32349e-23	0.325123	0.747	0.434	2.96622e-19	Mock	Pafah1b3
269	3.3285e-75	0.322413	0.947	0.978	7.45984e-71	Mock	Hmgn2
270	2.01511e-44	0.320329	0.931	0.917	4.51626e-40	Mock	Dut
271	1.62247e-31	0.318656	0.409	0.083	3.63628e-27	Mock	2610318N02Rik
272	2.34411e-21	0.318346	0.795	0.511	5.25362e-17	Mock	Bptf
273	4.1322e-22	0.317723	0.818	0.539	9.26109e-18	Mock	Fkbp1a
274	4.15926e-21	0.316946	0.726	0.454	9.32174e-17	Mock	Brd8
275	1.2385e-26	0.316514	0.4	0.103	2.77573e-22	Mock	Dnah8
276	1.64422e-30	0.316224	0.923	0.745	3.68503e-26	Mock	Prdx2
277	1.34363e-30	0.315192	0.895	0.71	3.01134e-26	Mock	Sf3b2
278	3.58294e-21	0.314959	0.758	0.469	8.03009e-17	Mock	Arhgef1
279	6.28326e-24	0.31407	0.443	0.151	1.4082e-19	Mock	Kpna2
280	1.50387e-39	0.313357	0.991	0.876	3.37048e-35	Mock	Lck
281	1.64068e-26	0.311102	0.452	0.14	3.67709e-22	Mock	G2e3
282	1.86653e-21	0.310008	0.812	0.559	4.18326e-17	Mock	Csrp1
283	3.78682e-23	0.308674	0.914	0.697	8.48703e-19	Mock	2410006H16Rik
284	9.79299e-23	0.307216	0.608	0.306	2.19481e-18	Mock	Bub1
285	1.45708e-25	0.307102	0.544	0.205	3.2656e-21	Mock	Mum1
286	6.22738e-30	0.304075	0.951	0.795	1.39568e-25	Mock	Cirbp
287	7.0613e-21	0.30391	0.717	0.419	1.58258e-16	Mock	Ndufs7
288	1.66118e-22	0.303895	0.467	0.172	3.72303e-18	Mock	Itga6
289	1.41877e-20	0.303305	0.602	0.299	3.17975e-16	Mock	Tm6sf1
290	1.85008e-18	0.30267	0.456	0.19	4.1464e-14	Mock	Cd28
291	3.33942e-15	0.301387	0.559	0.306	7.48431e-11	Mock	Cdkn1c
292	6.37908e-18	0.300722	0.593	0.319	1.42968e-13	Mock	Cd97
293	8.66311e-21	0.300373	0.668	0.349	1.94158e-16	Mock	Ptov1
294	3.38814e-20	0.299334	0.627	0.321	7.5935e-16	Mock	Zfp292
295	2.18762e-21	0.299318	0.925	0.729	4.9029e-17	Mock	Pnrc1
296	9.8443e-54	0.297465	0.923	0.932	2.2063e-49	Mock	Dek
297	1.50668e-18	0.296036	0.764	0.491	3.37676e-14	Mock	Psap
298	1.32655e-23	0.29526	0.39	0.111	2.97305e-19	Mock	Cdc25b
299	8.11423e-24	0.29414	0.863	0.668	1.81856e-19	Mock	Nsmce1
300	1.07824e-129	0.294015	1	1	2.41654e-125	Mock	Hmgb1
301	3.78652e-21	0.293029	0.638	0.314	8.48635e-17	Mock	Rcsd1
302	4.64841e-18	0.2922	0.503	0.223	1.0418e-13	Mock	A930003A15Rik
303	2.58659e-22	0.291519	0.533	0.236	5.79707e-18	Mock	Cdk2
304	2.21811e-24	0.291324	0.388	0.1	4.97122e-20	Mock	Ephb6
305	1.24698e-19	0.29128	0.681	0.393	2.79473e-15	Mock	Fkbp5
306	1.70525e-18	0.290516	0.664	0.382	3.82182e-14	Mock	Hes6
307	3.19294e-18	0.28933	0.715	0.461	7.15602e-14	Mock	Pagr1a
308	1.99318e-18	0.286863	0.355	0.109	4.46711e-14	Mock	Tctex1d1
309	2.10195e-26	0.286638	0.433	0.127	4.71089e-22	Mock	Kifc1
310	3.43831e-20	0.286436	0.51	0.221	7.70593e-16	Mock	Cbl
311	1.83009e-17	0.286197	0.773	0.522	4.1016e-13	Mock	Pcm1
312	3.14685e-55	0.284959	0.983	0.939	7.05271e-51	Mock	Gm10709
313	1.46233e-17	0.284293	0.724	0.45	3.27738e-13	Mock	Rad51ap1
314	5.23761e-25	0.283769	0.441	0.131	1.17385e-20	Mock	Hcst
315	1.32409e-26	0.282618	0.417	0.114	2.96756e-22	Mock	Spag5
316	9.95702e-28	0.281747	0.351	0.066	2.23157e-23	Mock	Ift80
317	1.85979e-14	0.280934	0.642	0.408	4.16815e-10	Mock	Phlda1
318	6.39705e-17	0.280673	0.745	0.432	1.43371e-12	Mock	Nebl
319	4.25123e-19	0.279504	0.75	0.502	9.52785e-15	Mock	Cbx5
320	2.35903e-19	0.27924	0.811	0.552	5.28707e-15	Mock	Dap3
321	8.71215e-94	0.278652	0.972	0.998	1.95257e-89	Mock	H2afz
322	8.83638e-17	0.276492	0.591	0.332	1.98041e-12	Mock	Cyfip2
323	4.8244e-26	0.276391	0.353	0.079	1.08125e-21	Mock	Depdc1b
324	1.48997e-16	0.27589	0.709	0.448	3.33932e-12	Mock	Nudt4
325	2.21361e-22	0.275311	0.435	0.146	4.96115e-18	Mock	Atp2a3
326	6.01433e-20	0.273884	0.495	0.214	1.34793e-15	Mock	Hist1h2al
327	1.70801e-19	0.273739	0.507	0.227	3.82798e-15	Mock	Fzr1
328	7.39475e-17	0.273298	0.902	0.646	1.65731e-12	Mock	Rhoh
329	1.0864e-16	0.273016	0.687	0.421	2.43484e-12	Mock	Sp3
330	5.00581e-29	0.272684	0.949	0.882	1.1219e-24	Mock	Hn1
331	2.77657e-19	0.272507	0.463	0.19	6.22284e-15	Mock	Hist2h2bb
332	4.67175e-18	0.272444	0.55	0.264	1.04703e-13	Mock	Atl2
333	9.81944e-54	0.272404	0.912	0.939	2.20073e-49	Mock	Tuba1b
334	5.80758e-15	0.271958	0.614	0.347	1.3016e-10	Mock	Cd2
335	6.22366e-18	0.271653	0.642	0.358	1.39485e-13	Mock	Cdkn2aipnl
336	2.007e-15	0.271482	0.764	0.526	4.4981e-11	Mock	2024-09-06
337	5.4035e-17	0.271111	0.664	0.402	1.21103e-12	Mock	Smarca4
338	1.61437e-17	0.27027	0.563	0.295	3.61814e-13	Mock	Rhno1
339	1.18029e-26	0.269607	0.388	0.096	2.64527e-22	Mock	Kif20a
340	2.4625e-15	0.268018	0.452	0.223	5.51895e-11	Mock	Ccne1
341	4.48841e-33	0.267745	0.319	0.026	1.00594e-28	Mock	Dnph1
342	4.92526e-18	0.266921	0.396	0.151	1.10385e-13	Mock	Gm20478
343	1.59449e-18	0.266713	0.597	0.312	3.57357e-14	Mock	Asrgl1
344	9.34138e-18	0.266665	0.469	0.207	2.09359e-13	Mock	Atf7ip
345	2.84396e-16	0.265993	0.657	0.378	6.37388e-12	Mock	Nt5c3b
346	1.02499e-16	0.265116	0.685	0.415	2.2972e-12	Mock	Rab11b
347	5.84067e-15	0.263775	0.876	0.653	1.30901e-10	Mock	Crip1
348	1.79554e-19	0.263658	0.518	0.227	4.02416e-15	Mock	Was
349	1.24217e-12	0.263339	0.664	0.424	2.78395e-08	Mock	Chrna9
350	1.2298e-18	0.263233	0.559	0.271	2.75623e-14	Mock	Phpt1
351	3.28535e-18	0.262113	0.529	0.251	7.36314e-14	Mock	Fmnl1
352	1.73006e-19	0.261626	0.435	0.17	3.8774e-15	Mock	Foxm1
353	6.75048e-16	0.260673	0.544	0.293	1.51292e-11	Mock	Wbp2
354	4.0727e-18	0.260637	0.848	0.633	9.12774e-14	Mock	Fundc2
355	1.13383e-14	0.260041	0.602	0.343	2.54115e-10	Mock	Helz
356	2.64473e-28	0.259826	0.272	0.017	5.92736e-24	Mock	Dhrs3
357	8.49857e-17	0.259471	0.795	0.563	1.9047e-12	Mock	Ndufs2
358	1.17953e-18	0.256446	0.403	0.157	2.64357e-14	Mock	Ptpn6
359	3.43686e-16	0.255365	0.55	0.282	7.7027e-12	Mock	Dusp1
360	6.99037e-22	0.255338	0.405	0.124	1.56668e-17	Mock	Tube1
361	3.42918e-20	0.255228	0.402	0.138	7.68548e-16	Mock	Gse1
362	6.67404e-35	0.255076	0.955	0.893	1.49579e-30	Mock	Hnrnpa1
363	4.22488e-16	0.254899	0.741	0.52	9.4688e-12	Mock	Ube2t
364	2.52644e-14	0.254785	0.689	0.448	5.66226e-10	Mock	Hspb11
365	4.37169e-24	0.254014	0.398	0.105	9.79783e-20	Mock	Rapgef3
366	8.03917e-15	0.253591	0.52	0.269	1.80174e-10	Mock	Stap1
367	4.9164e-26	0.252366	0.287	0.033	1.10186e-21	Mock	Rag2
368	1.86466e-18	0.252284	0.388	0.144	4.17907e-14	Mock	Cxxc5
369	1.20448e-19	0.252247	0.899	0.742	2.69948e-15	Mock	Tpm3
370	1.29963e-16	0.250585	0.553	0.277	2.91274e-12	Mock	Scmh1
371	1.59215e-23	0.250302	0.319	0.068	3.56832e-19	Mock	Ankle1
372	1.49388e-15	0.250243	0.57	0.319	3.34807e-11	Mock	Cdca5
373	2.6484e-15	0.250238	0.801	0.566	5.9356e-11	Mock	Fxn
374	2.18538e-17	0.250147	0.452	0.197	4.89788e-13	Mock	Hist2h2ac
375	4.60973e-149	1.57113	0.902	0.107	1.03313e-144	MRV	Ung
376	3.65578e-154	1.46392	0.978	0.388	8.19334e-150	MRV	H2-D1
377	2.2424e-139	1.4627	0.871	0.116	5.02567e-135	MRV	Isg15
378	1.58597e-154	1.46096	0.926	0.135	3.55447e-150	MRV	Bst2
379	5.62115e-146	1.29237	0.891	0.101	1.25981e-141	MRV	Zbp1
380	2.92467e-104	1.28973	0.694	0.041	6.55478e-100	MRV	Ifi27l2a
381	6.41458e-152	1.21403	0.869	0.021	1.43763e-147	MRV	Rtp4
382	3.16037e-121	1.10578	0.745	0.023	7.08303e-117	MRV	Ifitm3
383	4.59137e-119	1.0965	0.714	0	1.02902e-114	MRV	Iigp1
384	5.23573e-107	1.0628	0.782	0.152	1.17343e-102	MRV	H2-K1
385	3.40454e-96	1.0403	0.847	0.345	7.63026e-92	MRV	Ifi27
386	9.0675e-137	1.0145	0.969	0.632	2.03221e-132	MRV	B2m
387	3.11015e-110	0.997517	0.705	0.026	6.97046e-106	MRV	Irf7
388	1.02122e-89	0.934299	0.598	0.019	2.28876e-85	MRV	Ccr7
389	2.06094e-106	0.918561	0.664	0.006	4.61898e-102	MRV	Gbp6
390	9.92667e-94	0.87876	0.766	0.201	2.22477e-89	MRV	Stat1
391	4.0102e-94	0.87834	0.686	0.081	8.98766e-90	MRV	Epsti1
392	1.16519e-110	0.85492	0.961	0.719	2.61142e-106	MRV	Calr
393	5.11022e-68	0.824292	0.67	0.193	1.1453e-63	MRV	Basp1
394	1.40589e-60	0.822024	0.753	0.353	3.15087e-56	MRV	Gzma
395	7.80838e-73	0.8119	0.766	0.308	1.75001e-68	MRV	Vimp
396	9.89774e-102	0.80202	0.653	0.015	2.21828e-97	MRV	Usp18
397	1.18348e-74	0.783524	0.705	0.208	2.65242e-70	MRV	Serf1
398	3.18268e-82	0.781188	0.541	0.004	7.13302e-78	MRV	Ifit1
399	4.06943e-92	0.777912	0.651	0.047	9.12041e-88	MRV	Igtp
400	6.34737e-89	0.774616	0.712	0.114	1.42257e-84	MRV	Samd9l
401	3.19286e-79	0.774061	0.52	0	7.15584e-75	MRV	Ly6a
402	6.43632e-84	0.761706	0.854	0.445	1.44251e-79	MRV	Rexo2
403	6.65927e-89	0.761549	0.609	0.028	1.49248e-84	MRV	Xaf1
404	1.75324e-79	0.755266	0.579	0.041	3.92936e-75	MRV	Gpr25
405	1.08124e-84	0.749846	0.928	0.752	2.42327e-80	MRV	Pdia6
406	3.02622e-90	0.741783	0.873	0.432	6.78235e-86	MRV	Ppa1
407	1.39784e-74	0.732022	0.716	0.221	3.13285e-70	MRV	Eif1a
408	5.7919e-96	0.723958	0.932	0.627	1.29808e-91	MRV	Naa50
409	4.10209e-84	0.717714	0.596	0.038	9.19359e-80	MRV	Trim30a
410	4.58021e-103	0.713531	0.956	0.788	1.02652e-98	MRV	Slc25a4
411	1.00097e-82	0.710486	0.906	0.561	2.24336e-78	MRV	Odc1
412	3.93994e-79	0.703138	0.88	0.544	8.8302e-75	MRV	Dhfr
413	5.86052e-70	0.702752	0.795	0.394	1.31346e-65	MRV	Mndal
414	4.67691e-86	0.69983	0.954	0.737	1.04819e-81	MRV	Rgcc
415	1.15936e-56	0.686824	0.574	0.143	2.59836e-52	MRV	Ifi47
416	7.41341e-94	0.684766	0.948	0.779	1.66149e-89	MRV	Hspa5
417	1.14477e-102	0.656956	0.969	0.795	2.56565e-98	MRV	Hspe1
418	5.44953e-62	0.651402	0.782	0.405	1.22135e-57	MRV	Ifi203
419	7.56266e-50	0.643081	0.775	0.473	1.69494e-45	MRV	Syce2
420	1.01146e-57	0.628403	0.764	0.409	2.26688e-53	MRV	Itgb1
421	1.0716e-60	0.613914	0.777	0.398	2.40167e-56	MRV	Med19
422	4.27308e-59	0.605374	0.498	0.062	9.57683e-55	MRV	Irgm1
423	4.27094e-63	0.60289	0.779	0.426	9.57203e-59	MRV	Psme2
424	1.06979e-67	0.592437	0.581	0.083	2.39762e-63	MRV	Ifi35
425	1.82328e-52	0.587158	0.417	0.028	4.08634e-48	MRV	Snx14
426	1.62186e-74	0.583068	0.95	0.818	3.63492e-70	MRV	Hsp90b1
427	9.81597e-47	0.581906	0.404	0.043	2.19996e-42	MRV	Plac8
428	8.67181e-54	0.565183	0.62	0.193	1.94353e-49	MRV	Irf1
429	1.58708e-44	0.557724	0.531	0.159	3.55697e-40	MRV	Gbp7
430	2.91781e-81	0.553898	0.956	0.73	6.53939e-77	MRV	Eif2s1
431	4.24781e-64	0.551715	0.9	0.717	9.52018e-60	MRV	Tex30
432	6.42892e-48	0.534979	0.832	0.574	1.44085e-43	MRV	H2-T23
433	2.04762e-74	0.534444	0.976	0.822	4.58913e-70	MRV	Mif
434	2.50687e-96	0.534344	0.987	0.844	5.61839e-92	MRV	Atp5g1
435	5.23443e-66	0.530253	0.928	0.711	1.17314e-61	MRV	Hspd1
436	2.65624e-42	0.527503	0.635	0.296	5.95317e-38	MRV	Creld2
437	1.34547e-42	0.526455	0.677	0.398	3.01546e-38	MRV	Psmb10
438	9.85159e-40	0.525268	0.655	0.317	2.20794e-35	MRV	Pmepa1
439	5.19753e-58	0.520142	0.897	0.651	1.16487e-53	MRV	Pole4
440	1.72067e-43	0.508856	0.62	0.257	3.85638e-39	MRV	Bola1
441	1.87689e-43	0.506933	0.683	0.364	4.20648e-39	MRV	Lman1
442	1.29356e-49	0.505388	0.819	0.507	2.89912e-45	MRV	Fbl
443	3.24165e-58	0.504077	0.867	0.6	7.26519e-54	MRV	1810022K09Rik
444	2.40657e-42	0.498916	0.825	0.647	5.39359e-38	MRV	Fdps
445	1.80887e-44	0.497902	0.803	0.645	4.05405e-40	MRV	Pdia3
446	3.02663e-45	0.497681	0.496	0.113	6.78329e-41	MRV	Runx3
447	3.95262e-48	0.497431	0.504	0.105	8.85861e-44	MRV	Parp9
448	3.6896e-63	0.496962	0.959	0.908	8.26914e-59	MRV	Manf
449	3.3876e-98	0.49557	0.989	0.891	7.59229e-94	MRV	Cycs
450	6.05167e-44	0.492532	0.736	0.415	1.3563e-39	MRV	Gins2
451	2.45328e-47	0.489957	0.483	0.09	5.49828e-43	MRV	Srm
452	1.02999e-55	0.484108	0.402	0.008	2.30841e-51	MRV	Adap1
453	3.36032e-70	0.483999	0.948	0.857	7.53115e-66	MRV	Arf1
454	9.02461e-44	0.483351	0.443	0.075	2.0226e-39	MRV	Cdyl2
455	9.56982e-37	0.483016	0.703	0.413	2.14479e-32	MRV	Rabgap1l
456	4.08233e-39	0.48268	0.646	0.334	9.14931e-35	MRV	Tap1
457	3.5079e-57	0.482092	0.395	0	7.8619e-53	MRV	Slfn1
458	8.66467e-36	0.47971	0.677	0.385	1.94193e-31	MRV	Gar1
459	2.69652e-30	0.476574	0.731	0.563	6.04343e-26	MRV	Idi1
460	3.35262e-43	0.475926	0.432	0.075	7.51388e-39	MRV	Mettl1
461	5.53241e-47	0.4759	0.439	0.058	1.23992e-42	MRV	Parp14
462	3.88349e-26	0.47358	0.524	0.27	8.70368e-22	MRV	Msmo1
463	3.73413e-39	0.470906	0.552	0.199	8.36892e-35	MRV	Trim12c
464	3.61312e-63	0.468247	0.948	0.865	8.09772e-59	MRV	Ube2b
465	3.25776e-35	0.466876	0.524	0.186	7.30128e-31	MRV	Sp100
466	4.47335e-47	0.463913	0.834	0.632	1.00257e-42	MRV	Canx
467	3.72031e-44	0.458412	0.314	0	8.33797e-40	MRV	Ifi44
468	2.96298e-29	0.457072	0.376	0.098	6.64064e-25	MRV	Ms4a6b
469	5.73434e-40	0.455769	0.5	0.148	1.28518e-35	MRV	Lap3
470	8.72586e-36	0.454985	0.583	0.261	1.95564e-31	MRV	Alad
471	2.10955e-40	0.450924	0.428	0.084	4.72793e-36	MRV	Smyd2
472	5.70537e-64	0.445962	0.941	0.807	1.27869e-59	MRV	Cacybp
473	5.54929e-38	0.443914	0.581	0.246	1.24371e-33	MRV	Pno1
474	1.55139e-36	0.442343	0.74	0.463	3.47698e-32	MRV	Exosc5
475	1.15401e-37	0.441758	0.817	0.563	2.58637e-33	MRV	C1qbp
476	1.01724e-48	0.437206	0.895	0.694	2.27983e-44	MRV	Syncrip
477	2.84591e-103	0.437131	1	0.989	6.37826e-99	MRV	Tmsb10
478	1.44318e-36	0.435507	0.555	0.21	3.23446e-32	MRV	Rrp15
479	5.61905e-29	0.433044	0.651	0.426	1.25934e-24	MRV	Lims1
480	2.35326e-37	0.429466	0.801	0.644	5.27412e-33	MRV	Serp1
481	1.14242e-32	0.428684	0.642	0.302	2.5604e-28	MRV	Eif2s3y
482	9.13125e-51	0.422576	0.367	0.006	2.0465e-46	MRV	Pydc3
483	9.43307e-40	0.420871	0.869	0.741	2.11414e-35	MRV	Dnajc3
484	2.06803e-27	0.419737	0.635	0.368	4.63488e-23	MRV	Cytip
485	6.50437e-33	0.418592	0.662	0.39	1.45776e-28	MRV	Dph3
486	5.51245e-29	0.41811	0.531	0.244	1.23545e-24	MRV	Shisa5
487	7.49551e-53	0.417043	0.369	0	1.67989e-48	MRV	Ddx60
488	2.21447e-33	0.417038	0.738	0.512	4.96307e-29	MRV	Anapc11
489	1.41445e-30	0.416851	0.6	0.311	3.17007e-26	MRV	Ddx21
490	4.67244e-46	0.416373	0.341	0.006	1.04719e-41	MRV	Rsad2
491	4.27228e-31	0.41619	0.736	0.486	9.57504e-27	MRV	Lztfl1
492	4.03395e-33	0.415089	0.773	0.559	9.04089e-29	MRV	Nhp2
493	1.31945e-35	0.412989	0.873	0.726	2.95714e-31	MRV	Dctpp1
494	1.87232e-38	0.410776	0.406	0.075	4.19624e-34	MRV	Timm10
495	1.20066e-55	0.40736	0.943	0.863	2.69091e-51	MRV	mt-Nd4l
496	2.74855e-53	0.405264	0.941	0.82	6.16006e-49	MRV	Zfp706
497	1.30681e-28	0.405045	0.57	0.281	2.92881e-24	MRV	E2f1
498	8.56995e-33	0.404454	0.775	0.576	1.9207e-28	MRV	Atp1a1
499	2.60945e-39	0.404238	0.904	0.715	5.84829e-35	MRV	Siva1
500	8.92238e-49	0.403835	0.91	0.78	1.99968e-44	MRV	Psme1
501	9.17555e-58	0.403297	0.948	0.799	2.05643e-53	MRV	Rwdd1
502	2.55375e-28	0.402465	0.688	0.45	5.72347e-24	MRV	Rrbp1
503	1.23355e-43	0.400842	0.865	0.7	2.76463e-39	MRV	Chmp4b
504	1.4236e-29	0.398575	0.557	0.27	3.19057e-25	MRV	Pphln1
505	3.16028e-36	0.397288	0.334	0.036	7.08282e-32	MRV	Isg20
506	4.14833e-28	0.394967	0.539	0.238	9.29723e-24	MRV	Ypel5
507	8.95343e-50	0.394468	0.917	0.812	2.00664e-45	MRV	Psmb9
508	6.35422e-28	0.393434	0.614	0.366	1.42411e-23	MRV	Rpn1
509	1.67825e-24	0.393315	0.793	0.657	3.76129e-20	MRV	Dntt
510	1.0904e-26	0.392497	0.71	0.516	2.44381e-22	MRV	Emb
511	4.06707e-68	0.392331	0.967	0.934	9.11511e-64	MRV	Ppib
512	8.57509e-30	0.390434	0.461	0.167	1.92185e-25	MRV	Rrp9
513	1.29312e-25	0.388934	0.539	0.272	2.89815e-21	MRV	Pdia4
514	1.06771e-30	0.388572	0.688	0.435	2.39296e-26	MRV	Atg5
515	4.41128e-36	0.388013	0.836	0.612	9.88656e-32	MRV	Timm17a
516	2.00799e-41	0.386685	0.849	0.696	4.5003e-37	MRV	Fam103a1
517	3.16519e-53	0.38648	0.95	0.827	7.09383e-49	MRV	Eif2s2
518	1.34886e-27	0.384277	0.627	0.381	3.02307e-23	MRV	Armc1
519	3.27978e-34	0.384219	0.777	0.589	7.35065e-30	MRV	Ghitm
520	3.32466e-31	0.38415	0.463	0.158	7.45123e-27	MRV	Zfp593
521	1.4815e-40	0.383216	0.889	0.737	3.32034e-36	MRV	mt-Atp8
522	3.38605e-32	0.380345	0.415	0.111	7.58881e-28	MRV	Tada2a
523	1.92199e-24	0.379336	0.474	0.214	4.30757e-20	MRV	Gnl3
524	6.7963e-31	0.379151	0.734	0.486	1.52319e-26	MRV	Psmg4
525	5.52228e-24	0.378767	0.504	0.242	1.23765e-19	MRV	Zcwpw1
526	1.36878e-34	0.377791	0.865	0.726	3.06771e-30	MRV	Bnip3l
527	1.09969e-31	0.377688	0.793	0.619	2.46462e-27	MRV	Polr2f
528	1.08007e-25	0.373382	0.762	0.553	2.42065e-21	MRV	Hells
529	2.89832e-35	0.372945	0.389	0.073	6.49572e-31	MRV	Siah2
530	9.14487e-24	0.371584	0.561	0.33	2.04955e-19	MRV	Slc35b1
531	2.52346e-22	0.369919	0.657	0.4	5.65558e-18	MRV	Slfn2
532	4.28984e-26	0.368927	0.41	0.143	9.61438e-22	MRV	Itga4
533	7.65697e-24	0.368853	0.561	0.304	1.71608e-19	MRV	Wdr43
534	7.22558e-27	0.368826	0.41	0.122	1.6194e-22	MRV	Arap2
535	1.96258e-24	0.368794	0.465	0.205	4.39854e-20	MRV	Ptpla
536	4.44038e-24	0.366625	0.533	0.287	9.95179e-20	MRV	Tmem248
537	1.79056e-26	0.36618	0.426	0.154	4.013e-22	MRV	Tapbp
538	6.6849e-37	0.365863	0.869	0.687	1.49822e-32	MRV	Cfdp1
539	1.29653e-50	0.362734	0.932	0.88	2.90578e-46	MRV	Arpc5
540	2.23751e-25	0.362105	0.456	0.18	5.0147e-21	MRV	Ccng1
541	3.46758e-27	0.361853	0.491	0.206	7.77155e-23	MRV	Rnf114
542	2.57414e-32	0.360956	0.852	0.745	5.76916e-28	MRV	Sepw1
543	1.79995e-50	0.358433	0.965	0.848	4.03406e-46	MRV	Snrpd3
544	1.35884e-27	0.35741	0.419	0.133	3.04543e-23	MRV	Btg3
545	1.15969e-27	0.356563	0.459	0.174	2.5991e-23	MRV	Mrps18b
546	9.90211e-22	0.355605	0.644	0.448	2.21926e-17	MRV	Mrto4
547	6.94254e-26	0.353465	0.454	0.18	1.55596e-21	MRV	Rgs19
548	8.66389e-27	0.35339	0.736	0.533	1.94175e-22	MRV	Mrps28
549	8.99604e-23	0.353269	0.655	0.452	2.01619e-18	MRV	Amd1
550	9.18511e-33	0.351864	0.849	0.7	2.05857e-28	MRV	Lsm12
551	6.66443e-23	0.351285	0.666	0.478	1.49363e-18	MRV	Sod2
552	7.16006e-22	0.350686	0.533	0.317	1.60471e-17	MRV	Spcs3
553	1.31116e-36	0.3504	0.341	0.038	2.93856e-32	MRV	Trim26
554	3.41125e-37	0.349151	0.891	0.765	7.64529e-33	MRV	Higd1a
555	3.94207e-47	0.348424	0.952	0.861	8.83496e-43	MRV	Dad1
556	5.81008e-49	0.347304	0.941	0.837	1.30215e-44	MRV	Mrpl30
557	4.77265e-35	0.34715	0.317	0.028	1.06965e-30	MRV	Cd44
558	8.49305e-24	0.345213	0.419	0.161	1.90346e-19	MRV	Ndufaf4
559	1.29892e-15	0.344932	0.448	0.263	2.91114e-11	MRV	Ybx3
560	2.51921e-31	0.344323	0.862	0.745	5.64604e-27	MRV	Snhg1
561	6.64312e-19	0.34254	0.528	0.311	1.48886e-14	MRV	Cebpb
562	1.04923e-22	0.34056	0.607	0.381	2.35154e-18	MRV	Uri1
563	9.82427e-30	0.339974	0.858	0.685	2.20181e-25	MRV	Llph
564	6.47214e-21	0.339426	0.533	0.302	1.45054e-16	MRV	Rpf2
565	7.88238e-33	0.339134	0.845	0.707	1.7666e-28	MRV	Ola1
566	1.13347e-34	0.339111	0.9	0.767	2.54034e-30	MRV	St13
567	3.05741e-24	0.33872	0.472	0.201	6.85226e-20	MRV	Ywhag
568	3.61032e-22	0.338522	0.618	0.39	8.09144e-18	MRV	Dcp2
569	2.17466e-30	0.338302	0.382	0.09	4.87385e-26	MRV	Ppp3ca
570	6.82487e-34	0.338153	0.867	0.811	1.52959e-29	MRV	Dnajb11
571	6.619e-30	0.337982	0.808	0.644	1.48345e-25	MRV	Emc6
572	4.95522e-34	0.33787	0.328	0.039	1.11056e-29	MRV	Irf9
573	1.29401e-18	0.337808	0.533	0.326	2.90013e-14	MRV	Camk2d
574	1.44985e-26	0.336692	0.376	0.107	3.2494e-22	MRV	Txndc11
575	2.35585e-30	0.336368	0.838	0.705	5.27994e-26	MRV	Tomm5
576	2.31553e-30	0.335672	0.317	0.051	5.18957e-26	MRV	AW112010
577	2.30684e-27	0.335622	0.801	0.649	5.1701e-23	MRV	Eif5b
578	7.16035e-29	0.335572	0.314	0.051	1.60478e-24	MRV	Gadd45g
579	2.3428e-26	0.335536	0.764	0.589	5.25068e-22	MRV	Smim4
580	2.588e-41	0.335416	0.95	0.884	5.80022e-37	MRV	Ostc
581	1.4088e-20	0.334432	0.568	0.362	3.1574e-16	MRV	Irf2
582	2.14697e-22	0.334376	0.413	0.167	4.81178e-18	MRV	Znhit6
583	2.03751e-23	0.331191	0.504	0.251	4.56648e-19	MRV	Tapbpl
584	8.94079e-39	0.330815	0.334	0.026	2.00381e-34	MRV	Lgals3bp
585	4.67593e-23	0.330775	0.496	0.244	1.04797e-18	MRV	Slc25a39
586	1.02312e-71	0.330632	0.996	0.944	2.29302e-67	MRV	Psma3
587	1.1742e-34	0.330039	0.323	0.036	2.63161e-30	MRV	Slfn8
588	3.73934e-20	0.328462	0.434	0.216	8.38061e-16	MRV	Ahsa2
589	1.00557e-40	0.327722	0.934	0.887	2.25369e-36	MRV	Pabpc1
590	1.80055e-19	0.326404	0.528	0.317	4.0354e-15	MRV	Arl8b
591	6.45412e-39	0.326217	0.924	0.899	1.4465e-34	MRV	Selk
592	1.72772e-18	0.325745	0.517	0.308	3.87216e-14	MRV	Fam76a
593	4.00961e-47	0.324317	0.954	0.874	8.98634e-43	MRV	Sap18
594	1.12175e-21	0.323715	0.476	0.223	2.51407e-17	MRV	Dnajb9
595	4.07878e-22	0.323531	0.79	0.657	9.14135e-18	MRV	Eid1
596	1.5848e-36	0.323423	0.264	0	3.55185e-32	MRV	Oas1a
597	2.64782e-23	0.320455	0.382	0.135	5.9343e-19	MRV	Hyou1
598	8.18983e-20	0.319175	0.528	0.295	1.83551e-15	MRV	Xbp1
599	5.26234e-16	0.319137	0.373	0.174	1.1794e-11	MRV	H2-Q7
600	3.47991e-27	0.317394	0.793	0.627	7.79917e-23	MRV	Txndc9
601	1.83456e-17	0.317165	0.714	0.623	4.11162e-13	MRV	Junb
602	5.86995e-21	0.31634	0.415	0.174	1.31557e-16	MRV	Timm9
603	7.10988e-26	0.315958	0.793	0.625	1.59347e-21	MRV	Gtf2e2
604	1.39565e-15	0.313504	0.504	0.319	3.12792e-11	MRV	Herpud1
605	1.68352e-29	0.31302	0.275	0.028	3.77309e-25	MRV	Tle1
606	1.06498e-15	0.312143	0.413	0.225	2.38684e-11	MRV	Casp7
607	3.43785e-17	0.311693	0.55	0.373	7.70492e-13	MRV	Ndufaf2
608	4.2436e-21	0.311015	0.668	0.473	9.51075e-17	MRV	Brix1
609	1.67595e-24	0.31067	0.775	0.614	3.75614e-20	MRV	Rab10
610	8.59205e-15	0.310597	0.677	0.557	1.92565e-10	MRV	Dpm1
611	1.22818e-16	0.310302	0.57	0.43	2.7526e-12	MRV	Bet1
612	5.67127e-23	0.309772	0.814	0.685	1.27105e-18	MRV	Lyar
613	6.6819e-22	0.309546	0.727	0.576	1.49755e-17	MRV	Ube2v2
614	1.16903e-18	0.308413	0.504	0.289	2.62003e-14	MRV	Ube2f
615	1.35553e-16	0.307205	0.526	0.326	3.03801e-12	MRV	Mitd1
616	4.99857e-20	0.306086	0.666	0.484	1.12028e-15	MRV	Gmfb
617	1.02953e-22	0.306022	0.4	0.144	2.30739e-18	MRV	Trim25
618	2.00391e-21	0.305827	0.742	0.644	4.49117e-17	MRV	Ostf1
619	8.95152e-26	0.305718	0.812	0.655	2.00622e-21	MRV	Rsl1d1
620	9.40527e-23	0.305358	0.373	0.122	2.10791e-18	MRV	Mcur1
621	1.99101e-15	0.305355	0.596	0.422	4.46225e-11	MRV	Pla2g12a
622	3.86825e-19	0.304481	0.4	0.171	8.66953e-15	MRV	Rrs1
623	1.31906e-21	0.304466	0.884	0.728	2.95627e-17	MRV	Cdk4
624	2.05961e-21	0.30438	0.341	0.109	4.61599e-17	MRV	Abr
625	3.04122e-21	0.30402	0.751	0.645	6.81598e-17	MRV	Pak2
626	1.75341e-24	0.30384	0.777	0.625	3.92974e-20	MRV	Dnajc15
627	6.15551e-22	0.303728	0.775	0.645	1.37957e-17	MRV	Mpp6
628	2.06405e-28	0.303522	0.301	0.045	4.62595e-24	MRV	Rnf19b
629	3.87898e-21	0.303132	0.769	0.642	8.69357e-17	MRV	Ubxn4
630	3.13926e-19	0.302647	0.485	0.263	7.03571e-15	MRV	Coq2
631	1.21324e-17	0.302207	0.611	0.441	2.7191e-13	MRV	Cdc34
632	6.63937e-30	0.301787	0.273	0.026	1.48801e-25	MRV	Alkbh2
633	6.86111e-22	0.300987	0.734	0.595	1.53771e-17	MRV	Hras
634	3.95249e-78	0.300781	0.998	0.985	8.85833e-74	MRV	Rps2
635	1.03216e-17	0.300372	0.57	0.396	2.31328e-13	MRV	P4hb
636	2.7584e-18	0.299253	0.598	0.418	6.18214e-14	MRV	Nip7
637	2.53768e-25	0.298706	0.897	0.795	5.68746e-21	MRV	Zfp91
638	1.80986e-21	0.298494	0.36	0.128	4.05626e-17	MRV	Nme2
639	1.28341e-14	0.297954	0.474	0.304	2.87638e-10	MRV	Dscc1
640	7.6547e-38	0.297845	0.939	0.895	1.71557e-33	MRV	Cd81
641	5.87997e-20	0.297802	0.734	0.591	1.31782e-15	MRV	Atp6v0b
642	1.57369e-16	0.296276	0.609	0.433	3.52695e-12	MRV	Ube2g1
643	9.49469e-27	0.296203	0.895	0.788	2.12795e-22	MRV	Eif5
644	5.63656e-19	0.296084	0.509	0.272	1.26327e-14	MRV	Apex1
645	1.34963e-22	0.295786	0.814	0.674	3.02478e-18	MRV	Ilkap
646	2.20883e-29	0.29518	0.9	0.801	4.95043e-25	MRV	Gnb1
647	2.72014e-22	0.294495	0.299	0.071	6.09639e-18	MRV	Gimap5
648	1.07985e-25	0.294468	0.269	0.039	2.42016e-21	MRV	Prelid2
649	2.20626e-23	0.294451	0.338	0.092	4.94466e-19	MRV	Dtx3l
650	4.28406e-22	0.29411	0.31	0.084	9.60143e-18	MRV	Tfb2m
651	4.82153e-13	0.294002	0.384	0.221	1.0806e-08	MRV	Shmt2
652	6.27742e-15	0.293948	0.557	0.407	1.40689e-10	MRV	Atp2a2
653	1.72397e-18	0.293692	0.507	0.28	3.86377e-14	MRV	Mrps31
654	4.61815e-13	0.293466	0.509	0.341	1.03502e-08	MRV	Insig1
655	8.67427e-29	0.293074	0.908	0.792	1.94408e-24	MRV	Rfc4
656	1.41359e-31	0.292197	0.26	0.013	3.16813e-27	MRV	Ifih1
657	7.15893e-22	0.291275	0.795	0.672	1.60446e-17	MRV	Ufm1
658	3.16193e-27	0.29119	0.865	0.73	7.08651e-23	MRV	Pfdn2
659	2.04838e-16	0.290198	0.568	0.381	4.59082e-12	MRV	Eef1e1
660	4.52088e-16	0.290139	0.432	0.24	1.01322e-11	MRV	Yaf2
661	7.23827e-26	0.290107	0.867	0.782	1.62224e-21	MRV	Fkbp4
662	1.43918e-51	0.289486	0.939	0.901	3.2255e-47	MRV	Psma5
663	7.34234e-17	0.289121	0.581	0.392	1.64556e-12	MRV	Eif3j1
664	1.33155e-16	0.288882	0.454	0.25	2.98428e-12	MRV	Snhg9
665	1.36803e-61	0.288566	0.987	0.972	3.06604e-57	MRV	Sec61b
666	1.47949e-15	0.287332	0.609	0.439	3.31583e-11	MRV	Hspa9
667	4.14138e-17	0.286278	0.631	0.458	9.28167e-13	MRV	Clic4
668	8.60215e-19	0.286247	0.777	0.679	1.92791e-14	MRV	Prdx4
669	3.32049e-17	0.285695	0.605	0.396	7.44188e-13	MRV	Gtpbp4
670	3.24322e-19	0.284187	0.793	0.747	7.2687e-15	MRV	AI662270
671	4.46108e-18	0.283753	0.793	0.636	9.99818e-14	MRV	Mcm6
672	7.81041e-19	0.283673	0.371	0.143	1.75047e-14	MRV	Gbp4
673	4.77724e-19	0.283047	0.299	0.09	1.07068e-14	MRV	Id2
674	2.80583e-36	0.282846	0.93	0.839	6.28842e-32	MRV	Ost4
675	1.81391e-15	0.282801	0.493	0.293	4.06532e-11	MRV	Rpe
676	9.37544e-22	0.282264	0.801	0.687	2.10122e-17	MRV	Sap30l
677	4.48965e-16	0.281	0.513	0.298	1.00622e-11	MRV	Mxd4
678	1.35667e-15	0.280506	0.515	0.326	3.04058e-11	MRV	Larp1
679	1.46469e-16	0.279936	0.41	0.214	3.28266e-12	MRV	Cmss1
680	3.59427e-22	0.279245	0.797	0.689	8.05548e-18	MRV	Vps29
681	1.24254e-12	0.278768	0.526	0.383	2.78479e-08	MRV	Tfrc
682	2.4223e-14	0.277661	0.415	0.227	5.42886e-10	MRV	Trmt6
683	9.45314e-15	0.277539	0.522	0.353	2.11864e-10	MRV	Vcpkmt
684	1.10083e-18	0.276669	0.36	0.143	2.46717e-14	MRV	Nampt
685	2.33766e-15	0.275423	0.485	0.293	5.23917e-11	MRV	Gorasp2
686	2.72357e-41	0.275288	0.956	0.895	6.10406e-37	MRV	Ndufa12
687	1.44767e-21	0.274989	0.297	0.077	3.24451e-17	MRV	Rcl1
688	5.89599e-14	0.274544	0.555	0.375	1.32141e-09	MRV	Rnf138
689	1.78071e-20	0.273416	0.332	0.107	3.99092e-16	MRV	9130401M01Rik
690	2.73626e-51	0.273366	0.985	0.966	6.1325e-47	MRV	Cd47
691	8.65197e-18	0.273143	0.284	0.088	1.93908e-13	MRV	Prr13
692	5.97345e-15	0.273023	0.463	0.274	1.33877e-10	MRV	Cox16
693	1.16102e-22	0.272626	0.871	0.754	2.60208e-18	MRV	Phb2
694	2.48127e-16	0.271657	0.686	0.533	5.56103e-12	MRV	Fdx1
695	8.76312e-15	0.271581	0.616	0.452	1.96399e-10	MRV	Aasdhppt
696	6.38757e-59	0.270145	0.98	0.944	1.43158e-54	MRV	Uqcrq
697	6.68284e-13	0.270033	0.439	0.272	1.49776e-08	MRV	Nsun2
698	2.8812e-13	0.269725	0.463	0.289	6.45734e-09	MRV	Snhg6
699	5.20725e-43	0.269664	0.959	0.895	1.16705e-38	MRV	Sf3b5
700	4.74819e-29	0.2693	0.91	0.827	1.06416e-24	MRV	Eif3c
701	5.71157e-12	0.269262	0.386	0.227	1.28008e-07	MRV	Abhd17b
702	2.09053e-59	0.268961	0.991	0.938	4.6853e-55	MRV	Hint1
703	2.16249e-21	0.26842	0.786	0.66	4.84658e-17	MRV	Mrpl32
704	1.23745e-13	0.267114	0.548	0.394	2.77337e-09	MRV	Nipa2
705	2.80603e-25	0.266945	0.882	0.769	6.28886e-21	MRV	Dcun1d5
706	2.53254e-14	0.266939	0.579	0.413	5.67594e-10	MRV	Sssca1
707	1.3578e-15	0.266866	0.86	0.797	3.04309e-11	MRV	Fabp5
708	1.54764e-18	0.266044	0.336	0.12	3.46857e-14	MRV	Aen
709	8.85283e-13	0.265828	0.426	0.259	1.9841e-08	MRV	Ddit3
710	8.79221e-19	0.26575	0.312	0.099	1.97051e-14	MRV	Nol8
711	4.01949e-40	0.265048	0.959	0.921	9.00847e-36	MRV	Rap1a
712	5.34995e-13	0.265044	0.57	0.418	1.19903e-08	MRV	Ktn1
713	9.93061e-18	0.264996	0.295	0.094	2.22565e-13	MRV	Polr3g
714	7.75121e-14	0.264991	0.546	0.377	1.7372e-09	MRV	Sfi1
715	4.67784e-14	0.264679	0.421	0.225	1.0484e-09	MRV	2700089E24Rik
716	1.78733e-14	0.264626	0.559	0.375	4.00576e-10	MRV	Oser1
717	1.84365e-14	0.264172	0.487	0.3	4.13198e-10	MRV	Yif1a
718	4.83706e-14	0.263826	0.607	0.45	1.08408e-09	MRV	Mcmbp
719	3.69209e-14	0.263528	0.485	0.296	8.27471e-10	MRV	Mtfr1l
720	7.47141e-27	0.263412	0.904	0.827	1.67449e-22	MRV	Cox17
721	2.29978e-15	0.263302	0.627	0.465	5.15427e-11	MRV	Polr2h
722	2.63945e-17	0.262938	0.347	0.137	5.91554e-13	MRV	Tma16
723	2.68637e-22	0.262799	0.869	0.754	6.02069e-18	MRV	Rbm17
724	1.91239e-25	0.262449	0.908	0.818	4.28604e-21	MRV	Strap
725	6.31952e-14	0.261944	0.483	0.293	1.41633e-09	MRV	Crtc3
726	1.30639e-14	0.261697	0.395	0.208	2.92789e-10	MRV	Noc2l
727	8.16986e-19	0.261655	0.808	0.724	1.83103e-14	MRV	Ppp1r2
728	3.01317e-14	0.260657	0.638	0.497	6.75311e-10	MRV	Psmc3ip
729	5.89436e-31	0.260067	0.93	0.85	1.32104e-26	MRV	Psma4
730	1.30291e-38	0.25989	0.978	0.904	2.92007e-34	MRV	Ndufab1
731	2.11747e-15	0.25968	0.356	0.163	4.74568e-11	MRV	Gcsh
732	6.42618e-74	0.259572	0.996	0.989	1.44024e-69	MRV	Hspa8
733	8.22981e-14	0.259483	0.5	0.328	1.84447e-09	MRV	Tmbim4
734	1.06471e-15	0.259341	0.779	0.679	2.38623e-11	MRV	Ebna1bp2
735	4.90078e-16	0.259256	0.692	0.568	1.09836e-11	MRV	2024-03-02
736	4.45424e-13	0.259057	0.5	0.325	9.98284e-09	MRV	Mphosph10
737	4.75735e-39	0.259025	0.967	0.91	1.06622e-34	MRV	Pdcd5
738	2.66163e-74	0.258909	0.993	0.97	5.96524e-70	MRV	Psma2
739	1.0976e-98	0.258104	0.996	0.991	2.45993e-94	MRV	Txn1
740	2.50538e-43	0.257854	0.959	0.936	5.61506e-39	MRV	Psma7
741	4.55952e-13	0.257692	0.356	0.18	1.02188e-08	MRV	Zmynd19
742	4.491e-21	0.257338	0.264	0.056	1.00652e-16	MRV	Timm8a1
743	7.88304e-19	0.257242	0.793	0.704	1.76675e-14	MRV	Mbd3
744	1.281e-18	0.257006	0.797	0.709	2.87098e-14	MRV	Ssbp1
745	3.46838e-13	0.25677	0.461	0.281	7.77333e-09	MRV	Oxr1
746	3.79331e-12	0.255815	0.587	0.432	8.50156e-08	MRV	Gclm
747	4.52528e-14	0.255464	0.467	0.287	1.01421e-09	MRV	Ppif
748	5.90931e-13	0.254968	0.57	0.428	1.32439e-08	MRV	Mycbp2
749	3.1951e-15	0.254794	0.651	0.531	7.16085e-11	MRV	Gm10221
750	6.40406e-14	0.254624	0.598	0.447	1.43528e-09	MRV	Ccnh
751	8.60825e-12	0.254368	0.485	0.321	1.92928e-07	MRV	Nolc1
752	2.23272e-30	0.254355	0.921	0.856	5.00397e-26	MRV	Swi5
753	1.85367e-14	0.254273	0.439	0.24	4.15444e-10	MRV	Ndfip1
754	7.0975e-17	0.253378	0.297	0.103	1.59069e-12	MRV	Ccdc86
755	2.07026e-23	0.253242	0.862	0.786	4.63987e-19	MRV	Snrnp27
756	7.24915e-14	0.253094	0.627	0.49	1.62468e-09	MRV	Bccip
757	6.89565e-07	0.252876	0.539	0.493	0.0154545	MRV	Sdf2l1
758	3.4904e-13	0.251769	0.426	0.244	7.82268e-09	MRV	Creg1
759	7.52063e-17	0.25161	0.29	0.096	1.68552e-12	MRV	Spata5
760	8.18388e-15	0.25155	0.716	0.6	1.83417e-10	MRV	Tcea1
761	3.26413e-16	0.251412	0.725	0.615	7.31556e-12	MRV	Ddx24
762	2.92792e-25	0.251404	0.897	0.842	6.56205e-21	MRV	Dnajb6
763	6.03431e-13	0.250826	0.463	0.285	1.35241e-08	MRV	Utp18
764	1.7196e-14	0.250656	0.592	0.415	3.85397e-10	MRV	Smim14
765	1.6546e-13	0.250264	0.38	0.199	3.70828e-09	MRV	Spast
766	1.01241e-10	0.250171	0.493	0.353	2.26901e-06	MRV	Trim44
767	1.03396e-41	0.250017	0.961	0.916	2.31732e-37	MRV	Psmb2

## Sheet: (Mock vs MRV)DPre
	p_val	avg_log2FC	pct.1	pct.2	p_val_adj	cluster	gene
1	4.69208e-215	1.43904	0.575	0.003	1.05159e-210	Mock	Xist
2	1.96696e-209	0.953722	0.776	0.288	4.40834e-205	Mock	Arl5c
3	3.042e-255	0.847104	0.864	0.509	6.81773e-251	Mock	Tcf7
4	1.73884e-134	0.831833	0.59	0.186	3.89708e-130	Mock	Tctex1d1
5	5.2667e-275	0.831217	0.924	0.541	1.18037e-270	Mock	Gmfg
6	1.34742e-213	0.823487	0.844	0.469	3.01984e-209	Mock	Rag1
7	9.29605e-304	0.821058	0.921	0.595	2.08343e-299	Mock	Ccnd3
8	2.47346e-272	0.812646	0.931	0.586	5.54352e-268	Mock	Gm4258
9	2.32509e-136	0.802468	0.567	0.179	5.21098e-132	Mock	Hbb-bs
10	9.52116e-139	0.784871	0.633	0.225	2.13388e-134	Mock	Cd4
11	1.55503e-120	0.748339	0.594	0.263	3.48514e-116	Mock	Endou
12	5.16484e-237	0.713801	0.901	0.615	1.15754e-232	Mock	Ldhb
13	4.9219e-96	0.69192	0.571	0.257	1.1031e-91	Mock	Cd52
14	1.42604e-95	0.687071	0.456	0.112	3.19605e-91	Mock	Gm15340
15	8.31229e-294	0.666776	0.967	0.742	1.86295e-289	Mock	Cd8b1
16	2.2118e-129	0.661016	0.712	0.406	4.9571e-125	Mock	Sh2d1a
17	2.25989e-96	0.653701	0.543	0.233	5.06486e-92	Mock	Ets2
18	9.76135e-80	0.6355	0.54	0.285	2.18771e-75	Mock	Tubb2b
19	2.73604e-73	0.632119	0.393	0.119	6.13201e-69	Mock	Hist3h2ba
20	5.77589e-85	0.613225	0.551	0.27	1.29449e-80	Mock	Ilvbl
21	5.3077e-151	0.609717	0.797	0.539	1.18956e-146	Mock	Spint2
22	1.56295e-75	0.603902	0.478	0.204	3.50288e-71	Mock	Mzb1
23	1.42164e-243	0.570862	0.953	0.779	3.18617e-239	Mock	Satb1
24	1.15756e-134	0.570003	0.789	0.582	2.59432e-130	Mock	Rmnd5a
25	9.02339e-89	0.560174	0.62	0.38	2.02232e-84	Mock	Laptm5
26	6.07768e-150	0.548498	0.83	0.643	1.36213e-145	Mock	Arpp21
27	4.74819e-59	0.543991	0.424	0.179	1.06416e-54	Mock	A430106G13Rik
28	6.30494e-55	0.5435	0.291	0.063	1.41306e-50	Mock	Lypd1
29	1.13184e-100	0.542082	0.693	0.463	2.53667e-96	Mock	Hmha1
30	2.66748e-56	0.541824	0.434	0.208	5.97837e-52	Mock	A430035B10Rik
31	1.52459e-87	0.535547	0.642	0.418	3.41691e-83	Mock	Cd247
32	3.22197e-79	0.5295	0.605	0.4	7.22109e-75	Mock	Xrcc6
33	2.17782e-58	0.526395	0.365	0.119	4.88093e-54	Mock	Ypel3
34	8.47919e-164	0.522507	0.866	0.701	1.90036e-159	Mock	Pnrc1
35	6.28294e-148	0.520686	0.823	0.668	1.40813e-143	Mock	Bcl11b
36	3.02755e-54	0.505727	0.411	0.191	6.78534e-50	Mock	Capn3
37	6.505e-51	0.503336	0.37	0.148	1.4579e-46	Mock	B230118H07Rik
38	1.41873e-62	0.493833	0.557	0.369	3.17965e-58	Mock	Celf2
39	2.35937e-50	0.483081	0.363	0.138	5.28781e-46	Mock	Txk
40	3.01289e-74	0.481698	0.63	0.458	6.75248e-70	Mock	Thy1
41	2.2701e-80	0.472602	0.674	0.514	5.08775e-76	Mock	Themis
42	1.87393e-99	0.467947	0.754	0.594	4.19986e-95	Mock	Ssbp2
43	9.97908e-49	0.464572	0.472	0.296	2.23651e-44	Mock	Clk3
44	3.15489e-43	0.463857	0.39	0.201	7.07074e-39	Mock	Cd28
45	4.17632e-99	0.462858	0.75	0.583	9.35998e-95	Mock	Tsc22d4
46	2.70772e-94	0.462347	0.729	0.563	6.06853e-90	Mock	Ptprcap
47	2.70757e-50	0.461427	0.494	0.32	6.06821e-46	Mock	Hdac7
48	3.00658e-111	0.459521	0.752	0.61	6.73835e-107	Mock	Rac2
49	1.19915e-220	0.456492	0.966	0.853	2.68754e-216	Mock	Cd3d
50	1.09822e-79	0.45248	0.698	0.552	2.46133e-75	Mock	Btg2
51	2.90836e-47	0.452409	0.467	0.285	6.51821e-43	Mock	Rasgrp1
52	4.50087e-40	0.444675	0.349	0.17	1.00874e-35	Mock	Abi3
53	5.94653e-67	0.439142	0.646	0.489	1.33274e-62	Mock	Arl6ip1
54	7.30742e-70	0.429301	0.713	0.547	1.63774e-65	Mock	RP23-362B7.1
55	1.94526e-187	0.428117	0.924	0.811	4.35971e-183	Mock	Lck
56	2.51742e-69	0.427914	0.67	0.498	5.64203e-65	Mock	Lsp1
57	1.85343e-40	0.424275	0.337	0.146	4.15391e-36	Mock	Selplg
58	7.1757e-60	0.423819	0.642	0.5	1.60822e-55	Mock	Chrna9
59	1.39866e-37	0.422502	0.491	0.362	3.13467e-33	Mock	Tubb2a
60	1.21391e-33	0.416311	0.324	0.166	2.72063e-29	Mock	Rnf157
61	1.58223e-35	0.411203	0.383	0.228	3.54609e-31	Mock	Traf3ip3
62	1.84749e-80	0.397703	0.728	0.625	4.1406e-76	Mock	Cd27
63	1.38026e-195	0.394096	0.973	0.922	3.09345e-191	Mock	Ctsl
64	8.2853e-33	0.393647	0.329	0.165	1.8569e-28	Mock	Bcl2l1
65	3.45335e-38	0.391624	0.48	0.37	7.73964e-34	Mock	Fkbp1a
66	1.1422e-32	0.390811	0.414	0.274	2.55991e-28	Mock	Atl2
67	4.43651e-31	0.383631	0.452	0.338	9.9431e-27	Mock	Lef1
68	4.56131e-27	0.378678	0.347	0.21	1.02228e-22	Mock	Trac
69	3.82961e-142	0.375039	0.928	0.82	8.58291e-138	Mock	Cd8a
70	6.4108e-30	0.374664	0.285	0.131	1.43679e-25	Mock	Gse1
71	1.11649e-29	0.374491	0.291	0.14	2.50227e-25	Mock	Mad1l1
72	1.89907e-43	0.373516	0.582	0.482	4.25619e-39	Mock	Rgs10
73	8.24292e-31	0.373305	0.266	0.114	1.8474e-26	Mock	Dgka
74	2.53346e-112	0.37306	0.838	0.759	5.67798e-108	Mock	Lat
75	1.3219e-48	0.372948	0.627	0.538	2.96264e-44	Mock	Ptms
76	2.55822e-31	0.369903	0.269	0.112	5.73348e-27	Mock	Cd84
77	1.3037e-51	0.369794	0.63	0.536	2.92185e-47	Mock	Ogt
78	3.14431e-28	0.3679	0.365	0.231	7.04704e-24	Mock	Def6
79	2.48653e-27	0.355808	0.308	0.168	5.57282e-23	Mock	Rorc
80	1.13114e-22	0.351194	0.319	0.201	2.53511e-18	Mock	Slc35d1
81	2.09345e-75	0.351064	0.75	0.666	4.69185e-71	Mock	2024-09-01
82	2.61656e-57	0.350428	0.655	0.567	5.86423e-53	Mock	Prdx2
83	3.29388e-36	0.348927	0.54	0.454	7.38225e-32	Mock	Psap
84	5.37e-24	0.348276	0.372	0.254	1.20352e-19	Mock	Cdkn1b
85	5.24159e-24	0.348093	0.314	0.19	1.17475e-19	Mock	Hsdl1
86	3.8159e-32	0.344542	0.513	0.421	8.5522e-28	Mock	Myb
87	1.02967e-22	0.343591	0.347	0.233	2.3077e-18	Mock	Tm6sf1
88	1.69977e-24	0.341427	0.32	0.187	3.80953e-20	Mock	Itga6
89	2.20977e-24	0.340062	0.26	0.129	4.95254e-20	Mock	Tbxa2r
90	4.80719e-24	0.339868	0.313	0.188	1.07739e-19	Mock	Grap
91	6.65435e-31	0.338773	0.566	0.479	1.49137e-26	Mock	Ifngr1
92	9.28684e-35	0.336057	0.545	0.483	2.08137e-30	Mock	Pnisr
93	7.41081e-37	0.333214	0.555	0.479	1.66091e-32	Mock	Gpsm3
94	4.42013e-79	0.330361	0.785	0.729	9.90639e-75	Mock	Rsrp1
95	3.39743e-21	0.328174	0.302	0.189	7.61432e-17	Mock	Dusp10
96	1.03581e-34	0.327647	0.546	0.474	2.32145e-30	Mock	Arhgef1
97	2.17024e-163	0.325247	0.978	0.926	4.86393e-159	Mock	Gtf2h4
98	1.29757e-19	0.320584	0.309	0.203	2.90811e-15	Mock	Atf7ip
99	3.78062e-30	0.319426	0.507	0.412	8.47312e-26	Mock	Cdkn2d
100	9.73537e-28	0.317164	0.521	0.461	2.18189e-23	Mock	Zfp280d
101	2.77982e-20	0.313861	0.398	0.323	6.23014e-16	Mock	Rbmx
102	9.8098e-21	0.313591	0.297	0.178	2.19857e-16	Mock	Kdm5b
103	8.6951e-22	0.313439	0.467	0.402	1.94875e-17	Mock	Txnip
104	7.66488e-20	0.310153	0.257	0.144	1.71785e-15	Mock	Cd6
105	3.75103e-69	0.304789	0.788	0.734	8.4068e-65	Mock	Limd2
106	9.53879e-30	0.303323	0.549	0.485	2.13783e-25	Mock	Trp53inp1
107	4.48082e-20	0.303214	0.268	0.151	1.00424e-15	Mock	Il16
108	4.35923e-31	0.302143	0.548	0.486	9.76991e-27	Mock	Pdcd4
109	2.73667e-19	0.302124	0.311	0.202	6.13343e-15	Mock	Ccng2
110	8.50964e-44	0.299518	0.673	0.626	1.90718e-39	Mock	Fyb
111	4.86216e-17	0.298685	0.378	0.313	1.08971e-12	Mock	Ptp4a3
112	4.18122e-21	0.297443	0.469	0.411	9.37094e-17	Mock	Nrip1
113	2.31804e-17	0.297096	0.334	0.245	5.19518e-13	Mock	Abhd8
114	5.27634e-16	0.295921	0.266	0.172	1.18253e-11	Mock	Lpar6
115	1.93919e-17	0.294879	0.287	0.185	4.3461e-13	Mock	Pik3ip1
116	4.59981e-17	0.293916	0.276	0.18	1.03091e-12	Mock	Sash3
117	8.45251e-19	0.293287	0.417	0.346	1.89438e-14	Mock	Cd37
118	4.63539e-18	0.291227	0.363	0.273	1.03888e-13	Mock	A930003A15Rik
119	8.12755e-51	0.289037	0.674	0.65	1.82155e-46	Mock	Eef2
120	2.69078e-17	0.288235	0.258	0.156	6.03058e-13	Mock	Fam53b
121	2.17538e-16	0.287898	0.357	0.275	4.87547e-12	Mock	A430104N18Rik
122	1.8191e-16	0.284909	0.358	0.285	4.07698e-12	Mock	Il21r
123	1.70648e-25	0.284849	0.53	0.486	3.82456e-21	Mock	Bptf
124	1.65703e-18	0.2841	0.403	0.334	3.71373e-14	Mock	Acaa2
125	4.18384e-15	0.284058	0.254	0.164	9.37682e-11	Mock	Kdm6b
126	2.37015e-20	0.283316	0.45	0.391	5.31197e-16	Mock	Tmem50a
127	3.14616e-17	0.282606	0.399	0.334	7.05117e-13	Mock	Nfatc3
128	2.32526e-14	0.28185	0.343	0.284	5.21138e-10	Mock	Tbc1d10c
129	2.71508e-29	0.281702	0.617	0.555	6.08504e-25	Mock	Nfkbia
130	1.65829e-13	0.281101	0.281	0.199	3.71657e-09	Mock	H1f0
131	2.14321e-16	0.280293	0.402	0.337	4.80335e-12	Mock	Zfp292
132	6.93489e-40	0.278247	0.707	0.658	1.55425e-35	Mock	Klf13
133	1.49001e-15	0.277372	0.377	0.317	3.33942e-11	Mock	Trpc4ap
134	3.35303e-14	0.275508	0.291	0.216	7.51482e-10	Mock	Prrt1
135	9.51492e-16	0.267735	0.283	0.174	2.13248e-11	Mock	Gimap6
136	9.26485e-36	0.266061	0.646	0.631	2.07644e-31	Mock	Ets1
137	9.3332e-14	0.265705	0.296	0.223	2.09176e-09	Mock	Smarcd2
138	1.67092e-29	0.265692	0.589	0.572	3.74488e-25	Mock	Clk1
139	5.77361e-16	0.264576	0.418	0.38	1.29398e-11	Mock	2024-09-06
140	1.01967e-12	0.264025	0.26	0.188	2.28529e-08	Mock	Cbl
141	1.651e-43	0.261933	0.771	0.739	3.70022e-39	Mock	Sox4
142	2.00926e-13	0.259998	0.379	0.327	4.50315e-09	Mock	Cep97
143	1.72243e-12	0.259556	0.334	0.267	3.8603e-08	Mock	Lipa
144	5.69363e-12	0.259303	0.302	0.239	1.27606e-07	Mock	Gsn
145	2.28104e-11	0.258618	0.321	0.269	5.11227e-07	Mock	Fam78a
146	4.49941e-39	0.258523	0.684	0.676	1.00841e-34	Mock	Anxa2
147	9.9013e-108	0.257219	0.903	0.898	2.21908e-103	Mock	Rbm39
148	4.8223e-12	0.257154	0.299	0.238	1.08077e-07	Mock	Ing4
149	1.1026e-21	0.255412	0.512	0.491	2.47114e-17	Mock	Nt5c
150	7.07935e-12	0.253866	0.359	0.304	1.58662e-07	Mock	Cd24a
151	5.22667e-46	0.252262	0.706	0.686	1.1714e-41	Mock	Ezr
152	8.2994e-46	0.251358	0.747	0.729	1.86006e-41	Mock	Cirbp
153	7.52591e-11	0.251066	0.358	0.324	1.68671e-06	Mock	Helz
154	5.11543e-30	0.250859	0.665	0.634	1.14647e-25	Mock	Socs1
155	4.77496e-14	0.250539	0.411	0.379	1.07016e-09	Mock	Sh3kbp1
156	0	1.63005	0.776	0.015	0	MRV	Ifi27l2a
157	0	1.57707	0.893	0.033	0	MRV	Bst2
158	0	1.53377	0.974	0.195	0	MRV	H2-D1
159	0	1.43098	0.792	0.023	0	MRV	Isg15
160	0	1.34524	0.675	0.01	0	MRV	Ung
161	0	1.29131	0.789	0.033	0	MRV	Zbp1
162	0	1.21874	0.678	0	0	MRV	Iigp1
163	0	1.19449	0.758	0.002	0	MRV	Rtp4
164	0	1.15477	0.742	0.095	0	MRV	Gzma
165	0	1.13361	0.953	0.312	0	MRV	B2m
166	0	1.13282	0.706	0.036	0	MRV	H2-K1
167	0	1.05515	0.886	0.305	0	MRV	Hint1
168	0	0.964538	0.58	0.012	0	MRV	Ifitm3
169	0	0.954329	0.776	0.129	0	MRV	Psmb9
170	3.43257e-275	0.951761	0.67	0.123	7.69307e-271	MRV	Tuba1b
171	0	0.934931	0.571	0.001	0	MRV	Gbp6
172	0	0.921891	0.562	0.004	0	MRV	Irf7
173	0	0.89994	0.547	0.019	0	MRV	Dhfr
174	0	0.894967	0.515	0.008	0	MRV	Syce2
175	4.19366e-281	0.877453	0.686	0.119	9.39883e-277	MRV	Tex30
176	3.49151e-242	0.873747	0.675	0.148	7.82517e-238	MRV	Fabp5
177	3.23434e-295	0.873426	0.634	0.082	7.24881e-291	MRV	Siva1
178	8.75516e-247	0.872575	0.778	0.237	1.96221e-242	MRV	Ranbp1
179	3.02339e-296	0.868307	0.623	0.075	6.77602e-292	MRV	Dctpp1
180	3.50626e-275	0.864945	0.67	0.117	7.85822e-271	MRV	Naa50
181	6.0161e-265	0.85565	0.853	0.312	1.34833e-260	MRV	Cycs
182	0	0.844554	0.47	0.001	0	MRV	Ifit1
183	1.65128e-281	0.837998	0.623	0.082	3.70086e-277	MRV	Tipin
184	0	0.837153	0.588	0.028	0	MRV	Ppa1
185	0	0.835429	0.534	0.005	0	MRV	Xaf1
186	0	0.829996	0.554	0.028	0	MRV	Hells
187	8.60296e-279	0.821482	0.645	0.091	1.92809e-274	MRV	Stat1
188	2.82529e-298	0.820646	0.578	0.053	6.33204e-294	MRV	Rfc4
189	7.98245e-206	0.816985	0.691	0.193	1.78903e-201	MRV	Ifi27
190	0	0.811694	0.556	0.032	0	MRV	Mcm6
191	3.95132e-225	0.810739	0.833	0.308	8.8557e-221	MRV	Mif
192	1.53356e-206	0.809999	0.689	0.192	3.437e-202	MRV	Hsp90b1
193	1.29271e-254	0.808867	0.865	0.401	2.89722e-250	MRV	Ran
194	1.43727e-243	0.807546	0.667	0.13	3.22121e-239	MRV	Odc1
195	4.10436e-204	0.805835	0.758	0.269	9.1987e-200	MRV	Calr
196	1.17874e-282	0.793555	0.603	0.068	2.64179e-278	MRV	Rexo2
197	6.38572e-274	0.781246	0.544	0.051	1.43117e-269	MRV	Ifi47
198	0	0.779585	0.519	0.02	0	MRV	Lig1
199	0	0.778596	0.509	0.015	0	MRV	Epsti1
200	5.79841e-197	0.778001	0.687	0.196	1.29954e-192	MRV	Pdia6
201	7.44309e-207	0.753706	0.732	0.202	1.66814e-202	MRV	Hspd1
202	3.76052e-212	0.751259	0.766	0.224	8.42807e-208	MRV	Eif2s1
203	9.54755e-202	0.749697	0.677	0.174	2.1398e-197	MRV	Nasp
204	1.19585e-186	0.74751	0.751	0.257	2.68013e-182	MRV	Hspa5
205	0	0.745521	0.497	0.002	0	MRV	Usp18
206	3.88958e-214	0.716999	0.514	0.072	8.71732e-210	MRV	Cks1b
207	3.32187e-230	0.716471	0.573	0.086	7.44497e-226	MRV	Gmnn
208	1.1134e-195	0.714632	0.849	0.376	2.49536e-191	MRV	Hspe1
209	1.00948e-207	0.707546	0.582	0.107	2.26244e-203	MRV	Pcna
210	3.093e-241	0.707216	0.544	0.065	6.93204e-237	MRV	Irf1
211	1.77982e-221	0.701512	0.623	0.111	3.98894e-217	MRV	Psme2
212	9.84552e-208	0.70048	0.613	0.118	2.20658e-203	MRV	Psmb10
213	3.76553e-280	0.69803	0.457	0.017	8.4393e-276	MRV	Serf1
214	2.32517e-180	0.687757	0.747	0.232	5.21118e-176	MRV	Cacybp
215	1.00477e-188	0.68705	0.674	0.166	2.2519e-184	MRV	Fkbp4
216	2.49393e-215	0.68436	0.6	0.104	5.5894e-211	MRV	Lyar
217	1.71168e-159	0.682404	0.728	0.247	3.83622e-155	MRV	Dek
218	1.80248e-253	0.682022	0.51	0.046	4.03972e-249	MRV	Prdx4
219	1.23947e-181	0.679376	0.861	0.445	2.77789e-177	MRV	Hsp90aa1
220	1.54993e-214	0.67663	0.899	0.61	3.4737e-210	MRV	Hmgb2
221	2.0229e-158	0.675681	0.797	0.36	4.53372e-154	MRV	Hmgn2
222	1.18672e-241	0.67465	0.533	0.06	2.65968e-237	MRV	Mpp6
223	4.42508e-217	0.668566	0.497	0.061	9.9175e-213	MRV	Cenpw
224	3.16109e-155	0.667141	0.726	0.27	7.08463e-151	MRV	Nap1l1
225	1.20946e-172	0.666657	0.483	0.085	2.71065e-168	MRV	Basp1
226	8.60252e-154	0.658165	0.388	0.058	1.928e-149	MRV	2810417H13Rik
227	2.90004e-220	0.656961	0.495	0.057	6.49958e-216	MRV	Igtp
228	9.96838e-180	0.648094	0.596	0.128	2.23411e-175	MRV	Topbp1
229	2.13884e-258	0.640822	0.447	0.022	4.79358e-254	MRV	Trim30a
230	3.40525e-233	0.640509	0.36	0.007	7.63185e-229	MRV	Ccr7
231	1.37826e-158	0.639997	0.824	0.416	3.08896e-154	MRV	Slc25a4
232	4.68727e-257	0.637988	0.475	0.031	1.05051e-252	MRV	Ifi35
233	2.81985e-155	0.637391	0.671	0.204	6.31986e-151	MRV	Syncrip
234	1.10926e-173	0.635889	0.868	0.449	2.48608e-169	MRV	Snrpf
235	3.83962e-273	0.634743	0.39	0.001	8.60536e-269	MRV	Gpr25
236	4.95242e-143	0.63376	0.799	0.365	1.10994e-138	MRV	Set
237	9.03304e-160	0.633576	0.626	0.165	2.02449e-155	MRV	Pole4
238	2.19825e-175	0.6307	0.578	0.121	4.92671e-171	MRV	Samd9l
239	3.83683e-154	0.630339	0.659	0.193	8.5991e-150	MRV	2700094K13Rik
240	1.22313e-158	0.627479	0.607	0.157	2.74127e-154	MRV	Cdk4
241	2.42748e-223	0.623185	0.323	0.001	5.44047e-219	MRV	Ly6a
242	1.92811e-143	0.621494	0.823	0.534	4.32127e-139	MRV	Stmn1
243	1.33291e-164	0.62124	0.658	0.173	2.98733e-160	MRV	C1qbp
244	2.4432e-144	0.620199	0.799	0.333	5.47571e-140	MRV	Srsf7
245	2.49439e-166	0.617	0.881	0.457	5.59042e-162	MRV	Atp5g1
246	2.07066e-178	0.615335	0.574	0.117	4.64077e-174	MRV	Fbl
247	2.92508e-202	0.606915	0.524	0.076	6.55569e-198	MRV	Orc6
248	7.64731e-140	0.60353	0.649	0.202	1.71391e-135	MRV	Mndal
249	5.02651e-139	0.602419	0.796	0.334	1.12654e-134	MRV	Magoh
250	4.41506e-144	0.601859	0.658	0.197	9.89504e-140	MRV	Higd1a
251	2.15216e-208	0.599833	0.464	0.051	4.82342e-204	MRV	Gar1
252	2.10588e-137	0.596738	0.796	0.35	4.71969e-133	MRV	Rps27l
253	2.56852e-172	0.596245	0.551	0.109	5.75657e-168	MRV	Lsm2
254	2.37471e-183	0.593978	0.536	0.094	5.32219e-179	MRV	Ptges3
255	1.21411e-247	0.593786	0.423	0.019	2.72106e-243	MRV	Gins2
256	4.65282e-168	0.592612	0.548	0.11	1.04279e-163	MRV	Usp1
257	8.37639e-224	0.589686	0.441	0.035	1.87732e-219	MRV	Mcm5
258	3.338e-193	0.588671	0.515	0.077	7.48113e-189	MRV	Tap1
259	1.53009e-156	0.584828	0.649	0.166	3.42925e-152	MRV	Uchl3
260	1.39928e-134	0.584762	0.723	0.254	3.13606e-130	MRV	Txnl1
261	4.12125e-130	0.5836	0.847	0.407	9.23655e-126	MRV	Hnrnpd
262	3.31077e-124	0.579345	0.716	0.277	7.42009e-120	MRV	Alyref
263	5.16694e-114	0.578461	0.771	0.375	1.15802e-109	MRV	Manf
264	9.36511e-131	0.578282	0.826	0.385	2.09891e-126	MRV	Snrpg
265	2.19546e-231	0.578015	0.428	0.026	4.92047e-227	MRV	Mcm3
266	2.40518e-135	0.577248	0.823	0.39	5.3905e-131	MRV	Ndufab1
267	2.77213e-226	0.576627	0.384	0.016	6.2129e-222	MRV	Irgm1
268	8.29838e-179	0.573298	0.497	0.08	1.85983e-174	MRV	Nhp2
269	5.85699e-112	0.57268	0.705	0.289	1.31267e-107	MRV	Dut
270	4.37313e-130	0.568705	0.65	0.211	9.80106e-126	MRV	Pa2g4
271	2.1669e-123	0.568077	0.752	0.293	4.85646e-119	MRV	Nudc
272	2.20402e-120	0.568025	0.814	0.37	4.93965e-116	MRV	Psme1
273	3.13335e-232	0.562424	0.335	0.001	7.02246e-228	MRV	Slfn1
274	8.73877e-158	0.5601	0.552	0.118	1.95853e-153	MRV	Dnajc21
275	4.73652e-147	0.559241	0.543	0.124	1.06155e-142	MRV	Slbp
276	4.63318e-153	0.55862	0.908	0.507	1.03839e-148	MRV	Arpp19
277	2.47854e-118	0.556935	0.784	0.35	5.55489e-114	MRV	Snrpd3
278	2.4324e-118	0.555628	0.789	0.348	5.45149e-114	MRV	Ndufa12
279	1.58242e-199	0.555052	0.435	0.044	3.54652e-195	MRV	Rfc3
280	4.53425e-118	0.553967	0.731	0.28	1.01622e-113	MRV	Rwdd1
281	1.43947e-155	0.553143	0.488	0.092	3.22614e-151	MRV	Dnmt1
282	2.17981e-128	0.549186	0.822	0.425	4.88539e-124	MRV	Mrpl18
283	8.8577e-134	0.548854	0.598	0.169	1.98519e-129	MRV	Ppp1r2
284	1.02491e-116	0.548222	0.663	0.223	2.29704e-112	MRV	Psip1
285	1.17198e-107	0.545199	0.793	0.368	2.62664e-103	MRV	Eif2s2
286	1.50955e-158	0.539266	0.498	0.093	3.38319e-154	MRV	Med19
287	5.91733e-161	0.538871	0.446	0.07	1.32619e-156	MRV	Gbp7
288	2.90294e-127	0.535158	0.366	0.062	6.50607e-123	MRV	Birc5
289	1.59779e-165	0.534181	0.461	0.071	3.58096e-161	MRV	Eif1a
290	9.869e-108	0.531864	0.691	0.265	2.21184e-103	MRV	Dtymk
291	2.84239e-147	0.531786	0.408	0.066	6.37037e-143	MRV	Idi1
292	1.273e-141	0.530038	0.896	0.53	2.85304e-137	MRV	Uqcrq
293	1.72019e-190	0.527804	0.933	0.701	3.85528e-186	MRV	H2afz
294	3.25784e-106	0.525702	0.799	0.368	7.30148e-102	MRV	Sap18
295	2.07744e-105	0.525089	0.748	0.298	4.65595e-101	MRV	St13
296	2.79521e-222	0.525074	0.344	0.006	6.26462e-218	MRV	Pydc3
297	4.19956e-134	0.524783	0.864	0.543	9.41204e-130	MRV	Anp32b
298	2.65656e-220	0.522931	0.391	0.02	5.95388e-216	MRV	Apitd1
299	6.65721e-103	0.519144	0.744	0.318	1.49201e-98	MRV	Eif1ax
300	2.70823e-116	0.519095	0.616	0.191	6.0697e-112	MRV	Nucks1
301	1.35727e-104	0.517448	0.774	0.362	3.04192e-100	MRV	Sf3b5
302	7.26909e-134	0.51427	0.525	0.124	1.62915e-129	MRV	Rrbp1
303	3.67828e-119	0.513778	0.861	0.481	8.24376e-115	MRV	Cox5a
304	5.94541e-106	0.512258	0.677	0.249	1.33248e-101	MRV	Cfdp1
305	2.24922e-106	0.511986	0.673	0.246	5.04095e-102	MRV	Snrpa1
306	1.14606e-102	0.511424	0.716	0.291	2.56855e-98	MRV	Strap
307	7.75607e-179	0.510544	0.378	0.034	1.73829e-174	MRV	Parp14
308	5.56946e-98	0.510147	0.71	0.292	1.24823e-93	MRV	Zfp91
309	1.83595e-100	0.508589	0.784	0.346	4.11474e-96	MRV	Cox17
310	4.84639e-100	0.508157	0.708	0.283	1.08617e-95	MRV	Ndufb6
311	3.6602e-98	0.507944	0.779	0.341	8.20324e-94	MRV	Ndufa5
312	3.51853e-132	0.506337	0.553	0.139	7.88573e-128	MRV	Polr2f
313	1.64135e-135	0.506174	0.518	0.12	3.6786e-131	MRV	Mrto4
314	1.15591e-104	0.502916	0.684	0.249	2.59062e-100	MRV	Ube2a
315	1.68852e-182	0.502901	0.381	0.033	3.78432e-178	MRV	Cebpb
316	1.09243e-98	0.502169	0.828	0.406	2.44835e-94	MRV	Pdcd5
317	6.36626e-141	0.501857	0.497	0.104	1.42681e-136	MRV	Exosc8
318	7.62888e-101	0.50109	0.631	0.23	1.70978e-96	MRV	Dnajb11
319	4.38703e-115	0.501071	0.591	0.179	9.83221e-111	MRV	Lsm6
320	6.10499e-182	0.499195	0.345	0.022	1.36825e-177	MRV	Irf9
321	2.3551e-141	0.498419	0.469	0.093	5.27824e-137	MRV	Nop58
322	3.50472e-102	0.497505	0.827	0.467	7.85477e-98	MRV	Prdx1
323	3.66807e-241	0.496091	0.974	0.788	8.22087e-237	MRV	Txn1
324	1.01965e-94	0.495963	0.639	0.244	2.28523e-90	MRV	Ifi203
325	2.25917e-95	0.495501	0.819	0.411	5.06325e-91	MRV	Eef1d
326	6.87545e-106	0.493759	0.529	0.16	1.54093e-101	MRV	Fdps
327	1.42576e-138	0.493573	0.492	0.103	3.19542e-134	MRV	Ing2
328	2.25785e-88	0.492545	0.785	0.406	5.06029e-84	MRV	H2-T23
329	1.07215e-105	0.490988	0.662	0.228	2.40289e-101	MRV	Timm17a
330	3.05347e-103	0.490856	0.584	0.194	6.84344e-99	MRV	Itgb1
331	2.06133e-149	0.490634	0.356	0.042	4.61986e-145	MRV	Ms4a6b
332	1.01152e-124	0.490452	0.482	0.112	2.26702e-120	MRV	Bola2
333	1.0344e-87	0.486232	0.804	0.421	2.31831e-83	MRV	Srsf2
334	2.38393e-90	0.485859	0.668	0.269	5.34287e-86	MRV	Hdgf
335	3.48673e-130	0.484657	0.918	0.639	7.81447e-126	MRV	Cd47
336	3.54791e-101	0.484558	0.849	0.478	7.95158e-97	MRV	Psma7
337	9.84675e-93	0.484059	0.824	0.543	2.20685e-88	MRV	Rgcc
338	1.00665e-93	0.483953	0.828	0.426	2.25609e-89	MRV	Cct8
339	1.25729e-168	0.483145	0.345	0.027	2.81784e-164	MRV	Spc24
340	1.97343e-106	0.482806	0.628	0.205	4.42286e-102	MRV	Mrps18c
341	8.38434e-89	0.48252	0.763	0.366	1.8791e-84	MRV	Nme1
342	7.25116e-103	0.481754	0.592	0.193	1.62513e-98	MRV	Canx
343	7.49101e-113	0.481679	0.551	0.158	1.67888e-108	MRV	Mrpl12
344	3.02209e-90	0.479673	0.815	0.41	6.77312e-86	MRV	Psmb5
345	3.82783e-87	0.477548	0.765	0.359	8.57894e-83	MRV	Zfp706
346	1.36933e-91	0.477328	0.819	0.429	3.06893e-87	MRV	Psmb2
347	1.17586e-101	0.477101	0.627	0.215	2.63533e-97	MRV	Ebna1bp2
348	7.78153e-152	0.475929	0.934	0.622	1.744e-147	MRV	Psma2
349	2.63008e-87	0.475164	0.721	0.316	5.89453e-83	MRV	Gnb1
350	2.71573e-133	0.474208	0.439	0.085	6.0865e-129	MRV	Anapc11
351	1.78006e-154	0.473662	0.922	0.634	3.98946e-150	MRV	Erh
352	7.43144e-140	0.47358	0.434	0.079	1.66554e-135	MRV	Acadl
353	9.89423e-90	0.472937	0.704	0.281	2.21749e-85	MRV	Vdac3
354	3.13199e-87	0.47272	0.813	0.411	7.01942e-83	MRV	Psma5
355	1.23791e-176	0.471789	0.307	0.013	2.7744e-172	MRV	Tk1
356	1.59964e-120	0.471313	0.411	0.085	3.58512e-116	MRV	Phgdh
357	2.13236e-104	0.471255	0.868	0.514	4.77904e-100	MRV	Snrpd2
358	1.51315e-84	0.471115	0.751	0.341	3.39128e-80	MRV	Psma4
359	7.38717e-141	0.470794	0.404	0.065	1.65561e-136	MRV	Whsc1
360	1.16717e-96	0.470522	0.555	0.183	2.61586e-92	MRV	Pdia3
361	1.07351e-211	0.468911	0.312	0.002	2.40594e-207	MRV	Ddx60
362	1.25895e-91	0.468075	0.633	0.237	2.82155e-87	MRV	Pdap1
363	4.34747e-92	0.46717	0.671	0.259	9.74355e-88	MRV	Eif6
364	4.08068e-102	0.4669	0.552	0.169	9.14563e-98	MRV	Mcm7
365	3.3267e-81	0.465068	0.808	0.41	7.45579e-77	MRV	Hnrnpdl
366	7.3202e-91	0.464511	0.65	0.243	1.6406e-86	MRV	1810037I17Rik
367	3.97425e-187	0.4642	0.333	0.016	8.9071e-183	MRV	E2f1
368	2.01974e-166	0.464044	0.361	0.034	4.52664e-162	MRV	Parp9
369	3.36837e-88	0.463919	0.666	0.253	7.54918e-84	MRV	Nsmce4a
370	1.14967e-82	0.463541	0.678	0.29	2.57664e-78	MRV	Smarca5
371	6.44358e-90	0.463268	0.634	0.237	1.44414e-85	MRV	Fkbp3
372	2.51604e-118	0.462853	0.457	0.106	5.63896e-114	MRV	Wdr43
373	2.57563e-96	0.462343	0.603	0.205	5.7725e-92	MRV	Dnajc2
374	5.58505e-100	0.462161	0.573	0.181	1.25172e-95	MRV	Smc6
375	3.86783e-98	0.461802	0.579	0.19	8.66858e-94	MRV	Tkt
376	9.80641e-85	0.461783	0.694	0.285	2.19781e-80	MRV	Kras
377	6.28168e-80	0.461694	0.76	0.358	1.40785e-75	MRV	Snrpd1
378	1.03138e-99	0.461682	0.539	0.167	2.31152e-95	MRV	Dnajc9
379	7.90172e-151	0.460556	0.381	0.049	1.77093e-146	MRV	Gnl3
380	1.09874e-105	0.459478	0.538	0.157	2.4625e-101	MRV	Exosc5
381	1.1622e-128	0.458881	0.398	0.069	2.60473e-124	MRV	Smc2
382	3.65061e-198	0.458673	0.325	0.01	8.18174e-194	MRV	Lap3
383	5.93908e-80	0.457719	0.712	0.309	1.33107e-75	MRV	Zcrb1
384	4.21562e-93	0.457099	0.635	0.227	9.44804e-89	MRV	1810022K09Rik
385	3.90215e-75	0.454507	0.767	0.395	8.7455e-71	MRV	Ldha
386	7.71029e-79	0.454317	0.709	0.319	1.72803e-74	MRV	Bzw1
387	5.75011e-162	0.454223	0.369	0.039	1.28871e-157	MRV	Nelfe
388	2.61655e-161	0.454118	0.941	0.698	5.86422e-157	MRV	Ybx1
389	2.70831e-119	0.453657	0.478	0.112	6.06986e-115	MRV	Rbbp7
390	1.95639e-121	0.453581	0.494	0.115	4.38466e-117	MRV	Aars
391	8.82535e-73	0.452778	0.8	0.446	1.97794e-68	MRV	Ly6e
392	1.08427e-81	0.451991	0.821	0.442	2.43007e-77	MRV	Ndufc2
393	3.96071e-173	0.451694	0.96	0.735	8.87673e-169	MRV	Hsp90ab1
394	7.10068e-85	0.451635	0.643	0.249	1.59141e-80	MRV	Tcp1
395	1.55611e-97	0.45022	0.53	0.162	3.48756e-93	MRV	Pmepa1
396	4.41235e-173	0.450143	0.281	0.007	9.88895e-169	MRV	AW112010
397	1.05983e-85	0.44902	0.629	0.238	2.37529e-81	MRV	Ywhah
398	5.30503e-183	0.448857	0.341	0.02	1.18896e-178	MRV	Prim1
399	6.61669e-142	0.446979	0.391	0.058	1.48293e-137	MRV	Psmc3ip
400	1.36765e-97	0.446859	0.568	0.179	3.06518e-93	MRV	Hspa14
401	1.59302e-95	0.446795	0.584	0.195	3.57028e-91	MRV	Txnl4a
402	9.23352e-122	0.446715	0.465	0.103	2.06942e-117	MRV	Hat1
403	2.70518e-111	0.446349	0.477	0.119	6.06286e-107	MRV	Amd1
404	6.41046e-151	0.445972	0.29	0.019	1.43671e-146	MRV	Snx14
405	1.17974e-77	0.444813	0.664	0.281	2.64404e-73	MRV	Gm8186
406	1.21648e-146	0.441939	0.387	0.053	2.72638e-142	MRV	Mcm4
407	7.40382e-74	0.439244	0.622	0.262	1.65934e-69	MRV	Tubb4b
408	2.16843e-96	0.436287	0.524	0.16	4.8599e-92	MRV	Rbmxl1
409	8.11312e-73	0.436257	0.776	0.41	1.81831e-68	MRV	Ndufc1
410	1.8264e-93	0.436147	0.544	0.174	4.09333e-89	MRV	Ghitm
411	2.93725e-103	0.436105	0.489	0.133	6.58297e-99	MRV	Ddx21
412	4.17399e-72	0.43564	0.727	0.34	9.35475e-68	MRV	Rbm8a
413	6.31459e-75	0.43523	0.644	0.272	1.41523e-70	MRV	Banf1
414	2.09514e-148	0.434382	0.94	0.683	4.69562e-144	MRV	Ndufa4
415	8.26017e-86	0.433271	0.565	0.196	1.85127e-81	MRV	Smchd1
416	8.30985e-98	0.433235	0.521	0.156	1.8624e-93	MRV	Hprt
417	2.60881e-73	0.433031	0.686	0.303	5.84687e-69	MRV	Chmp4b
418	1.8798e-76	0.432726	0.82	0.475	4.213e-72	MRV	Rap1a
419	1.24302e-104	0.432455	0.496	0.134	2.78586e-100	MRV	Stra13
420	3.40705e-83	0.431294	0.608	0.227	7.63587e-79	MRV	Bri3
421	8.83292e-74	0.431213	0.621	0.256	1.97963e-69	MRV	Mat2a
422	6.80758e-126	0.43117	0.917	0.677	1.52572e-121	MRV	Calm1
423	1.64045e-69	0.43104	0.693	0.334	3.67658e-65	MRV	Dnajc3
424	1.58556e-74	0.428136	0.694	0.298	3.55355e-70	MRV	Tomm5
425	1.71847e-173	0.427889	0.308	0.015	3.85144e-169	MRV	Cenpm
426	1.58082e-88	0.427224	0.892	0.561	3.54293e-84	MRV	Psma3
427	2.06687e-86	0.426559	0.536	0.179	4.63227e-82	MRV	2700029M09Rik
428	3.56293e-156	0.426477	0.346	0.034	7.98525e-152	MRV	Rrm1
429	5.83214e-69	0.426435	0.704	0.321	1.3071e-64	MRV	Nudt21
430	9.96047e-148	0.424404	0.302	0.024	2.23234e-143	MRV	Isg20
431	8.38788e-81	0.423578	0.863	0.56	1.87989e-76	MRV	Ncl
432	4.84651e-68	0.42323	0.653	0.29	1.0862e-63	MRV	Rpa3
433	1.83701e-105	0.423081	0.483	0.128	4.1171e-101	MRV	Nudt5
434	1.11365e-167	0.422165	0.966	0.785	2.49592e-163	MRV	Hspa8
435	2.44361e-67	0.421877	0.759	0.395	5.47662e-63	MRV	Mrpl30
436	3.81606e-81	0.421758	0.653	0.245	8.55254e-77	MRV	Emc6
437	3.64808e-79	0.419905	0.637	0.244	8.17608e-75	MRV	Sap30l
438	8.80071e-134	0.419872	0.944	0.692	1.97241e-129	MRV	Eif5a
439	1.99223e-71	0.419721	0.567	0.23	4.46498e-67	MRV	Vimp
440	1.88003e-85	0.41895	0.505	0.162	4.21353e-81	MRV	Tmpo
441	3.27818e-73	0.418455	0.839	0.516	7.34705e-69	MRV	Ppib
442	2.40483e-72	0.418425	0.602	0.248	5.3897e-68	MRV	Atp1a1
443	4.20238e-70	0.418347	0.654	0.275	9.41838e-66	MRV	Ddx39
444	1.13497e-122	0.418019	0.443	0.091	2.5437e-118	MRV	Tsfm
445	2.81171e-116	0.417876	0.416	0.085	6.3016e-112	MRV	Rfc2
446	6.84412e-118	0.41777	0.445	0.096	1.53391e-113	MRV	Nip7
447	8.41147e-68	0.417381	0.69	0.31	1.88518e-63	MRV	Phb2
448	1.55309e-127	0.417073	0.354	0.052	3.48077e-123	MRV	Cdyl2
449	5.48941e-156	0.416915	0.314	0.023	1.23029e-151	MRV	Runx3
450	1.99688e-176	0.416375	0.29	0.008	4.4754e-172	MRV	Zcwpw1
451	4.3249e-67	0.415828	0.677	0.3	9.69296e-63	MRV	Sarnp
452	4.36559e-64	0.414116	0.719	0.365	9.78416e-60	MRV	Lsm5
453	4.30906e-100	0.413738	0.471	0.127	9.65747e-96	MRV	Sod2
454	2.34672e-89	0.413273	0.901	0.586	5.25948e-85	MRV	Usmg5
455	2.3437e-142	0.411164	0.345	0.04	5.25271e-138	MRV	Apex1
456	1.53728e-139	0.411055	0.348	0.043	3.44536e-135	MRV	Creld2
457	4.12535e-92	0.410682	0.499	0.151	9.24574e-88	MRV	Ppid
458	2.18245e-86	0.410392	0.426	0.123	4.89131e-82	MRV	Shisa5
459	2.14189e-162	0.410294	0.279	0.01	4.8004e-158	MRV	Srm
460	6.73002e-82	0.4102	0.552	0.192	1.50833e-77	MRV	Psmd7
461	1.08921e-167	0.409585	0.304	0.015	2.44113e-163	MRV	Alad
462	6.05213e-89	0.408832	0.531	0.17	1.3564e-84	MRV	Suds3
463	2.20893e-109	0.408499	0.348	0.064	4.95065e-105	MRV	Tapbp
464	2.49539e-65	0.407773	0.704	0.325	5.59267e-61	MRV	Bag1
465	3.05401e-62	0.407545	0.746	0.39	6.84464e-58	MRV	Eif5
466	2.8532e-112	0.407505	0.403	0.084	6.39459e-108	MRV	Clic4
467	2.37075e-142	0.407217	0.364	0.046	5.31333e-138	MRV	Pno1
468	3.29965e-81	0.406184	0.571	0.202	7.39518e-77	MRV	Med28
469	2.65685e-118	0.404827	0.406	0.079	5.95453e-114	MRV	Atad2
470	1.10113e-65	0.404738	0.796	0.491	2.46786e-61	MRV	Arf1
471	3.70373e-108	0.404273	0.399	0.086	8.3008e-104	MRV	Lman1
472	1.52497e-143	0.403353	0.334	0.035	3.41776e-139	MRV	Mms22l
473	9.15747e-174	0.403321	0.292	0.01	2.05237e-169	MRV	Cdc45
474	3.96613e-92	0.402071	0.491	0.145	8.88888e-88	MRV	Sar1a
475	3.0532e-101	0.401308	0.434	0.108	6.84284e-97	MRV	Hspa9
476	2.18402e-108	0.401127	0.411	0.09	4.89482e-104	MRV	Mcmbp
477	6.85756e-84	0.401077	0.884	0.582	1.53692e-79	MRV	Uqcr10
478	1.49847e-64	0.400537	0.839	0.483	3.35838e-60	MRV	Ndufa1
479	3.55034e-111	0.399737	0.348	0.062	7.95702e-107	MRV	Hmgn5
480	1.27751e-136	0.399513	0.325	0.037	2.86316e-132	MRV	Gsr
481	6.50187e-65	0.399242	0.665	0.295	1.4572e-60	MRV	Rbm17
482	5.02362e-63	0.399096	0.802	0.502	1.12589e-58	MRV	Pabpc1
483	1.32063e-63	0.397976	0.652	0.292	2.9598e-59	MRV	Fubp1
484	1.41695e-89	0.396867	0.492	0.147	3.17566e-85	MRV	Mrps28
485	2.91563e-103	0.396521	0.446	0.11	6.53451e-99	MRV	Cdc34
486	2.61623e-63	0.396185	0.671	0.297	5.86349e-59	MRV	Srsf10
487	2.49167e-60	0.394403	0.668	0.313	5.58432e-56	MRV	Ube2n
488	1.10157e-245	0.394227	0.984	0.885	2.46885e-241	MRV	Rps2
489	1.51919e-110	0.393972	0.355	0.065	3.4048e-106	MRV	Tagln2
490	1.29835e-64	0.393948	0.84	0.516	2.90986e-60	MRV	Hnrnpab
491	8.71916e-94	0.393717	0.406	0.103	1.95414e-89	MRV	Gars
492	1.61808e-113	0.393265	0.407	0.083	3.62644e-109	MRV	Polr2l
493	2.15535e-83	0.392709	0.531	0.176	4.83057e-79	MRV	Gtf2e2
494	5.72322e-58	0.392072	0.722	0.352	1.28269e-53	MRV	Ost4
495	1.42839e-123	0.391439	0.352	0.054	3.20132e-119	MRV	Bola1
496	6.15903e-76	0.390214	0.537	0.192	1.38036e-71	MRV	Vps29
497	3.54614e-55	0.387799	0.75	0.401	7.9476e-51	MRV	Sec11c
498	8.08892e-81	0.387519	0.537	0.179	1.81289e-76	MRV	Psmg4
499	1.70669e-114	0.387027	0.368	0.066	3.82504e-110	MRV	Utp18
500	3.28137e-59	0.386789	0.701	0.329	7.35421e-55	MRV	Dcun1d5
501	7.55807e-83	0.386629	0.498	0.158	1.69391e-78	MRV	Mrpl41
502	9.99343e-71	0.385977	0.593	0.232	2.23973e-66	MRV	Atp5l
503	6.5892e-74	0.385756	0.508	0.182	1.47677e-69	MRV	Bcl7c
504	2.18286e-110	0.385741	0.361	0.067	4.89222e-106	MRV	Rrp15
505	2.98867e-67	0.385726	0.846	0.534	6.69821e-63	MRV	Uqcr11
506	7.99421e-163	0.385124	0.278	0.01	1.79166e-158	MRV	Rad51ap1
507	2.52445e-99	0.384914	0.42	0.101	5.6578e-95	MRV	Pgp
508	1.47518e-61	0.384865	0.63	0.276	3.30617e-57	MRV	Psma1
509	8.18455e-93	0.384432	0.475	0.132	1.83432e-88	MRV	Uchl5
510	1.26086e-98	0.383829	0.328	0.062	2.82584e-94	MRV	Top2a
511	6.43996e-56	0.383806	0.758	0.407	1.44332e-51	MRV	Eif3c
512	1.75126e-91	0.383264	0.449	0.123	3.92492e-87	MRV	Naa20
513	1.5021e-56	0.38258	0.83	0.474	3.36651e-52	MRV	Taf10
514	2.15634e-58	0.382176	0.671	0.309	4.83278e-54	MRV	Snrnp27
515	4.13693e-100	0.382157	0.437	0.107	9.27168e-96	MRV	Etfa
516	7.29991e-56	0.381499	0.738	0.377	1.63606e-51	MRV	Ube2e3
517	5.06135e-82	0.381415	0.439	0.131	1.13435e-77	MRV	Slc3a2
518	4.41593e-82	0.380845	0.912	0.627	9.89697e-78	MRV	2010107E04Rik
519	3.09705e-59	0.379998	0.644	0.283	6.94111e-55	MRV	Eif5b
520	3.23065e-64	0.379106	0.602	0.251	7.24053e-60	MRV	Serp1
521	2.00049e-85	0.378618	0.49	0.151	4.4835e-81	MRV	Dnajc15
522	2.18892e-63	0.377597	0.868	0.544	4.90582e-59	MRV	Park7
523	6.04033e-67	0.37756	0.567	0.225	1.35376e-62	MRV	Asf1a
524	2.08837e-89	0.377281	0.388	0.097	4.68045e-85	MRV	Larp1
525	1.24981e-87	0.376697	0.373	0.092	2.80108e-83	MRV	Pim1
526	1.94927e-157	0.376478	0.268	0.009	4.36871e-153	MRV	Nampt
527	9.35695e-65	0.376203	0.611	0.246	2.09708e-60	MRV	Ilkap
528	1.52255e-157	0.375981	0.274	0.011	3.41234e-153	MRV	Dscc1
529	2.7466e-58	0.375828	0.671	0.302	6.15568e-54	MRV	Llph
530	2.31546e-62	0.374795	0.583	0.24	5.18942e-58	MRV	Lsm3
531	1.30015e-96	0.374699	0.401	0.094	2.91391e-92	MRV	Rpf2
532	7.44167e-53	0.374468	0.718	0.358	1.66783e-48	MRV	Tceb1
533	3.46989e-107	0.374066	0.368	0.071	7.77671e-103	MRV	Rpa2
534	6.89698e-144	0.373708	0.26	0.012	1.54575e-139	MRV	Ybx3
535	5.17786e-66	0.373641	0.571	0.227	1.16046e-61	MRV	Tomm40
536	8.90713e-87	0.372997	0.905	0.658	1.99627e-82	MRV	Gnas
537	4.50468e-52	0.372971	0.723	0.388	1.00959e-47	MRV	Swi5
538	7.99047e-112	0.372741	0.335	0.055	1.79082e-107	MRV	Pphln1
539	2.48507e-74	0.372735	0.518	0.18	5.56953e-70	MRV	Ppm1g
540	1.64636e-62	0.372451	0.561	0.227	3.68981e-58	MRV	Supt16
541	7.84745e-54	0.372082	0.787	0.45	1.75877e-49	MRV	Sf3b6
542	2.61909e-79	0.372051	0.46	0.145	5.86991e-75	MRV	Paics
543	2.03733e-121	0.372042	0.331	0.047	4.56606e-117	MRV	Fxn
544	1.34376e-118	0.371615	0.373	0.064	3.01163e-114	MRV	Fen1
545	6.62347e-49	0.371436	0.762	0.419	1.48445e-44	MRV	Snhg1
546	2.13748e-52	0.371355	0.805	0.463	4.79053e-48	MRV	U2af1
547	2.58799e-54	0.370842	0.686	0.331	5.80021e-50	MRV	Rala
548	1.67126e-124	0.369794	0.324	0.042	3.74563e-120	MRV	Chaf1b
549	1.2133e-93	0.369595	0.942	0.702	2.71925e-89	MRV	Psmb8
550	1.16781e-116	0.36885	0.337	0.052	2.6173e-112	MRV	Ndufaf2
551	3.61119e-59	0.368825	0.597	0.255	8.09339e-55	MRV	Rcc2
552	4.42749e-65	0.368778	0.577	0.228	9.92288e-61	MRV	Arf6
553	3.47108e-107	0.368749	0.333	0.057	7.77939e-103	MRV	Nolc1
554	1.30815e-102	0.3687	0.355	0.07	2.93182e-98	MRV	Gclm
555	9.3244e-126	0.368499	0.302	0.034	2.08978e-121	MRV	Wdr76
556	6.68589e-107	0.368299	0.403	0.086	1.49844e-102	MRV	Gins4
557	2.77797e-113	0.367455	0.346	0.058	6.22598e-109	MRV	Rrp9
558	1.06302e-105	0.365793	0.341	0.061	2.38244e-101	MRV	Mcm2
559	7.14769e-134	0.364661	0.262	0.017	1.60194e-129	MRV	Shmt2
560	1.09826e-109	0.364597	0.321	0.05	2.46141e-105	MRV	Rrs1
561	6.5853e-66	0.363696	0.877	0.588	1.4759e-61	MRV	Atp5k
562	1.03301e-49	0.363006	0.736	0.373	2.31517e-45	MRV	Ndufb4
563	3.06093e-55	0.362816	0.613	0.278	6.86016e-51	MRV	Krtcap2
564	7.72121e-73	0.362388	0.509	0.175	1.73048e-68	MRV	Dpy30
565	5.44076e-90	0.362056	0.425	0.111	1.21938e-85	MRV	Eif1ad
566	2.21547e-85	0.36189	0.445	0.126	4.96532e-81	MRV	Oser1
567	8.98422e-91	0.361205	0.383	0.093	2.01354e-86	MRV	Cdk2ap1
568	1.31176e-75	0.36106	0.436	0.137	2.93992e-71	MRV	Pla2g12a
569	2.42919e-59	0.359113	0.602	0.252	5.4443e-55	MRV	Rsl1d1
570	1.07793e-48	0.358525	0.718	0.357	2.41585e-44	MRV	Polr2j
571	6.19387e-91	0.358188	0.39	0.095	1.38817e-86	MRV	Eef1e1
572	1.67871e-98	0.357884	0.937	0.716	3.76233e-94	MRV	Sec61g
573	3.78218e-54	0.356902	0.614	0.274	8.47662e-50	MRV	Cct3
574	2.14522e-83	0.356175	0.401	0.108	4.80787e-79	MRV	Mitd1
575	7.06308e-95	0.355828	0.366	0.08	1.58298e-90	MRV	Dynll2
576	1.9435e-46	0.355341	0.768	0.411	4.35578e-42	MRV	Mrps24
577	9.88566e-74	0.355194	0.452	0.145	2.21557e-69	MRV	Tmed5
578	1.72085e-89	0.354513	0.391	0.096	3.85676e-85	MRV	Anapc15
579	4.30569e-106	0.354266	0.307	0.047	9.6499e-102	MRV	Rrm2
580	2.03295e-111	0.354265	0.314	0.047	4.55624e-107	MRV	Tfrc
581	1.00146e-91	0.354188	0.404	0.1	2.24446e-87	MRV	Exosc7
582	1.45934e-139	0.353827	0.281	0.02	3.27067e-135	MRV	Vars
583	1.24511e-84	0.353445	0.41	0.111	2.79054e-80	MRV	Api5
584	2.91031e-78	0.352103	0.419	0.124	6.52258e-74	MRV	Ak6
585	7.03277e-52	0.351999	0.647	0.288	1.57619e-47	MRV	Pin1
586	3.88701e-46	0.351708	0.736	0.398	8.71156e-42	MRV	Rbbp4
587	8.84506e-95	0.351362	0.33	0.066	1.98236e-90	MRV	Insig1
588	2.71684e-81	0.351315	0.441	0.128	6.08898e-77	MRV	Pfdn6
589	1.99629e-112	0.351076	0.29	0.037	4.47408e-108	MRV	Ppat
590	1.47042e-64	0.350597	0.531	0.199	3.29551e-60	MRV	Hras
591	5.48444e-46	0.35047	0.782	0.471	1.22917e-41	MRV	Dad1
592	7.77242e-136	0.350406	0.257	0.015	1.74196e-131	MRV	Slfn8
593	1.23106e-76	0.350373	0.374	0.104	2.75905e-72	MRV	Setd8
594	1.66902e-53	0.350074	0.622	0.279	3.7406e-49	MRV	Ufm1
595	4.06336e-75	0.34948	0.482	0.157	9.1068e-71	MRV	Arl1
596	7.4281e-44	0.349293	0.79	0.448	1.66479e-39	MRV	Tbca
597	1.34112e-55	0.348283	0.602	0.26	3.00571e-51	MRV	Cuta
598	2.02779e-58	0.348055	0.592	0.244	4.54468e-54	MRV	Pin4
599	1.34858e-52	0.347649	0.627	0.279	3.02244e-48	MRV	Ppig
600	3.711e-91	0.347642	0.314	0.061	8.3171e-87	MRV	Itga4
601	9.92278e-60	0.347258	0.581	0.241	2.22389e-55	MRV	Ssbp1
602	8.00805e-58	0.346667	0.595	0.25	1.79476e-53	MRV	Fam96b
603	9.95726e-80	0.346505	0.422	0.122	2.23162e-75	MRV	Casp8ap2
604	3.24357e-128	0.346074	0.263	0.02	7.26948e-124	MRV	Zmynd19
605	3.12592e-93	0.345982	0.383	0.088	7.00581e-89	MRV	Nxt1
606	1.64005e-49	0.34595	0.667	0.313	3.67569e-45	MRV	Pfdn2
607	3.04607e-42	0.345867	0.767	0.427	6.82685e-38	MRV	Ube2l3
608	4.51381e-62	0.345766	0.448	0.163	1.01163e-57	MRV	Ier2
609	2.48537e-43	0.345752	0.748	0.438	5.57021e-39	MRV	Calm3
610	3.93439e-57	0.345469	0.553	0.228	8.81775e-53	MRV	Psmd6
611	1.92724e-114	0.344902	0.285	0.035	4.31933e-110	MRV	Pold3
612	2.69243e-50	0.344239	0.636	0.292	6.03426e-46	MRV	Pam16
613	7.66189e-83	0.344106	0.924	0.707	1.71718e-78	MRV	Sec61b
614	7.83061e-43	0.343836	0.783	0.444	1.755e-38	MRV	Ndufa11
615	1.0684e-57	0.342999	0.581	0.239	2.39451e-53	MRV	Snrnp40
616	2.09678e-64	0.342924	0.496	0.183	4.6993e-60	MRV	Fdx1
617	7.14518e-60	0.342582	0.552	0.215	1.60138e-55	MRV	Psmc2
618	1.05219e-60	0.342329	0.558	0.22	2.35817e-56	MRV	Ube2v2
619	1.23747e-58	0.341957	0.565	0.231	2.77342e-54	MRV	Rab10
620	5.39384e-81	0.341884	0.408	0.113	1.20887e-76	MRV	Ssr1
621	1.88225e-66	0.341808	0.479	0.169	4.2185e-62	MRV	Arl4a
622	8.00054e-43	0.341378	0.761	0.43	1.79308e-38	MRV	Ddx39b
623	2.90722e-43	0.341344	0.731	0.394	6.51566e-39	MRV	Timm13
624	2.27791e-81	0.340057	0.42	0.118	5.10526e-77	MRV	Gtl3
625	7.62133e-91	0.339819	0.32	0.064	1.70809e-86	MRV	Dtx3l
626	1.98287e-50	0.339422	0.593	0.266	4.44402e-46	MRV	Ddx24
627	5.02282e-82	0.339419	0.409	0.112	1.12571e-77	MRV	Sssca1
628	1.99108e-52	0.339182	0.582	0.256	4.4624e-48	MRV	G3bp1
629	3.15229e-50	0.339161	0.634	0.291	7.06491e-46	MRV	Mbd3
630	7.04778e-123	0.338493	0.258	0.021	1.57955e-118	MRV	Siah2
631	1.3736e-80	0.338418	0.363	0.093	3.0785e-76	MRV	Dkc1
632	1.88355e-64	0.338156	0.506	0.182	4.22142e-60	MRV	Eif2s3y
633	4.07033e-82	0.337916	0.369	0.094	9.12243e-78	MRV	Armc1
634	1.94982e-95	0.337815	0.343	0.069	4.36994e-91	MRV	Atp2a2
635	1.68979e-66	0.337738	0.457	0.158	3.78716e-62	MRV	Rnf130
636	3.07715e-79	0.337369	0.415	0.117	6.8965e-75	MRV	Vrk1
637	4.11486e-76	0.337108	0.399	0.116	9.22221e-72	MRV	Phb
638	4.48583e-83	0.336916	0.38	0.099	1.00536e-78	MRV	Cct6a
639	2.74872e-65	0.336823	0.501	0.18	6.16044e-61	MRV	Ahsa1
640	1.20884e-43	0.336406	0.713	0.361	2.70925e-39	MRV	Grpel1
641	2.2933e-43	0.336364	0.84	0.525	5.13976e-39	MRV	Atp5o
642	1.48854e-97	0.336167	0.32	0.059	3.33613e-93	MRV	Trim25
643	1.49781e-69	0.336059	0.427	0.137	3.35689e-65	MRV	Cisd1
644	8.05057e-43	0.335962	0.716	0.368	1.80429e-38	MRV	Mrpl20
645	4.67231e-105	0.335936	0.296	0.044	1.04716e-100	MRV	Btg3
646	4.34251e-96	0.335749	0.355	0.074	9.73244e-92	MRV	Mrpl17
647	4.07148e-52	0.335707	0.574	0.253	9.125e-48	MRV	Ddost
648	3.30013e-69	0.335543	0.469	0.158	7.39626e-65	MRV	Rpl7l1
649	2.0246e-42	0.335439	0.698	0.367	4.53752e-38	MRV	Lsm4
650	9.49091e-45	0.334949	0.505	0.242	2.1271e-40	MRV	Crip1
651	3.16829e-48	0.333604	0.621	0.292	7.10077e-44	MRV	Prmt1
652	1.16709e-66	0.333126	0.933	0.674	2.61569e-62	MRV	Atp5j
653	1.94749e-43	0.333068	0.84	0.528	4.36472e-39	MRV	Ndufb8
654	1.33287e-77	0.331666	0.418	0.121	2.98724e-73	MRV	Polr2h
655	3.17477e-93	0.331657	0.323	0.063	7.11529e-89	MRV	Golt1b
656	2.87699e-82	0.331406	0.384	0.1	6.4479e-78	MRV	Dph3
657	1.19382e-45	0.330591	0.614	0.298	2.67558e-41	MRV	Lmo4
658	3.76765e-94	0.330586	0.328	0.065	8.44406e-90	MRV	Ubl4
659	1.82163e-100	0.330369	0.348	0.067	4.08264e-96	MRV	Rpp30
660	3.03265e-80	0.329997	0.384	0.101	6.79677e-76	MRV	2410127L17Rik
661	1.15979e-72	0.329892	0.433	0.135	2.59932e-68	MRV	Brix1
662	1.95719e-51	0.329836	0.572	0.25	4.38646e-47	MRV	Cggbp1
663	1.76176e-57	0.3296	0.527	0.208	3.94845e-53	MRV	Txndc9
664	7.02825e-57	0.329244	0.484	0.19	1.57517e-52	MRV	Ier5
665	8.07102e-41	0.328929	0.826	0.521	1.80888e-36	MRV	Ndufb7
666	4.4788e-59	0.328894	0.49	0.186	1.00379e-54	MRV	Sms
667	1.01646e-42	0.328495	0.799	0.499	2.27808e-38	MRV	Cox7b
668	2.18571e-73	0.328411	0.356	0.096	4.89861e-69	MRV	Hmgb3
669	1.71295e-103	0.327652	0.309	0.05	3.83906e-99	MRV	Rnaseh2b
670	1.01597e-46	0.327561	0.643	0.295	2.27699e-42	MRV	Timm10b
671	1.24999e-104	0.327503	0.287	0.041	2.80148e-100	MRV	Xpo1
672	2.48977e-45	0.327038	0.87	0.573	5.58007e-41	MRV	Ndufb9
673	2.95362e-38	0.326346	0.761	0.434	6.61966e-34	MRV	Gtf2h5
674	1.08345e-92	0.32623	0.331	0.066	2.42824e-88	MRV	Rpn1
675	5.76136e-127	0.326167	0.968	0.819	1.29124e-122	MRV	Npm1
676	1.45282e-92	0.325548	0.335	0.068	3.25605e-88	MRV	Spcs3
677	3.6736e-65	0.324452	0.429	0.143	8.23328e-61	MRV	Zwint
678	6.12605e-56	0.324302	0.523	0.21	1.37297e-51	MRV	Ddx18
679	3.72803e-67	0.323968	0.44	0.145	8.35526e-63	MRV	Aasdhppt
680	8.12996e-42	0.323876	0.642	0.321	1.82209e-37	MRV	Eny2
681	5.37912e-54	0.323569	0.521	0.214	1.20557e-49	MRV	Mrps36
682	3.55274e-45	0.323513	0.632	0.296	7.96239e-41	MRV	Srsf9
683	9.89417e-55	0.322855	0.501	0.203	2.21748e-50	MRV	Zfand5
684	5.78308e-39	0.322668	0.787	0.483	1.2961e-34	MRV	Uqcrb
685	2.82978e-70	0.321728	0.396	0.119	6.3421e-66	MRV	Gm10221
686	8.62646e-36	0.320231	0.773	0.435	1.93336e-31	MRV	Ndufs6
687	1.2834e-68	0.319941	0.423	0.134	2.87635e-64	MRV	Nudcd2
688	2.26963e-94	0.319898	0.318	0.06	5.08671e-90	MRV	Coq2
689	1.04986e-89	0.319507	0.267	0.043	2.35295e-85	MRV	Msmo1
690	7.39369e-59	0.31933	0.287	0.082	1.65707e-54	MRV	H2-Q7
691	3.15351e-62	0.319129	0.488	0.177	7.06766e-58	MRV	Vma21
692	6.41579e-48	0.319094	0.527	0.231	1.43791e-43	MRV	Lmnb1
693	2.43209e-41	0.318906	0.664	0.334	5.45079e-37	MRV	Zc3h15
694	2.99248e-53	0.318852	0.572	0.24	6.70675e-49	MRV	Hypk
695	4.78389e-41	0.318261	0.634	0.323	1.07217e-36	MRV	Arpc5l
696	2.56388e-48	0.318168	0.845	0.609	5.74616e-44	MRV	Cbx3
697	6.78323e-99	0.317474	0.26	0.034	1.52026e-94	MRV	Ppp3ca
698	7.52766e-48	0.317323	0.521	0.23	1.6871e-43	MRV	Emb
699	4.91304e-39	0.317103	0.723	0.379	1.10111e-34	MRV	Rer1
700	1.03028e-45	0.317064	0.579	0.263	2.30907e-41	MRV	Cyc1
701	1.02766e-52	0.316934	0.504	0.203	2.3032e-48	MRV	Tcea1
702	1.07972e-76	0.316921	0.339	0.084	2.41987e-72	MRV	Tmem248
703	1.86639e-65	0.316903	0.43	0.142	4.18296e-61	MRV	Atg5
704	4.47858e-119	0.316266	0.277	0.029	1.00374e-114	MRV	Mad2l1
705	1.64582e-41	0.316244	0.629	0.309	3.68862e-37	MRV	Med30
706	3.97973e-36	0.315747	0.799	0.489	8.91938e-32	MRV	Hmgn1
707	4.39544e-57	0.31543	0.454	0.17	9.85106e-53	MRV	Ubtf
708	8.22286e-68	0.315398	0.4	0.124	1.84291e-63	MRV	Ccnh
709	1.29731e-105	0.315393	0.265	0.032	2.90754e-101	MRV	Slc25a39
710	6.17089e-104	0.314043	0.288	0.041	1.38302e-99	MRV	Ppil1
711	1.41519e-49	0.313716	0.471	0.193	3.17173e-45	MRV	Arap2
712	2.62527e-35	0.313237	0.706	0.437	5.88375e-31	MRV	Ostc
713	1.62291e-68	0.313204	0.405	0.126	3.63726e-64	MRV	Rpn2
714	8.62306e-95	0.313	0.28	0.044	1.9326e-90	MRV	Cdc25a
715	3.78855e-69	0.312969	0.418	0.129	8.49089e-65	MRV	Nubp1
716	3.76668e-136	0.312943	0.973	0.838	8.44188e-132	MRV	Cox7c
717	2.2704e-45	0.312909	0.616	0.283	5.08843e-41	MRV	Emc7
718	3.83396e-66	0.312358	0.385	0.119	8.59267e-62	MRV	Nars
719	1.46424e-39	0.312346	0.65	0.335	3.28165e-35	MRV	Drap1
720	2.29064e-68	0.312342	0.399	0.122	5.13378e-64	MRV	Mphosph10
721	7.22549e-38	0.312209	0.823	0.524	1.61938e-33	MRV	Psmb3
722	1.22789e-64	0.312156	0.426	0.142	2.75195e-60	MRV	Zc3hav1
723	3.18665e-37	0.312	0.737	0.442	7.14192e-33	MRV	Cd81
724	2.05764e-64	0.311089	0.459	0.157	4.61159e-60	MRV	Fcf1
725	1.68948e-64	0.310473	0.438	0.146	3.78647e-60	MRV	Bccip
726	3.77312e-19	0.310467	0.358	0.224	8.45632e-15	MRV	Hist1h2ap
727	4.0207e-62	0.309697	0.429	0.146	9.0112e-58	MRV	Gtpbp4
728	2.47703e-50	0.309576	0.891	0.641	5.55152e-46	MRV	Atp5g3
729	1.9016e-74	0.309355	0.377	0.104	4.26186e-70	MRV	Mrps7
730	1.56452e-42	0.308785	0.605	0.287	3.5064e-38	MRV	Psmb7
731	4.83137e-83	0.308771	0.345	0.081	1.08281e-78	MRV	Snrnp25
732	1.19056e-105	0.30824	0.262	0.03	2.66828e-101	MRV	Cdk1
733	7.31747e-113	0.307907	0.263	0.027	1.63999e-108	MRV	Rbl1
734	3.15178e-56	0.307699	0.479	0.182	7.06377e-52	MRV	Chchd7
735	1.39715e-41	0.307419	0.597	0.286	3.13129e-37	MRV	Cetn3
736	4.57915e-70	0.307347	0.386	0.113	1.02628e-65	MRV	Eif3j1
737	5.97671e-46	0.307262	0.591	0.269	1.3395e-41	MRV	Chchd3
738	1.37756e-70	0.307261	0.336	0.09	3.0874e-66	MRV	Rif1
739	6.35272e-74	0.307212	0.383	0.107	1.42377e-69	MRV	Psmd1
740	6.60172e-34	0.307198	0.732	0.451	1.47958e-29	MRV	Tnfaip8
741	7.75179e-78	0.306943	0.309	0.07	1.73733e-73	MRV	Timm9
742	4.48075e-70	0.306827	0.377	0.109	1.00423e-65	MRV	Eprs
743	3.47646e-81	0.305196	0.276	0.054	7.79145e-77	MRV	Cenpv
744	1.27976e-66	0.305109	0.428	0.139	2.8682e-62	MRV	Slmo2
745	2.27244e-103	0.304953	0.941	0.786	5.09299e-99	MRV	Rpl14
746	6.97576e-93	0.304911	0.264	0.039	1.56341e-88	MRV	Znhit6
747	8.51304e-61	0.304568	0.453	0.159	1.90794e-56	MRV	Cnih4
748	1.10717e-74	0.304516	0.298	0.068	2.48138e-70	MRV	Gm26825
749	1.31062e-41	0.304514	0.569	0.272	2.93736e-37	MRV	Lsm12
750	7.35698e-44	0.304285	0.583	0.269	1.64885e-39	MRV	Taf1d
751	4.5716e-43	0.304102	0.583	0.271	1.02459e-38	MRV	Myeov2
752	1.0836e-46	0.303855	0.533	0.232	2.42857e-42	MRV	Stag1
753	3.9233e-106	0.303575	0.279	0.036	8.7929e-102	MRV	Pmf1
754	5.91117e-64	0.30336	0.417	0.136	1.32481e-59	MRV	Csnk2a2
755	1.61127e-47	0.303263	0.532	0.229	3.61118e-43	MRV	Gmps
756	2.90572e-66	0.303125	0.377	0.114	6.51229e-62	MRV	Egln1
757	1.95883e-62	0.302684	0.376	0.119	4.39014e-58	MRV	Eif3b
758	4.34589e-76	0.302675	0.352	0.09	9.74e-72	MRV	Gtf3a
759	7.86828e-73	0.301736	0.369	0.102	1.76344e-68	MRV	Vcpkmt
760	1.21104e-48	0.301727	0.471	0.195	2.71419e-44	MRV	Trim27
761	5.3628e-55	0.301327	0.456	0.173	1.20191e-50	MRV	Hspa4
762	1.29239e-70	0.300351	0.364	0.102	2.89652e-66	MRV	Usp50
763	3.42182e-35	0.300306	0.848	0.565	7.66899e-31	MRV	Ndufa2
764	5.30335e-33	0.299919	0.474	0.251	1.18859e-28	MRV	H2-Q4
765	1.79895e-49	0.299876	0.48	0.195	4.03181e-45	MRV	Nop56
766	1.98949e-40	0.299764	0.548	0.263	4.45884e-36	MRV	Brd2
767	3.42527e-42	0.299544	0.575	0.266	7.67672e-38	MRV	Csnk2b
768	1.54446e-50	0.299451	0.503	0.205	3.46145e-46	MRV	Polr2i
769	1.92652e-32	0.298099	0.821	0.529	4.31771e-28	MRV	Ube2s
770	5.14123e-80	0.298019	0.323	0.073	1.15225e-75	MRV	Prim2
771	7.47149e-51	0.297679	0.478	0.193	1.67451e-46	MRV	Stt3b
772	6.64923e-96	0.297594	0.26	0.036	1.49023e-91	MRV	Nt5dc2
773	7.81894e-82	0.297396	0.317	0.069	1.75238e-77	MRV	Rbmx2
774	1.19058e-30	0.296889	0.727	0.427	2.66832e-26	MRV	Raly
775	1.48574e-79	0.296396	0.313	0.069	3.32985e-75	MRV	Nsun2
776	6.56423e-67	0.295612	0.37	0.109	1.47118e-62	MRV	Lrrc59
777	6.72256e-58	0.295398	0.424	0.15	1.50666e-53	MRV	2310009B15Rik
778	4.92438e-44	0.295124	0.482	0.214	1.10365e-39	MRV	Ostf1
779	4.36927e-72	0.294815	0.363	0.099	9.7924e-68	MRV	Gtf3c6
780	2.34164e-60	0.294317	0.452	0.158	5.24809e-56	MRV	Emc8
781	2.03355e-31	0.294249	0.719	0.414	4.5576e-27	MRV	Mdh2
782	3.03455e-125	0.293998	0.972	0.841	6.80102e-121	MRV	Cox6c
783	7.31786e-43	0.293834	0.557	0.256	1.64008e-38	MRV	Txndc17
784	2.74219e-96	0.293495	0.261	0.036	6.1458e-92	MRV	Impa2
785	2.59441e-50	0.293199	0.412	0.157	5.81459e-46	MRV	Ifrd1
786	8.08839e-39	0.293085	0.605	0.295	1.81277e-34	MRV	Ptbp3
787	2.87754e-62	0.292925	0.382	0.12	6.44915e-58	MRV	Tapbpl
788	1.40365e-62	0.292864	0.939	0.728	3.14586e-58	MRV	Tceb2
789	1.76008e-36	0.29282	0.605	0.301	3.94468e-32	MRV	Bcas2
790	1.67357e-41	0.292617	0.595	0.278	3.75081e-37	MRV	Tmed10
791	4.31361e-56	0.292531	0.423	0.151	9.66767e-52	MRV	Rnf126
792	4.15007e-57	0.292205	0.438	0.157	9.30113e-53	MRV	Lsm7
793	1.05338e-77	0.292135	0.287	0.06	2.36083e-73	MRV	Ptpla
794	4.04727e-52	0.292024	0.456	0.175	9.07073e-48	MRV	Gspt1
795	3.8947e-67	0.291934	0.331	0.091	8.72881e-63	MRV	AI314180
796	3.7385e-62	0.291818	0.362	0.112	8.37872e-58	MRV	Nipa2
797	1.08716e-87	0.291093	0.265	0.043	2.43653e-83	MRV	Nmt2
798	4.06665e-43	0.290813	0.559	0.249	9.11417e-39	MRV	Polr2c
799	4.27774e-39	0.290523	0.602	0.29	9.58728e-35	MRV	Glrx5
800	2.09607e-32	0.290187	0.707	0.399	4.6977e-28	MRV	Polr2k
801	5.1164e-59	0.290066	0.428	0.149	1.14669e-54	MRV	Cenpq
802	2.79389e-56	0.289908	0.453	0.165	6.26166e-52	MRV	Elavl1
803	2.34537e-29	0.289626	0.737	0.434	5.25645e-25	MRV	Mrps33
804	1.2262e-33	0.289606	0.667	0.356	2.74816e-29	MRV	Nop10
805	1.66054e-50	0.289582	0.335	0.116	3.72161e-46	MRV	Gbp4
806	1.61831e-35	0.289534	0.662	0.33	3.62697e-31	MRV	Psmc5
807	1.42285e-51	0.289477	0.48	0.189	3.18889e-47	MRV	Mrpl28
808	8.84942e-55	0.289329	0.391	0.137	1.98333e-50	MRV	Trim44
809	2.88369e-53	0.28926	0.441	0.165	6.46292e-49	MRV	Mrpl51
810	1.42065e-47	0.288782	0.524	0.222	3.18397e-43	MRV	Acbd6
811	2.05582e-33	0.288699	0.684	0.361	4.60751e-29	MRV	Rp9
812	4.05563e-65	0.288305	0.389	0.12	9.08948e-61	MRV	Stip1
813	9.41062e-33	0.28805	0.872	0.598	2.10911e-28	MRV	Snrpb
814	5.10166e-41	0.287904	0.581	0.269	1.14338e-36	MRV	Dnajc19
815	3.13566e-29	0.287644	0.786	0.476	7.02764e-25	MRV	Ube2d2a
816	8.90619e-58	0.28725	0.422	0.146	1.99605e-53	MRV	Etf1
817	1.38143e-65	0.287238	0.334	0.094	3.09606e-61	MRV	Pdlim1
818	5.67354e-92	0.287237	0.261	0.038	1.27155e-87	MRV	Ahsa2
819	2.5414e-34	0.286758	0.623	0.323	5.69579e-30	MRV	H2-T22
820	9.38817e-80	0.286587	0.308	0.066	2.10408e-75	MRV	Psmg2
821	1.66286e-38	0.286444	0.564	0.272	3.72681e-34	MRV	Atf4
822	4.79237e-45	0.285764	0.438	0.184	1.07407e-40	MRV	Bzw2
823	4.62393e-38	0.28573	0.9	0.642	1.03631e-33	MRV	Cox5b
824	1.00835e-46	0.285447	0.497	0.207	2.25991e-42	MRV	Pcmt1
825	2.49484e-33	0.285348	0.843	0.581	5.59143e-29	MRV	Dnaja1
826	6.47558e-118	0.285189	0.982	0.903	1.45131e-113	MRV	Tmsb10
827	2.73395e-45	0.285127	0.492	0.211	6.12732e-41	MRV	Gna13
828	7.49039e-36	0.284523	0.598	0.297	1.67875e-31	MRV	Dazap1
829	1.68868e-60	0.284517	0.407	0.135	3.78468e-56	MRV	Prpf38a
830	1.34731e-59	0.284308	0.426	0.145	3.0196e-55	MRV	Mrpl42
831	1.02548e-34	0.284106	0.564	0.287	2.2983e-30	MRV	Dbi
832	2.10552e-63	0.284058	0.359	0.108	4.71888e-59	MRV	Arl6ip6
833	9.34596e-36	0.283956	0.577	0.284	2.09462e-31	MRV	Ndufv2
834	7.47124e-86	0.28369	0.26	0.042	1.67445e-81	MRV	Mrps18b
835	7.3958e-30	0.283661	0.841	0.563	1.65755e-25	MRV	Vdac2
836	6.11034e-81	0.2835	0.955	0.789	1.36945e-76	MRV	Rpl36al
837	1.17018e-36	0.283287	0.606	0.293	2.62261e-32	MRV	Psmd12
838	1.11246e-28	0.283108	0.748	0.427	2.49324e-24	MRV	Sh3glb1
839	1.29535e-70	0.281876	0.315	0.079	2.90314e-66	MRV	Arl8b
840	7.52447e-64	0.281469	0.397	0.125	1.68638e-59	MRV	Med21
841	8.37533e-73	0.281446	0.351	0.092	1.87708e-68	MRV	Timm17b
842	1.36767e-71	0.280297	0.284	0.064	3.06523e-67	MRV	Pcgf5
843	3.78862e-47	0.280148	0.469	0.192	8.49105e-43	MRV	Bcl10
844	8.49745e-79	0.279787	0.285	0.058	1.90445e-74	MRV	Nup54
845	2.4879e-64	0.279539	0.339	0.097	5.57589e-60	MRV	Fam76a
846	3.88528e-27	0.279112	0.756	0.449	8.70769e-23	MRV	Ndufb3
847	1.37777e-28	0.279103	0.665	0.377	3.08786e-24	MRV	Anapc5
848	9.22862e-62	0.278675	0.912	0.736	2.06832e-57	MRV	Cox8a
849	5.59058e-46	0.278609	0.479	0.202	1.25296e-41	MRV	Mtpn
850	4.17988e-53	0.278575	0.465	0.175	9.36795e-49	MRV	Ciapin1
851	1.43967e-50	0.278478	0.335	0.115	3.2266e-46	MRV	Pim3
852	6.08451e-76	0.277409	0.263	0.05	1.36366e-71	MRV	Noc2l
853	4.13001e-31	0.277256	0.625	0.326	9.25618e-27	MRV	Ywhaq
854	3.34726e-73	0.277253	0.307	0.072	7.50187e-69	MRV	Mrpl55
855	6.69592e-33	0.277089	0.556	0.293	1.50069e-28	MRV	Junb
856	1.80115e-82	0.276901	0.29	0.057	4.03674e-78	MRV	Gemin2
857	5.34452e-50	0.276791	0.418	0.157	1.19781e-45	MRV	Rfc1
858	3.51661e-43	0.276661	0.488	0.21	7.88143e-39	MRV	Btbd1
859	4.18951e-79	0.276637	0.276	0.054	9.38954e-75	MRV	Crls1
860	1.29167e-78	0.276602	0.272	0.052	2.89489e-74	MRV	Abhd17b
861	7.8996e-53	0.276473	0.459	0.173	1.77046e-48	MRV	Dcp2
862	4.62804e-69	0.276383	0.28	0.064	1.03724e-64	MRV	Yaf2
863	1.08603e-29	0.276347	0.67	0.367	2.434e-25	MRV	Tmem167
864	2.84613e-45	0.276285	0.503	0.214	6.37874e-41	MRV	Psmd14
865	4.02127e-27	0.276282	0.734	0.429	9.01248e-23	MRV	Dnajb6
866	5.88613e-66	0.275995	0.314	0.083	1.3192e-61	MRV	Dtnbp1
867	2.13522e-44	0.275471	0.492	0.21	4.78546e-40	MRV	Ppp2cb
868	4.23153e-27	0.275404	0.767	0.493	9.4837e-23	MRV	Ywhae
869	3.81311e-83	0.275393	0.274	0.05	8.54593e-79	MRV	Metrn
870	2.08304e-69	0.274659	0.262	0.056	4.66851e-65	MRV	Mir17hg
871	2.29112e-58	0.274479	0.388	0.127	5.13485e-54	MRV	Nmd3
872	2.92447e-52	0.274468	0.389	0.139	6.55433e-48	MRV	Uri1
873	1.12259e-29	0.274403	0.672	0.372	2.51595e-25	MRV	Cdv3
874	6.48735e-72	0.274031	0.324	0.08	1.45394e-67	MRV	Dcaf12
875	2.28933e-41	0.274031	0.51	0.226	5.13084e-37	MRV	Rab11a
876	2.63245e-42	0.273887	0.488	0.211	5.89986e-38	MRV	Scaf11
877	5.47786e-72	0.27388	0.292	0.066	1.2277e-67	MRV	Trmt6
878	4.38398e-51	0.273328	0.438	0.166	9.82538e-47	MRV	Dnajb1
879	4.47686e-39	0.272797	0.54	0.245	1.00335e-34	MRV	Cops5
880	1.39088e-42	0.272743	0.478	0.205	3.11725e-38	MRV	Ak2
881	1.80602e-52	0.272677	0.448	0.168	4.04765e-48	MRV	Polr2e
882	1.32329e-67	0.272171	0.313	0.08	2.96576e-63	MRV	P4hb
883	1.35337e-74	0.271834	0.285	0.061	3.03316e-70	MRV	Ywhag
884	7.22216e-24	0.271759	0.796	0.492	1.61863e-19	MRV	Ubxn1
885	1.47746e-67	0.27139	0.329	0.088	3.31129e-63	MRV	Ccdc25
886	9.4548e-79	0.271345	0.281	0.056	2.11901e-74	MRV	Nudt4
887	1.89093e-84	0.27113	0.256	0.042	4.23796e-80	MRV	Nup62
888	4.49542e-76	0.271073	0.309	0.07	1.00751e-71	MRV	Usp14
889	9.25022e-32	0.271068	0.634	0.335	2.07316e-27	MRV	Glrx3
890	2.68581e-62	0.270998	0.345	0.101	6.01944e-58	MRV	Nt5c3
891	2.6216e-66	0.270804	0.293	0.073	5.87554e-62	MRV	Rock2
892	8.22207e-48	0.270529	0.428	0.167	1.84273e-43	MRV	Tsg101
893	1.5482e-50	0.270347	0.428	0.162	3.46982e-46	MRV	Immt
894	7.63733e-69	0.270082	0.314	0.08	1.71168e-64	MRV	AK010878
895	2.27461e-61	0.270019	0.338	0.098	5.09786e-57	MRV	Ncapd3
896	1.46142e-61	0.269931	0.944	0.778	3.27534e-57	MRV	Srsf3
897	7.26504e-62	0.269648	0.366	0.111	1.62824e-57	MRV	Nae1
898	1.30037e-44	0.26949	0.96	0.769	2.91439e-40	MRV	Erdr1
899	4.85072e-59	0.269443	0.374	0.12	1.08714e-54	MRV	Camta1
900	5.15958e-50	0.269431	0.379	0.138	1.15637e-45	MRV	Snhg6
901	3.84835e-67	0.269321	0.301	0.075	8.62491e-63	MRV	Me2
902	1.13485e-46	0.26908	0.459	0.184	2.54343e-42	MRV	Gatad1
903	1.03462e-70	0.269029	0.281	0.063	2.31879e-66	MRV	Zfp593
904	1.54184e-46	0.268957	0.448	0.179	3.45557e-42	MRV	Mrpl13
905	1.34843e-48	0.268949	0.431	0.168	3.0221e-44	MRV	Itpa
906	9.28634e-51	0.26892	0.434	0.164	2.08125e-46	MRV	Erp44
907	9.99701e-66	0.268726	0.958	0.785	2.24053e-61	MRV	Atp5e
908	3.82916e-41	0.268626	0.914	0.692	8.58192e-37	MRV	Ube2i
909	2.98053e-54	0.268486	0.407	0.142	6.67996e-50	MRV	Pgam1
910	1.80732e-75	0.268485	0.304	0.069	4.05057e-71	MRV	Haus1
911	1.58262e-57	0.268261	0.343	0.106	3.54698e-53	MRV	Ddx27
912	1.06826e-42	0.268043	0.414	0.172	2.39419e-38	MRV	Nr3c1
913	1.48137e-75	0.268027	0.256	0.048	3.32004e-71	MRV	Abr
914	6.39865e-49	0.267753	0.429	0.166	1.43407e-44	MRV	l7Rn6
915	4.12146e-37	0.267521	0.533	0.254	9.23701e-33	MRV	Snhg3
916	4.69002e-25	0.267504	0.773	0.5	1.05113e-20	MRV	Rpl22l1
917	4.88844e-33	0.267473	0.58	0.29	1.0956e-28	MRV	Ola1
918	5.72706e-26	0.267416	0.716	0.417	1.28355e-21	MRV	Prkar1a
919	2.91162e-43	0.26711	0.446	0.187	6.52553e-39	MRV	Gmfb
920	7.20443e-54	0.267012	0.371	0.126	1.61466e-49	MRV	Seh1l
921	3.54061e-34	0.266866	0.583	0.287	7.93523e-30	MRV	Eif4e2
922	4.21385e-44	0.266185	0.424	0.173	9.44408e-40	MRV	Trim12c
923	1.11794e-53	0.266119	0.335	0.108	2.50552e-49	MRV	Hmgcr
924	1.44217e-38	0.265603	0.493	0.227	3.23219e-34	MRV	1110038B12Rik
925	2.2341e-56	0.265571	0.365	0.118	5.00706e-52	MRV	D030056L22Rik
926	2.57054e-62	0.265474	0.266	0.065	5.76109e-58	MRV	Sap30
927	2.71072e-47	0.265446	0.449	0.179	6.07526e-43	MRV	Mrpl15
928	2.03013e-64	0.264939	0.324	0.089	4.54993e-60	MRV	Nifk
929	4.55702e-57	0.264815	0.319	0.096	1.02132e-52	MRV	Nmi
930	3.19487e-65	0.264062	0.302	0.077	7.16035e-61	MRV	Eml4
931	1.13681e-52	0.263979	0.396	0.14	2.54782e-48	MRV	Smndc1
932	9.97957e-28	0.263806	0.611	0.331	2.23662e-23	MRV	Polr2g
933	1.07497e-51	0.263187	0.401	0.143	2.40923e-47	MRV	Cops3
934	2.8181e-30	0.263105	0.62	0.321	6.31592e-26	MRV	Tsn
935	3.42758e-29	0.263088	0.85	0.604	7.68188e-25	MRV	Sumo1
936	5.60324e-56	0.263026	0.339	0.106	1.2558e-51	MRV	Yrdc
937	3.0814e-61	0.262998	0.308	0.085	6.90604e-57	MRV	Ubac1
938	3.25828e-49	0.262916	0.392	0.144	7.30246e-45	MRV	Pkn2
939	7.06084e-80	0.262845	0.252	0.043	1.58248e-75	MRV	Paxip1
940	4.79657e-23	0.262777	0.744	0.454	1.07501e-18	MRV	Cox6a1
941	3.21059e-68	0.261923	0.289	0.069	7.19557e-64	MRV	Impdh2
942	6.22728e-33	0.261806	0.564	0.279	1.39566e-28	MRV	Bcap31
943	4.604e-50	0.261573	0.361	0.127	1.03185e-45	MRV	Rnf114
944	7.68658e-49	0.261547	0.396	0.147	1.72272e-44	MRV	Hdlbp
945	1.44528e-57	0.261469	0.312	0.091	3.23916e-53	MRV	Rad50
946	1.32069e-24	0.261459	0.693	0.393	2.95994e-20	MRV	Ssr4
947	2.30476e-41	0.261364	0.47	0.202	5.16542e-37	MRV	Tmco1
948	4.19864e-34	0.260761	0.566	0.28	9.41e-30	MRV	Mrpl23
949	5.82276e-64	0.260488	0.33	0.091	1.305e-59	MRV	Cmc2
950	6.02354e-48	0.260465	0.434	0.168	1.35e-43	MRV	Bola3
951	2.6756e-75	0.260053	0.293	0.064	5.99656e-71	MRV	Med9
952	4.57365e-23	0.25998	0.812	0.535	1.02505e-18	MRV	Tmed2
953	8.83511e-29	0.259856	0.616	0.341	1.98012e-24	MRV	Ubxn4
954	4.29905e-60	0.259475	0.332	0.097	9.63504e-56	MRV	Emd
955	2.18004e-36	0.258815	0.527	0.246	4.8859e-32	MRV	Usf2
956	6.93898e-50	0.258244	0.381	0.137	1.55516e-45	MRV	Eri1
957	4.14815e-53	0.257858	0.94	0.757	9.29683e-49	MRV	Cox7a2
958	2.86593e-60	0.257822	0.287	0.076	6.42311e-56	MRV	Tmem5
959	3.10339e-21	0.257794	0.759	0.457	6.95531e-17	MRV	Ndufa3
960	1.66861e-31	0.25746	0.911	0.677	3.73968e-27	MRV	Tomm20
961	2.71665e-70	0.25735	0.268	0.058	6.08855e-66	MRV	Magohb
962	1.65823e-63	0.256781	0.328	0.091	3.71643e-59	MRV	Mrps31
963	5.58112e-46	0.255799	0.459	0.183	1.25084e-41	MRV	Mrpl35
964	5.4782e-40	0.255329	0.443	0.191	1.22777e-35	MRV	Mycbp2
965	1.07541e-23	0.255089	0.838	0.58	2.4102e-19	MRV	Nhp2l1
966	2.2819e-52	0.254922	0.345	0.115	5.11418e-48	MRV	Rnf115
967	7.98968e-58	0.254542	0.344	0.106	1.79065e-53	MRV	Gtf2f2
968	5.95885e-77	0.254479	0.952	0.814	1.3355e-72	MRV	Snrpe
969	6.44715e-54	0.254135	0.358	0.118	1.44493e-49	MRV	Smn1
970	1.16762e-20	0.253787	0.758	0.471	2.61687e-16	MRV	Psmb6
971	2.38555e-35	0.253118	0.517	0.241	5.3465e-31	MRV	Denr
972	5.96368e-23	0.253087	0.697	0.405	1.33658e-18	MRV	Gtf2a2
973	4.12875e-50	0.252771	0.356	0.124	9.25336e-46	MRV	Slc35b1
974	1.4311e-51	0.252747	0.396	0.14	3.20738e-47	MRV	Pop7
975	3.14604e-45	0.252492	0.375	0.143	7.05092e-41	MRV	Rnaseh2c
976	5.27286e-66	0.251912	0.259	0.057	1.18175e-61	MRV	Nufip1
977	1.40929e-23	0.251894	0.682	0.386	3.15849e-19	MRV	Metap2
978	2.17254e-22	0.251574	0.669	0.398	4.8691e-18	MRV	Mdh1
979	6.11366e-31	0.251571	0.578	0.291	1.37019e-26	MRV	Fam104a
980	3.92012e-25	0.251281	0.648	0.358	8.78578e-21	MRV	Phf5a
981	2.39559e-53	0.251265	0.323	0.102	5.36899e-49	MRV	Rpia

## Sheet: (Mock vs MRV)DPsel
	p_val	avg_log2FC	pct.1	pct.2	p_val_adj	cluster	gene
1	4.04893e-70	1.38644	0.542	0	9.07446e-66	Mock	Xist
2	1.14017e-75	0.983872	0.791	0.298	2.55536e-71	Mock	Gmfg
3	2.13494e-59	0.932623	0.644	0.159	4.78482e-55	Mock	Cd28
4	5.36866e-52	0.916254	0.607	0.152	1.20323e-47	Mock	Cd5
5	5.18079e-83	0.901262	0.874	0.463	1.16112e-78	Mock	Tcf7
6	2.63572e-52	0.84906	0.73	0.36	5.90718e-48	Mock	Rgs10
7	1.57424e-57	0.830248	0.752	0.373	3.52818e-53	Mock	Gm4258
8	1.61388e-45	0.806632	0.568	0.17	3.61704e-41	Mock	Hbb-bs
9	3.50018e-46	0.789534	0.652	0.288	7.8446e-42	Mock	Sh2d1a
10	1.20071e-39	0.77753	0.6	0.239	2.69104e-35	Mock	Cd52
11	3.1962e-51	0.774546	0.722	0.357	7.16332e-47	Mock	Ldhb
12	4.0929e-39	0.757533	0.514	0.144	9.173e-35	Mock	Cd6
13	4.59604e-54	0.755143	0.741	0.383	1.03007e-49	Mock	Ptprcap
14	7.37846e-42	0.74327	0.638	0.293	1.65366e-37	Mock	Tox
15	3.47505e-51	0.741646	0.76	0.432	7.78827e-47	Mock	Ccnd3
16	1.41464e-42	0.721663	0.685	0.35	3.1705e-38	Mock	Cd2
17	1.48321e-71	0.718934	0.874	0.576	3.32418e-67	Mock	Cd3d
18	4.08236e-88	0.708157	0.949	0.676	9.1494e-84	Mock	Satb1
19	2.02199e-27	0.685089	0.499	0.216	4.53167e-23	Mock	Ikzf2
20	2.01691e-33	0.679896	0.611	0.332	4.5203e-29	Mock	Lef1
21	5.07844e-40	0.650476	0.697	0.373	1.13818e-35	Mock	Laptm5
22	7.722e-31	0.612882	0.667	0.432	1.73066e-26	Mock	Cd8b1
23	2.6345e-28	0.594769	0.558	0.283	5.90444e-24	Mock	Rasgrp1
24	4.08617e-28	0.59476	0.535	0.247	9.15791e-24	Mock	Trac
25	9.79151e-46	0.58451	0.789	0.56	2.19447e-41	Mock	Cd27
26	3.23557e-23	0.582753	0.364	0.098	7.25156e-19	Mock	Cd4
27	1.11509e-45	0.582499	0.783	0.553	2.49913e-41	Mock	Pnrc1
28	4.10995e-21	0.576595	0.38	0.136	9.21123e-17	Mock	Arl5c
29	8.52982e-42	0.55512	0.838	0.581	1.9117e-37	Mock	Sox4
30	1.15434e-21	0.527285	0.494	0.249	2.5871e-17	Mock	Cd247
31	1.5553e-17	0.520619	0.313	0.1	3.48575e-13	Mock	Hivep3
32	3.113e-21	0.520175	0.536	0.314	6.97685e-17	Mock	Themis
33	1.31205e-21	0.51173	0.588	0.357	2.94058e-17	Mock	Celf2
34	5.61014e-21	0.508809	0.552	0.344	1.25734e-16	Mock	Plgrkt
35	2.46519e-24	0.507657	0.613	0.422	5.52499e-20	Mock	Nrip1
36	1.28264e-20	0.505662	0.501	0.239	2.87465e-16	Mock	Gimap6
37	1.96148e-19	0.504441	0.521	0.316	4.39608e-15	Mock	Myb
38	1.12078e-30	0.504083	0.706	0.486	2.51188e-26	Mock	2024-09-01
39	1.44654e-21	0.502773	0.356	0.105	3.24198e-17	Mock	Cd84
40	1.76734e-20	0.497383	0.54	0.321	3.96097e-16	Mock	Spint2
41	2.1666e-20	0.48666	0.37	0.118	4.85579e-16	Mock	Txk
42	1.16592e-19	0.485481	0.307	0.08	2.61307e-15	Mock	A430106G13Rik
43	9.093e-24	0.483431	0.664	0.427	2.03792e-19	Mock	Hmha1
44	3.81912e-54	0.476439	0.897	0.73	8.5594e-50	Mock	Cd3g
45	1.36918e-22	0.472834	0.612	0.422	3.0686e-18	Mock	Arl6ip1
46	5.69128e-29	0.4728	0.737	0.548	1.27553e-24	Mock	Ets1
47	1.20525e-21	0.470962	0.605	0.378	2.7012e-17	Mock	Lsp1
48	5.41308e-37	0.470372	0.801	0.625	1.21318e-32	Mock	Limd2
49	1.30395e-26	0.468546	0.698	0.496	2.92242e-22	Mock	Tsc22d4
50	4.63125e-20	0.463395	0.293	0.059	1.03796e-15	Mock	A430093F15Rik
51	9.47749e-18	0.462633	0.538	0.326	2.1241e-13	Mock	RP23-362B7.1
52	1.0929e-37	0.455215	0.844	0.648	2.4494e-33	Mock	Lck
53	2.08072e-23	0.452438	0.625	0.437	4.66332e-19	Mock	Prdx2
54	3.93625e-15	0.452054	0.355	0.159	8.82192e-11	Mock	Ilvbl
55	7.27123e-26	0.451766	0.706	0.517	1.62963e-21	Mock	Lat
56	9.80799e-23	0.450896	0.703	0.545	2.19817e-18	Mock	Bcl11b
57	3.53114e-33	0.446902	0.809	0.64	7.914e-29	Mock	Ccr9
58	2.56651e-15	0.441879	0.359	0.162	5.75205e-11	Mock	Atf7ip
59	1.08563e-08	0.440105	0.324	0.195	0.000243311	Mock	Rag1
60	4.64124e-37	0.43819	0.836	0.671	1.04019e-32	Mock	Ptprc
61	6.12458e-12	0.431685	0.451	0.321	1.37264e-07	Mock	Thy1
62	9.61609e-16	0.430681	0.332	0.129	2.15516e-11	Mock	Dgka
63	4.42377e-14	0.427716	0.404	0.226	9.91456e-10	Mock	Rbmx
64	2.85681e-37	0.424116	0.799	0.653	6.40268e-33	Mock	Arhgdib
65	6.35593e-18	0.423146	0.269	0.062	1.42449e-13	Mock	Acp5
66	9.69731e-18	0.422912	0.309	0.09	2.17336e-13	Mock	Sh2d2a
67	1.62589e-22	0.422833	0.666	0.504	3.64396e-18	Mock	Rac2
68	6.14196e-19	0.419367	0.614	0.499	1.37654e-14	Mock	2024-09-07
69	1.83888e-14	0.418631	0.333	0.147	4.1213e-10	Mock	Kdm5b
70	1.12616e-14	0.415736	0.375	0.188	2.52394e-10	Mock	Abhd8
71	6.37861e-08	0.415329	0.369	0.252	0.00142957	Mock	Itm2a
72	6.81697e-14	0.413272	0.333	0.152	1.52782e-09	Mock	Dusp10
73	1.02682e-16	0.409575	0.573	0.391	2.30131e-12	Mock	Gpsm3
74	6.96417e-13	0.400481	0.491	0.329	1.56081e-08	Mock	Hdac7
75	2.08405e-13	0.399976	0.428	0.247	4.67077e-09	Mock	Cd24a
76	1.95498e-19	0.398196	0.685	0.599	4.3815e-15	Mock	Trbc1
77	1.25099e-16	0.392727	0.598	0.432	2.80371e-12	Mock	Arhgef1
78	2.22928e-20	0.391	0.741	0.591	4.99626e-16	Mock	Gtf2h4
79	2.31948e-08	0.384437	0.45	0.352	0.000519841	Mock	Id3
80	6.22088e-14	0.382335	0.553	0.404	1.39422e-09	Mock	Stk17b
81	1.27695e-11	0.379098	0.331	0.172	2.86191e-07	Mock	Tbc1d10c
82	3.48806e-13	0.374943	0.48	0.324	7.81745e-09	Mock	Jak1
83	1.84707e-11	0.373638	0.389	0.226	4.13966e-07	Mock	A430104N18Rik
84	6.25488e-17	0.373033	0.646	0.499	1.40184e-12	Mock	Cirbp
85	6.66276e-10	0.370951	0.46	0.334	1.49326e-05	Mock	Ifngr1
86	1.56608e-12	0.369326	0.488	0.357	3.50989e-08	Mock	2024-09-06
87	7.91509e-12	0.365638	0.257	0.098	1.77393e-07	Mock	Colq
88	1.65288e-12	0.363943	0.261	0.095	3.70443e-08	Mock	Tnik
89	1.37711e-12	0.363435	0.56	0.419	3.08639e-08	Mock	Btg2
90	1.26294e-11	0.362828	0.373	0.203	2.8305e-07	Mock	Klhl6
91	2.46414e-27	0.362348	0.775	0.64	5.52262e-23	Mock	Slc25a5
92	3.54858e-12	0.361205	0.506	0.357	7.95308e-08	Mock	Tespa1
93	1.66727e-28	0.36101	0.815	0.692	3.73669e-24	Mock	Coro1a
94	6.45209e-13	0.36035	0.561	0.44	1.44604e-08	Mock	Ssbp2
95	1.39555e-10	0.359592	0.28	0.134	3.12771e-06	Mock	Ckb
96	1.83649e-10	0.35926	0.436	0.306	4.11593e-06	Mock	Cd37
97	1.54701e-16	0.358747	0.687	0.563	3.46715e-12	Mock	Cd8a
98	3.34345e-10	0.356542	0.288	0.147	7.49333e-06	Mock	Grap
99	4.29723e-11	0.35592	0.462	0.329	9.63095e-07	Mock	Tmem50a
100	2.47956e-10	0.354643	0.268	0.123	5.55719e-06	Mock	Ccng2
101	3.45008e-08	0.354607	0.34	0.226	0.000773231	Mock	Chrna9
102	7.90374e-10	0.350147	0.299	0.154	1.77139e-05	Mock	Lpar6
103	1.50666e-13	0.348986	0.568	0.411	3.37672e-09	Mock	S100a10
104	4.24945e-13	0.348969	0.552	0.429	9.52387e-09	Mock	Cox7a2l
105	9.88522e-10	0.344818	0.409	0.283	2.21548e-05	Mock	Cdkn2d
106	3.39227e-16	0.342374	0.673	0.524	7.60276e-12	Mock	Cd3e
107	8.68297e-12	0.341614	0.493	0.368	1.94603e-07	Mock	Nt5c
108	2.10997e-33	0.337031	0.862	0.769	4.72887e-29	Mock	Actg1
109	3.22855e-16	0.336443	0.699	0.56	7.23584e-12	Mock	Fyb
110	3.95728e-12	0.335917	0.287	0.113	8.86906e-08	Mock	Rasal3
111	1.57015e-14	0.334993	0.707	0.666	3.51903e-10	Mock	Ctsl
112	2.2503e-07	0.334928	0.273	0.165	0.00504337	Mock	Tubb2a
113	2.11563e-10	0.334359	0.44	0.288	4.74155e-06	Mock	Arhgap15
114	2.18763e-11	0.330467	0.263	0.103	4.90291e-07	Mock	Ptpn6
115	1.14616e-12	0.329297	0.61	0.496	2.56877e-08	Mock	Camk4
116	3.65315e-08	0.329127	0.351	0.226	0.000818744	Mock	Pitpnm2
117	3.9362e-09	0.329025	0.432	0.308	8.82181e-05	Mock	Jarid2
118	2.77191e-09	0.328501	0.425	0.283	6.2124e-05	Mock	Clec2d
119	9.52219e-16	0.327728	0.641	0.517	2.13411e-11	Mock	Ezr
120	4.65615e-09	0.324374	0.39	0.267	0.000104354	Mock	Pycard
121	3.11111e-08	0.320933	0.3	0.177	0.000697263	Mock	Traf3ip3
122	8.82081e-09	0.318896	0.375	0.242	0.000197692	Mock	Gata3
123	1.45685e-08	0.315201	0.328	0.188	0.000326509	Mock	Hivep2
124	8.69076e-15	0.314874	0.696	0.591	1.94777e-10	Mock	Znrf1
125	5.0932e-09	0.313611	0.326	0.19	0.000114149	Mock	Def6
126	8.13566e-15	0.310988	0.653	0.566	1.82336e-10	Mock	Supt4a
127	1.49234e-09	0.310143	0.256	0.118	3.34462e-05	Mock	Itpkb
128	3.54088e-08	0.308289	0.417	0.319	0.000793581	Mock	Tln1
129	1.67045e-22	0.307154	0.776	0.671	3.74381e-18	Mock	Uqcrh
130	1.62128e-07	0.306986	0.281	0.157	0.00363361	Mock	H1f0
131	1.12161e-16	0.305351	0.729	0.622	2.51375e-12	Mock	Skap1
132	5.25617e-08	0.305064	0.341	0.213	0.00117801	Mock	Kdm6b
133	6.22416e-07	0.304983	0.495	0.447	0.0139496	Mock	Rmnd5a
134	1.77776e-07	0.303612	0.349	0.226	0.00398431	Mock	Cdkn1b
135	1.76534e-08	0.303573	0.273	0.141	0.000395647	Mock	Trim59
136	4.50056e-09	0.302523	0.309	0.159	0.000100867	Mock	Hcst
137	1.52202e-53	0.30077	0.969	0.913	3.41114e-49	Mock	Tmsb4x
138	1.85057e-09	0.300588	0.557	0.486	4.1475e-05	Mock	Ogt
139	1.13138e-17	0.297375	0.695	0.617	2.53565e-13	Mock	Spcs2
140	8.1906e-09	0.29318	0.288	0.149	0.000183568	Mock	Zap70
141	2.62469e-15	0.292762	0.679	0.571	5.88245e-11	Mock	Paip2
142	1.87858e-08	0.290439	0.256	0.126	0.000421028	Mock	Sash3
143	1.54529e-06	0.285286	0.346	0.244	0.0346329	Mock	Marcks
144	2.13098e-30	0.285069	0.854	0.784	4.77596e-26	Mock	Gapdh
145	6.68029e-08	0.284139	0.285	0.154	0.00149719	Mock	Gm26735
146	2.33102e-07	0.283563	0.441	0.337	0.00522427	Mock	Sh3kbp1
147	1.40404e-07	0.282785	0.281	0.165	0.00314673	Mock	Bin2
148	1.94363e-07	0.281081	0.325	0.208	0.00435606	Mock	R3hdm4
149	1.94925e-06	0.279065	0.309	0.206	0.0436866	Mock	Anxa5
150	4.30752e-07	0.277132	0.289	0.172	0.00965402	Mock	Neat1
151	3.70997e-08	0.276054	0.51	0.416	0.000831478	Mock	Pdcd4
152	6.30252e-07	0.274363	0.478	0.391	0.0141252	Mock	Trp53inp1
153	1.30355e-20	0.27288	0.793	0.712	2.92153e-16	Mock	Gm10709
154	1.66563e-06	0.272306	0.303	0.195	0.0373301	Mock	2024-09-09
155	2.38103e-08	0.27213	0.47	0.365	0.000533637	Mock	Scp2
156	1.49269e-07	0.270114	0.533	0.47	0.00334543	Mock	Cytip
157	1.986e-06	0.269602	0.261	0.159	0.0445103	Mock	Fam53b
158	4.69962e-09	0.266884	0.54	0.463	0.000105328	Mock	Eno1
159	5.29138e-07	0.260945	0.474	0.38	0.011859	Mock	Sla
160	2.49026e-17	0.259926	0.763	0.686	5.58117e-13	Mock	Arpc2
161	1.29235e-11	0.259272	0.746	0.661	2.8964e-07	Mock	Rsrp1
162	4.25549e-44	0.258326	0.906	0.866	9.5374e-40	Mock	Pfn1
163	1.77303e-08	0.256593	0.524	0.429	0.00039737	Mock	Tmed9
164	3.49411e-07	0.256003	0.532	0.491	0.007831	Mock	Top2b
165	1.9461e-06	0.254384	0.389	0.298	0.043616	Mock	S100a13
166	2.23232e-137	1.424	0.676	0.039	5.00307e-133	MRV	Ifi27l2a
167	7.37626e-150	1.37257	0.915	0.234	1.65317e-145	MRV	H2-D1
168	9.1375e-141	1.33723	0.725	0.063	2.0479e-136	MRV	Isg15
169	6.22926e-152	1.30225	0.71	0.03	1.3961e-147	MRV	Bst2
170	5.77281e-136	1.25062	0.643	0.026	1.2938e-131	MRV	Ung
171	7.41638e-145	1.2206	0.62	0	1.66216e-140	MRV	Iigp1
172	8.13226e-134	1.14623	0.702	0.057	1.8226e-129	MRV	Zbp1
173	2.36532e-131	1.04289	0.591	0.008	5.30116e-127	MRV	Irf7
174	2.1901e-129	1.02325	0.586	0.009	4.90845e-125	MRV	Rtp4
175	3.32285e-97	1.00956	0.697	0.123	7.44716e-93	MRV	H2-K1
176	2.17382e-128	0.995841	0.576	0.006	4.87197e-124	MRV	Gbp6
177	3.61013e-97	0.978212	0.648	0.096	8.09103e-93	MRV	Stat1
178	8.90755e-92	0.895948	0.841	0.42	1.99636e-87	MRV	B2m
179	5.77858e-97	0.883626	0.447	0.003	1.29509e-92	MRV	Ifit1
180	4.72923e-100	0.875254	0.535	0.031	1.05992e-95	MRV	Dhfr
181	1.19281e-93	0.829839	0.542	0.042	2.67333e-89	MRV	Hells
182	1.24056e-97	0.825999	0.465	0.009	2.78035e-93	MRV	Syce2
183	1.60811e-67	0.819923	0.74	0.32	3.60409e-63	MRV	Hint1
184	6.21947e-66	0.80965	0.517	0.086	1.39391e-61	MRV	Gzma
185	5.37038e-70	0.802982	0.625	0.157	1.20361e-65	MRV	Naa50
186	2.76824e-88	0.794646	0.409	0.002	6.20418e-84	MRV	Ly6a
187	5.29515e-82	0.77573	0.506	0.047	1.18675e-77	MRV	Lig1
188	1.45544e-67	0.774695	0.604	0.147	3.26194e-63	MRV	Psmb9
189	1.77546e-55	0.766546	0.65	0.22	3.97916e-51	MRV	Tuba1b
190	1.65309e-67	0.75424	0.545	0.103	3.7049e-63	MRV	Siva1
191	8.61588e-91	0.738602	0.45	0.013	1.93099e-86	MRV	Xaf1
192	2.58468e-82	0.734304	0.445	0.022	5.79278e-78	MRV	Ifitm3
193	3.45095e-55	0.729071	0.71	0.289	7.73427e-51	MRV	Hsp90b1
194	3.89591e-61	0.726962	0.571	0.131	8.73152e-57	MRV	Samd9l
195	6.84148e-65	0.725936	0.483	0.073	1.53331e-60	MRV	Ifi47
196	2.89322e-77	0.725138	0.473	0.04	6.48427e-73	MRV	Igtp
197	9.57219e-66	0.720906	0.532	0.094	2.14532e-61	MRV	Tipin
198	4.51291e-58	0.714755	0.537	0.124	1.01143e-53	MRV	Dctpp1
199	8.62708e-56	0.713973	0.748	0.365	1.9335e-51	MRV	Calr
200	8.00634e-80	0.709201	0.44	0.023	1.79438e-75	MRV	Trim30a
201	5.73906e-71	0.703526	0.465	0.054	1.28624e-66	MRV	Serf1
202	4.3165e-83	0.701164	0.447	0.022	9.67414e-79	MRV	Epsti1
203	2.49786e-72	0.691903	0.468	0.049	5.59821e-68	MRV	Mcm6
204	9.35999e-61	0.685171	0.486	0.08	2.09776e-56	MRV	Gbp7
205	3.8337e-72	0.678858	0.434	0.033	8.59209e-68	MRV	Parp14
206	1.53375e-48	0.662252	0.62	0.215	3.43745e-44	MRV	Odc1
207	1.61106e-40	0.657095	0.612	0.248	3.61071e-36	MRV	Rgcc
208	1.49713e-52	0.655572	0.504	0.119	3.35537e-48	MRV	Tex30
209	1.22854e-81	0.651585	0.383	0.002	2.75339e-77	MRV	Usp18
210	4.51333e-52	0.642601	0.514	0.116	1.01153e-47	MRV	Irf1
211	2.74639e-59	0.639369	0.861	0.568	6.15521e-55	MRV	Hmgb2
212	3.3786e-56	0.636464	0.504	0.1	7.57211e-52	MRV	Tap1
213	6.36234e-61	0.635932	0.447	0.063	1.42593e-56	MRV	Rfc4
214	1.42107e-42	0.632195	0.676	0.33	3.1849e-38	MRV	Ranbp1
215	1.31964e-65	0.62501	0.396	0.03	2.95757e-61	MRV	Irgm1
216	6.63801e-48	0.615208	0.56	0.164	1.48771e-43	MRV	2700094K13Rik
217	4.68291e-46	0.614822	0.537	0.148	1.04953e-41	MRV	Pcna
218	6.91397e-57	0.614798	0.452	0.075	1.54956e-52	MRV	Ppa1
219	6.88211e-47	0.613828	0.576	0.172	1.54242e-42	MRV	Topbp1
220	5.98775e-39	0.587574	0.584	0.226	1.34197e-34	MRV	Nasp
221	2.36794e-60	0.585724	0.396	0.038	5.30702e-56	MRV	Mcm3
222	1.54262e-42	0.585195	0.728	0.41	3.45733e-38	MRV	Cycs
223	6.40749e-45	0.584051	0.483	0.125	1.43605e-40	MRV	Rexo2
224	1.02778e-40	0.577134	0.576	0.193	2.30347e-36	MRV	Itgb1
225	1.04677e-36	0.576455	0.697	0.323	2.34602e-32	MRV	Ly6e
226	1.27517e-35	0.575872	0.638	0.3	2.8579e-31	MRV	Dek
227	8.32628e-37	0.57049	0.584	0.241	1.86609e-32	MRV	Pdia6
228	1.76945e-49	0.561405	0.401	0.065	3.96568e-45	MRV	Cenpw
229	6.43081e-41	0.559212	0.488	0.137	1.44127e-36	MRV	Amd1
230	1.40075e-35	0.557264	0.681	0.348	3.13937e-31	MRV	Hspa5
231	3.94685e-34	0.557086	0.622	0.278	8.84568e-30	MRV	Nap1l1
232	1.14965e-38	0.551906	0.743	0.443	2.5766e-34	MRV	Hspe1
233	1.09006e-51	0.54892	0.398	0.057	2.44305e-47	MRV	Mcm5
234	3.22418e-35	0.548056	0.663	0.296	7.22604e-31	MRV	Syncrip
235	4.46296e-39	0.547893	0.496	0.148	1.00024e-34	MRV	Lyar
236	7.39252e-40	0.545746	0.473	0.129	1.65681e-35	MRV	Usp1
237	6.52219e-37	0.543452	0.437	0.124	1.46175e-32	MRV	Cks1b
238	6.49551e-54	0.541486	0.368	0.039	1.45577e-49	MRV	Runx3
239	7.96736e-45	0.538404	0.442	0.098	1.78564e-40	MRV	Med19
240	2.42159e-39	0.537387	0.486	0.134	5.42726e-35	MRV	Dnmt1
241	8.50197e-30	0.536194	0.62	0.303	1.90546e-25	MRV	Psip1
242	8.93589e-35	0.532309	0.594	0.233	2.00271e-30	MRV	Mndal
243	8.93159e-41	0.529668	0.82	0.55	2.00175e-36	MRV	Hsp90aa1
244	4.859e-46	0.529647	0.445	0.088	1.089e-41	MRV	Whsc1
245	2.08201e-35	0.528927	0.491	0.154	4.66619e-31	MRV	H2-T22
246	3.16394e-33	0.526259	0.681	0.334	7.09102e-29	MRV	Zfp91
247	7.36476e-43	0.526201	0.424	0.092	1.65059e-38	MRV	Gmnn
248	1.28852e-36	0.520645	0.758	0.481	2.88783e-32	MRV	Ran
249	4.86262e-34	0.519858	0.64	0.29	1.08981e-29	MRV	Cox17
250	1.32108e-35	0.519555	0.473	0.14	2.9608e-31	MRV	Pmepa1
251	9.26702e-37	0.519428	0.437	0.114	2.07692e-32	MRV	Pim1
252	1.69747e-34	0.518739	0.504	0.173	3.80436e-30	MRV	Ptges3
253	8.24499e-32	0.518241	0.476	0.16	1.84787e-27	MRV	H2-Q4
254	8.18716e-41	0.51782	0.481	0.126	1.83491e-36	MRV	Eif1a
255	2.16568e-45	0.516775	0.303	0.029	4.85372e-41	MRV	Ccr7
256	5.99459e-32	0.514232	0.553	0.226	1.34351e-27	MRV	Pole4
257	4.55527e-47	0.514182	0.391	0.063	1.02093e-42	MRV	Prdx4
258	1.62149e-40	0.506711	0.442	0.107	3.63408e-36	MRV	Atp2a2
259	4.07964e-32	0.506412	0.542	0.211	9.1433e-28	MRV	Fkbp4
260	2.07155e-38	0.501042	0.419	0.101	4.64276e-34	MRV	Clic4
261	2.21019e-56	0.497678	0.316	0.016	4.95347e-52	MRV	Gins2
262	5.8376e-35	0.497561	0.517	0.172	1.30832e-30	MRV	1810037I17Rik
263	2.46943e-29	0.496817	0.524	0.21	5.53448e-25	MRV	Rrbp1
264	4.79801e-56	0.49604	0.288	0.007	1.07533e-51	MRV	Slfn1
265	5.34364e-44	0.494614	0.388	0.069	1.19762e-39	MRV	Rfc3
266	1.63405e-31	0.494517	0.589	0.259	3.66222e-27	MRV	Eif2s1
267	1.36918e-31	0.49414	0.761	0.478	3.06861e-27	MRV	Mif
268	3.31442e-35	0.491614	0.463	0.137	7.42829e-31	MRV	Mpp6
269	1.13088e-29	0.487829	0.563	0.235	2.53453e-25	MRV	Fbl
270	2.44356e-27	0.484757	0.545	0.233	5.4765e-23	MRV	Ifi203
271	1.20821e-29	0.484509	0.684	0.413	2.70784e-25	MRV	Slc25a4
272	2.98337e-28	0.483898	0.684	0.351	6.68634e-24	MRV	Gnb1
273	8.8534e-33	0.483095	0.463	0.148	1.98422e-28	MRV	Ppp1r2
274	6.41438e-26	0.481351	0.586	0.293	1.43759e-21	MRV	Hspd1
275	3.34584e-29	0.47619	0.784	0.474	7.4987e-25	MRV	Srsf2
276	3.60292e-28	0.472654	0.638	0.326	8.07486e-24	MRV	Rps27l
277	2.37267e-28	0.472428	0.694	0.359	5.31764e-24	MRV	Srsf7
278	3.94028e-44	0.472248	0.355	0.052	8.83096e-40	MRV	Rrm1
279	9.63733e-28	0.470729	0.499	0.197	2.15992e-23	MRV	Psme2
280	1.65839e-32	0.463237	0.393	0.104	3.71678e-28	MRV	Tapbp
281	2.27806e-56	0.462018	0.303	0.011	5.10558e-52	MRV	E2f1
282	3.60212e-56	0.46184	0.275	0.003	8.07306e-52	MRV	Ddx60
283	1.32384e-54	0.461034	0.324	0.02	2.96698e-50	MRV	Cebpb
284	1.56297e-52	0.460126	0.26	0.003	3.50292e-48	MRV	Gpr25
285	2.36417e-23	0.459424	0.488	0.216	5.29857e-19	MRV	Fabp5
286	7.57496e-28	0.458996	0.455	0.165	1.6977e-23	MRV	Psmb10
287	1.75026e-30	0.458916	0.476	0.158	3.92268e-26	MRV	Slbp
288	6.50283e-29	0.458737	0.339	0.085	1.45741e-24	MRV	2810417H13Rik
289	1.06797e-23	0.453536	0.635	0.373	2.39353e-19	MRV	Manf
290	2.06834e-28	0.452879	0.53	0.2	4.63557e-24	MRV	Mcm7
291	1.64485e-33	0.452416	0.311	0.057	3.68645e-29	MRV	H2-Q7
292	5.6324e-26	0.45066	0.566	0.25	1.26233e-21	MRV	Canx
293	3.62746e-33	0.449224	0.362	0.084	8.12987e-29	MRV	Idi1
294	3.59567e-34	0.447246	0.401	0.099	8.05862e-30	MRV	Atad2
295	1.52035e-30	0.441816	0.422	0.126	3.4074e-26	MRV	Cdc34
296	7.51547e-23	0.441457	0.558	0.276	1.68437e-18	MRV	Dnajc3
297	4.02631e-24	0.437425	0.604	0.325	9.02376e-20	MRV	Sf3b5
298	2.10379e-26	0.437127	0.473	0.179	4.71501e-22	MRV	Bola2
299	9.26998e-49	0.437032	0.267	0.01	2.07759e-44	MRV	Pydc3
300	3.90078e-38	0.436575	0.355	0.067	8.74244e-34	MRV	Ifi35
301	1.90538e-24	0.433357	0.602	0.303	4.27034e-20	MRV	Alyref
302	2.46548e-24	0.431776	0.632	0.357	5.52564e-20	MRV	Ndufab1
303	8.25056e-24	0.431369	0.563	0.256	1.84911e-19	MRV	Dut
304	2.33133e-33	0.430418	0.383	0.092	5.22498e-29	MRV	Anapc11
305	1.49199e-44	0.429972	0.272	0.02	3.34385e-40	MRV	Tk1
306	4.90339e-28	0.429608	0.422	0.134	1.09895e-23	MRV	Ing2
307	1.01488e-33	0.427221	0.311	0.057	2.27454e-29	MRV	Insig1
308	5.96411e-28	0.425477	0.766	0.507	1.33668e-23	MRV	Arpp19
309	1.80198e-22	0.42434	0.532	0.251	4.03859e-18	MRV	Atp1a1
310	5.08968e-40	0.422079	0.306	0.039	1.1407e-35	MRV	Ppp3ca
311	1.57529e-38	0.421988	0.329	0.052	3.53053e-34	MRV	Dtx3l
312	4.4511e-29	0.420525	0.409	0.125	9.97579e-25	MRV	Bcl7c
313	4.78996e-27	0.420347	0.326	0.083	1.07352e-22	MRV	Ms4a6b
314	1.3014e-26	0.420074	0.753	0.507	2.91669e-22	MRV	Snrpf
315	5.78049e-38	0.419419	0.321	0.052	1.29552e-33	MRV	Srm
316	4.87055e-37	0.418763	0.326	0.055	1.09159e-32	MRV	Mcm4
317	1.11968e-19	0.415633	0.612	0.359	2.50944e-15	MRV	H2-T23
318	4.60459e-26	0.412202	0.424	0.145	1.03198e-21	MRV	Nhp2
319	5.59676e-44	0.412168	0.262	0.016	1.25434e-39	MRV	Slfn8
320	9.02839e-41	0.412166	0.296	0.034	2.02344e-36	MRV	Ybx3
321	3.45002e-36	0.411697	0.296	0.044	7.73219e-32	MRV	Irf9
322	7.92219e-40	0.408148	0.316	0.044	1.77552e-35	MRV	Parp9
323	2.72697e-33	0.407357	0.306	0.055	6.1117e-29	MRV	Cdyl2
324	2.74914e-36	0.406145	0.828	0.689	6.16137e-32	MRV	Txn1
325	6.51838e-28	0.404365	0.424	0.135	1.4609e-23	MRV	Exosc5
326	8.82675e-21	0.403584	0.548	0.272	1.97825e-16	MRV	Higd1a
327	6.12555e-42	0.400958	0.288	0.029	1.37286e-37	MRV	Apitd1
328	1.6096e-20	0.400517	0.591	0.308	3.60743e-16	MRV	Hdgf
329	2.26541e-22	0.400293	0.445	0.179	5.07724e-18	MRV	Nop58
330	2.04971e-41	0.398656	0.288	0.03	4.59382e-37	MRV	Alad
331	6.08946e-21	0.398554	0.674	0.408	1.36477e-16	MRV	Snrpg
332	9.98616e-24	0.398487	0.447	0.166	2.2381e-19	MRV	Larp1
333	2.71534e-27	0.397706	0.401	0.122	6.08561e-23	MRV	Gnl3
334	4.61492e-21	0.395569	0.751	0.512	1.0343e-16	MRV	Set
335	6.76296e-26	0.394279	0.404	0.133	1.51571e-21	MRV	Hat1
336	7.70277e-22	0.392883	0.509	0.223	1.72635e-17	MRV	Sap30l
337	1.05081e-23	0.391253	0.781	0.575	2.35507e-19	MRV	Pabpc1
338	2.87981e-44	0.389237	0.262	0.016	6.45422e-40	MRV	Cenpm
339	5.12571e-19	0.384934	0.555	0.281	1.14878e-14	MRV	Smchd1
340	1.06801e-22	0.384423	0.375	0.132	2.39363e-18	MRV	Pla2g12a
341	1.68979e-27	0.383766	0.352	0.095	3.78716e-23	MRV	Rfc2
342	2.24388e-22	0.381951	0.478	0.194	5.02898e-18	MRV	Rpa3
343	3.72125e-21	0.380753	0.761	0.587	8.34005e-17	MRV	Stmn1
344	7.24579e-38	0.380434	0.314	0.046	1.62393e-33	MRV	Gsr
345	1.69626e-34	0.380238	0.308	0.053	3.80166e-30	MRV	Nelfe
346	2.41008e-38	0.379968	0.275	0.031	5.40147e-34	MRV	Lap3
347	4.59827e-23	0.379557	0.406	0.144	1.03056e-18	MRV	Dnajc21
348	1.47375e-33	0.378755	0.301	0.051	3.30298e-29	MRV	Wdr76
349	2.23266e-30	0.376425	0.344	0.08	5.00385e-26	MRV	Dcaf12
350	9.28318e-19	0.376395	0.689	0.416	2.08055e-14	MRV	Eif2s2
351	2.01024e-20	0.375618	0.704	0.507	4.50536e-16	MRV	Arf1
352	4.92218e-30	0.375521	0.306	0.062	1.10316e-25	MRV	Vars
353	3.36082e-22	0.373878	0.383	0.137	7.53227e-18	MRV	Setd8
354	1.73393e-22	0.372456	0.383	0.135	3.88607e-18	MRV	Sod2
355	1.04953e-18	0.372181	0.506	0.243	2.35221e-14	MRV	Pa2g4
356	1.21901e-31	0.372039	0.288	0.051	2.73204e-27	MRV	Creld2
357	6.38882e-30	0.370392	0.869	0.692	1.43186e-25	MRV	H2afz
358	1.33446e-26	0.369959	0.339	0.09	2.99079e-22	MRV	Orc6
359	2.03793e-19	0.369574	0.545	0.259	4.5674e-15	MRV	Nucks1
360	1.21218e-23	0.368638	0.452	0.168	2.71673e-19	MRV	Dnajc9
361	4.58453e-31	0.365884	0.28	0.049	1.02748e-26	MRV	Pold3
362	1.53169e-23	0.365797	0.434	0.157	3.43282e-19	MRV	Mcmbp
363	2.72615e-19	0.365406	0.494	0.223	6.10984e-15	MRV	Vimp
364	4.82748e-16	0.364624	0.53	0.289	1.08194e-11	MRV	Cdk4
365	4.61138e-28	0.364311	0.368	0.1	1.0335e-23	MRV	Armc1
366	3.91253e-17	0.364156	0.591	0.318	8.76876e-13	MRV	Cdv3
367	2.23994e-15	0.363389	0.488	0.249	5.02016e-11	MRV	Basp1
368	7.04592e-17	0.36317	0.591	0.336	1.57913e-12	MRV	Swi5
369	5.26123e-21	0.361627	0.429	0.172	1.17915e-16	MRV	Polr2f
370	2.19802e-27	0.360473	0.262	0.049	4.92619e-23	MRV	Hmgn5
371	3.76518e-36	0.360147	0.293	0.041	8.43852e-32	MRV	Rbl1
372	1.45843e-20	0.360011	0.823	0.599	3.26862e-16	MRV	Ncl
373	7.77526e-18	0.3597	0.481	0.233	1.74259e-13	MRV	Pdia3
374	2.53215e-18	0.358452	0.488	0.222	5.67506e-14	MRV	Zc3hav1
375	4.33736e-17	0.357624	0.609	0.375	9.72088e-13	MRV	Ndufa12
376	8.16793e-22	0.357016	0.332	0.107	1.8306e-17	MRV	Tagln2
377	3.90853e-14	0.356948	0.56	0.315	8.7598e-10	MRV	Lars2
378	5.46588e-25	0.356841	0.365	0.109	1.22501e-20	MRV	AI314180
379	1.27374e-30	0.356647	0.316	0.065	2.85471e-26	MRV	Acadl
380	3.23972e-16	0.355705	0.71	0.472	7.26087e-12	MRV	Hmgn2
381	5.53286e-29	0.355664	0.278	0.052	1.24003e-24	MRV	Abr
382	4.7219e-18	0.355578	0.519	0.255	1.05827e-13	MRV	Arf6
383	4.74957e-21	0.355415	0.411	0.154	1.06447e-16	MRV	Casp8ap2
384	1.32991e-17	0.353814	0.671	0.432	2.9806e-13	MRV	Pdcd5
385	4.62583e-18	0.353538	0.676	0.466	1.03674e-13	MRV	Uqcr11
386	2.78531e-16	0.353072	0.537	0.297	6.24244e-12	MRV	Zcrb1
387	4.11005e-11	0.352575	0.288	0.138	9.21144e-07	MRV	Hist1h2ap
388	2.17544e-26	0.351234	0.324	0.082	4.87559e-22	MRV	Mcm2
389	1.31592e-17	0.350843	0.496	0.243	2.94923e-13	MRV	Dnajb11
390	3.18777e-23	0.350267	0.344	0.104	7.14444e-19	MRV	Xpo1
391	1.12884e-16	0.349684	0.604	0.342	2.52996e-12	MRV	Rwdd1
392	2.11381e-30	0.349509	0.321	0.067	4.73747e-26	MRV	Trim25
393	5.35426e-25	0.349243	0.329	0.091	1.2e-20	MRV	Pphln1
394	1.6996e-32	0.349144	0.267	0.039	3.80915e-28	MRV	Nomo1
395	2.90144e-21	0.347071	0.368	0.127	6.50271e-17	MRV	Rpn1
396	2.35122e-14	0.345786	0.437	0.225	5.26955e-10	MRV	Ifi27
397	1.59729e-19	0.345052	0.401	0.157	3.57984e-15	MRV	Pfdn6
398	7.32963e-16	0.344706	0.584	0.34	1.64272e-11	MRV	Anapc5
399	3.62012e-26	0.342811	0.319	0.08	8.11342e-22	MRV	Spast
400	1.63221e-19	0.342368	0.424	0.172	3.65812e-15	MRV	Paics
401	6.3665e-31	0.342271	0.272	0.044	1.42686e-26	MRV	Pold1
402	6.38995e-32	0.341822	0.254	0.036	1.43212e-27	MRV	Smyd2
403	6.39877e-16	0.341765	0.391	0.168	1.43409e-11	MRV	Dntt
404	2.60031e-16	0.341644	0.54	0.287	5.82781e-12	MRV	Rbm17
405	5.4388e-15	0.340749	0.594	0.348	1.21894e-10	MRV	Brd2
406	2.19277e-26	0.340158	0.314	0.076	4.91444e-22	MRV	Arl8b
407	9.38446e-26	0.338976	0.303	0.073	2.10325e-21	MRV	Gclm
408	6.47096e-15	0.338067	0.614	0.372	1.45027e-10	MRV	Mrpl30
409	2.17533e-36	0.33796	0.275	0.033	4.87535e-32	MRV	Prim1
410	1.4701e-18	0.337945	0.391	0.157	3.2948e-14	MRV	Hspa9
411	1.07361e-14	0.337815	0.643	0.404	2.40618e-10	MRV	Smarca5
412	4.73897e-33	0.336738	0.26	0.034	1.0621e-28	MRV	Pml
413	6.6608e-30	0.336653	0.265	0.045	1.49282e-25	MRV	Gid4
414	3.48478e-33	0.335926	0.27	0.038	7.81008e-29	MRV	Mms22l
415	5.53647e-18	0.334464	0.416	0.179	1.24083e-13	MRV	Fdps
416	7.56149e-15	0.333404	0.555	0.32	1.69468e-10	MRV	Banf1
417	4.67452e-15	0.333011	0.504	0.268	1.04765e-10	MRV	Tkt
418	2.01337e-17	0.330993	0.432	0.191	4.51237e-13	MRV	Stra13
419	1.73532e-19	0.330516	0.378	0.142	3.88919e-15	MRV	Psmd1
420	2.88271e-20	0.329934	0.442	0.176	6.46073e-16	MRV	Hras
421	1.87366e-19	0.329857	0.362	0.134	4.19924e-15	MRV	Cdk2ap1
422	4.93382e-16	0.328434	0.473	0.231	1.10577e-11	MRV	Mrpl12
423	1.02626e-15	0.327314	0.527	0.281	2.30006e-11	MRV	Cfdp1
424	6.94721e-19	0.327257	0.751	0.555	1.55701e-14	MRV	Uqcrq
425	2.07398e-14	0.326953	0.602	0.349	4.6482e-10	MRV	Rbm8a
426	2.51279e-14	0.326843	0.622	0.421	5.63167e-10	MRV	Mrpl18
427	1.42676e-25	0.326667	0.324	0.084	3.19765e-21	MRV	Rpa2
428	5.87683e-16	0.326498	0.509	0.258	1.31711e-11	MRV	1810022K09Rik
429	3.47131e-13	0.324603	0.63	0.416	7.7799e-09	MRV	Psme1
430	6.86913e-15	0.324427	0.548	0.305	1.53951e-10	MRV	Pdap1
431	2.30265e-13	0.324397	0.697	0.475	5.16069e-09	MRV	mt-Atp8
432	2.63797e-17	0.324344	0.278	0.092	5.91222e-13	MRV	Itga4
433	6.98958e-25	0.322971	0.324	0.087	1.5665e-20	MRV	Rpf2
434	1.00456e-27	0.322778	0.26	0.047	2.25142e-23	MRV	Pmf1
435	4.09961e-14	0.322664	0.589	0.364	9.18805e-10	MRV	Lsm5
436	1.04678e-20	0.322113	0.257	0.065	2.34603e-16	MRV	Birc5
437	2.04774e-18	0.321796	0.316	0.108	4.5894e-14	MRV	Gm26825
438	4.86808e-16	0.321205	0.763	0.584	1.09103e-11	MRV	Cd47
439	9.51986e-19	0.32119	0.339	0.118	2.13359e-14	MRV	Smc2
440	3.64467e-16	0.320565	0.545	0.273	8.16843e-12	MRV	Dnajc2
441	2.44283e-16	0.320246	0.427	0.191	5.47487e-12	MRV	Uchl3
442	6.57744e-28	0.320245	0.275	0.053	1.47414e-23	MRV	Trim26
443	1.94712e-17	0.319863	0.285	0.098	4.36388e-13	MRV	Phgdh
444	9.30665e-18	0.319755	0.414	0.171	2.08581e-13	MRV	Qk
445	9.76685e-14	0.319446	0.584	0.356	2.18895e-09	MRV	Eif5b
446	1.05925e-21	0.318562	0.311	0.087	2.37398e-17	MRV	Top2a
447	2.36944e-13	0.31823	0.553	0.348	5.31039e-09	MRV	Cacybp
448	1.49915e-13	0.316999	0.548	0.317	3.35989e-09	MRV	Dtymk
449	7.65078e-16	0.316438	0.71	0.526	1.71469e-11	MRV	Atp5g1
450	9.17368e-27	0.315483	0.265	0.052	2.056e-22	MRV	Ccdc86
451	3.40545e-17	0.315372	0.383	0.154	7.63229e-13	MRV	Rif1
452	9.33413e-17	0.314921	0.781	0.602	2.09197e-12	MRV	Anp32b
453	2.77343e-28	0.31404	0.275	0.052	6.21581e-24	MRV	Pola2
454	3.93124e-13	0.314025	0.602	0.379	8.8107e-09	MRV	Ndufc1
455	1.15153e-27	0.313965	0.265	0.048	2.5808e-23	MRV	Atad5
456	8.78779e-14	0.313546	0.481	0.255	1.96952e-09	MRV	C1qbp
457	4.28681e-13	0.312963	0.558	0.32	9.6076e-09	MRV	Taf1d
458	4.81636e-13	0.312285	0.566	0.341	1.07944e-08	MRV	Strap
459	1.05863e-18	0.312015	0.432	0.176	2.37261e-14	MRV	Dpy30
460	8.01861e-21	0.31131	0.314	0.096	1.79713e-16	MRV	Rad50
461	1.51967e-18	0.310875	0.386	0.153	3.40588e-14	MRV	Rnf126
462	2.8827e-19	0.310093	0.388	0.144	6.4607e-15	MRV	Nolc1
463	4.93535e-25	0.309971	0.257	0.053	1.10611e-20	MRV	Shmt2
464	7.74754e-23	0.309815	0.869	0.693	1.73638e-18	MRV	Gnas
465	2.69786e-23	0.309631	0.27	0.063	6.04645e-19	MRV	Nmt2
466	5.60191e-14	0.309537	0.548	0.315	1.2555e-09	MRV	Ndufb6
467	8.45031e-16	0.309235	0.393	0.17	1.89388e-11	MRV	Golgb1
468	9.43098e-14	0.308521	0.761	0.522	2.11367e-09	MRV	Hnrnpdl
469	1.69049e-15	0.308454	0.799	0.63	3.78873e-11	MRV	mt-Nd4l
470	9.15169e-17	0.308148	0.409	0.171	2.05108e-12	MRV	Trim12c
471	1.25597e-12	0.307604	0.632	0.396	2.81489e-08	MRV	Srsf10
472	7.70515e-13	0.307064	0.627	0.416	1.72688e-08	MRV	Snrpd3
473	6.79958e-16	0.306932	0.398	0.175	1.52392e-11	MRV	Med28
474	4.07092e-23	0.305982	0.316	0.086	9.12374e-19	MRV	Fam76a
475	1.62161e-12	0.304442	0.658	0.441	3.63435e-08	MRV	Eif5
476	1.04261e-18	0.303581	0.344	0.125	2.3367e-14	MRV	Dph3
477	1.36315e-29	0.303321	0.27	0.045	3.0551e-25	MRV	Chaf1b
478	4.12264e-13	0.303215	0.501	0.277	9.23966e-09	MRV	Sarnp
479	6.00176e-16	0.302993	0.416	0.186	1.34511e-11	MRV	Suds3
480	1.28785e-18	0.302958	0.391	0.15	2.88633e-14	MRV	Naa20
481	2.48108e-25	0.302437	0.28	0.061	5.56059e-21	MRV	Usp37
482	3.95343e-19	0.301876	0.314	0.103	8.86043e-15	MRV	Amfr
483	4.27421e-21	0.301683	0.355	0.115	9.57936e-17	MRV	Dynll2
484	5.889e-23	0.301336	0.26	0.061	1.31984e-18	MRV	Ppat
485	5.10074e-13	0.301275	0.483	0.25	1.14318e-08	MRV	Stag1
486	3.47177e-14	0.301086	0.47	0.239	7.78093e-10	MRV	Cuta
487	6.92131e-13	0.301082	0.627	0.404	1.5512e-08	MRV	Zfp706
488	2.26962e-16	0.301004	0.391	0.164	5.08668e-12	MRV	Usp25
489	6.60199e-19	0.300507	0.352	0.125	1.47964e-14	MRV	Api5
490	3.79189e-20	0.300251	0.334	0.109	8.49838e-16	MRV	Spcs3
491	1.14847e-16	0.300083	0.386	0.158	2.57395e-12	MRV	Dcp2
492	1.0273e-12	0.300006	0.573	0.371	2.30238e-08	MRV	Eif1ax
493	1.33084e-12	0.299846	0.581	0.369	2.98269e-08	MRV	Psma4
494	2.13939e-20	0.299689	0.296	0.088	4.79481e-16	MRV	Pno1
495	9.17769e-24	0.298944	0.314	0.082	2.0569e-19	MRV	Mta1
496	6.78496e-13	0.298717	0.658	0.49	1.52065e-08	MRV	Prdx1
497	1.19539e-20	0.298468	0.257	0.067	2.6791e-16	MRV	Stard7
498	8.61759e-14	0.29628	0.411	0.201	1.93137e-09	MRV	Mrto4
499	3.85336e-13	0.296188	0.519	0.295	8.63615e-09	MRV	Fkbp3
500	5.33634e-14	0.294934	0.316	0.131	1.19598e-09	MRV	Gbp4
501	2.58452e-16	0.294545	0.365	0.149	5.79243e-12	MRV	Gar1
502	2.93849e-17	0.294226	0.391	0.157	6.58574e-13	MRV	Rnf114
503	3.68999e-14	0.294135	0.45	0.219	8.27001e-10	MRV	Rbmxl1
504	1.59767e-11	0.294035	0.465	0.256	3.5807e-07	MRV	Mycbp2
505	4.98657e-18	0.293795	0.424	0.169	1.11759e-13	MRV	Herc1
506	1.82514e-27	0.293628	0.871	0.736	4.09051e-23	MRV	Rpl14
507	5.91039e-12	0.293465	0.548	0.332	1.32464e-07	MRV	Chmp4b
508	3.67038e-13	0.292988	0.504	0.268	8.22606e-09	MRV	Usf2
509	7.04566e-19	0.292799	0.298	0.093	1.57907e-14	MRV	Sod1
510	1.80522e-13	0.292397	0.442	0.231	4.04587e-09	MRV	Bri3
511	1.20171e-17	0.291983	0.342	0.122	2.69327e-13	MRV	Bbx
512	3.9044e-22	0.291747	0.288	0.076	8.75053e-18	MRV	Golt1b
513	6.35443e-15	0.291604	0.481	0.237	1.42416e-10	MRV	Pam16
514	7.14373e-12	0.291165	0.596	0.365	1.60105e-07	MRV	Mrps24
515	1.88212e-13	0.290943	0.674	0.509	4.2182e-09	MRV	Psma7
516	1.84023e-12	0.290571	0.568	0.341	4.12432e-08	MRV	Polr2j
517	3.65586e-13	0.29055	0.496	0.263	8.19352e-09	MRV	Tomm40
518	4.6852e-19	0.29009	0.936	0.788	1.05005e-14	MRV	Erdr1
519	1.91716e-11	0.289679	0.527	0.326	4.29674e-07	MRV	Nudc
520	3.58573e-12	0.289044	0.476	0.255	8.03635e-08	MRV	Ktn1
521	4.09198e-15	0.288984	0.406	0.181	9.17094e-11	MRV	Trim44
522	1.94215e-24	0.288963	0.26	0.054	4.35274e-20	MRV	Papd5
523	6.26618e-14	0.288004	0.476	0.245	1.40438e-09	MRV	Ebna1bp2
524	1.29003e-16	0.28794	0.337	0.127	2.89122e-12	MRV	Dync1h1
525	4.10226e-14	0.287868	0.445	0.219	9.19398e-10	MRV	Mrps18c
526	1.71348e-24	0.287861	0.265	0.057	3.84026e-20	MRV	Psmc3ip
527	1.18698e-11	0.2873	0.522	0.304	2.66026e-07	MRV	Smc6
528	5.27536e-20	0.287106	0.848	0.707	1.18231e-15	MRV	Ybx1
529	3.68607e-13	0.286952	0.699	0.512	8.26122e-09	MRV	Ndufb7
530	1.1796e-16	0.285384	0.337	0.129	2.64371e-12	MRV	Polr2l
531	1.7475e-11	0.284977	0.568	0.348	3.9165e-07	MRV	Tceb1
532	7.6178e-14	0.284006	0.481	0.239	1.7073e-09	MRV	Rabgap1l
533	6.56654e-16	0.283932	0.344	0.135	1.47169e-11	MRV	P4hb
534	4.40836e-13	0.282902	0.432	0.219	9.88002e-09	MRV	Ghitm
535	6.61357e-18	0.282604	0.283	0.091	1.48223e-13	MRV	Lman1
536	7.58969e-10	0.282216	0.386	0.215	1.701e-05	MRV	Mir6236
537	8.40849e-12	0.282113	0.488	0.279	1.88451e-07	MRV	Tubb4b
538	7.97902e-11	0.280628	0.586	0.381	1.78826e-06	MRV	Sap18
539	3.71832e-14	0.280503	0.429	0.202	8.3335e-10	MRV	Ralbp1
540	3.98107e-15	0.280142	0.37	0.155	8.92238e-11	MRV	Serinc3
541	2.59674e-20	0.28005	0.29	0.083	5.81982e-16	MRV	Rmi2
542	3.41866e-21	0.279966	0.26	0.064	7.66191e-17	MRV	Slc25a39
543	1.50204e-11	0.279748	0.553	0.321	3.36638e-07	MRV	Tomm5
544	1.04089e-11	0.279576	0.545	0.316	2.33284e-07	MRV	Pfdn2
545	8.5818e-16	0.27861	0.347	0.137	1.92335e-11	MRV	Rbms1
546	3.14489e-13	0.278457	0.442	0.224	7.04832e-09	MRV	Pin4
547	9.82683e-15	0.27838	0.44	0.202	2.20239e-10	MRV	Psmd7
548	1.18278e-09	0.277724	0.581	0.389	2.65084e-05	MRV	Tnfaip8
549	1.02593e-19	0.277583	0.296	0.088	2.29932e-15	MRV	Prpf19
550	3.34824e-15	0.276756	0.362	0.152	7.50409e-11	MRV	Exosc8
551	2.48405e-11	0.27675	0.55	0.327	5.56726e-07	MRV	Rp9
552	3.60281e-19	0.276691	0.303	0.093	8.07463e-15	MRV	Rrp9
553	9.07432e-25	0.276676	0.92	0.785	2.03374e-20	MRV	Hsp90ab1
554	4.08081e-11	0.276214	0.481	0.272	9.1459e-07	MRV	Nop56
555	9.29545e-12	0.27616	0.47	0.257	2.0833e-07	MRV	Gna13
556	1.06989e-10	0.275488	0.635	0.442	2.39784e-06	MRV	Magoh
557	1.02541e-14	0.275477	0.391	0.172	2.29815e-10	MRV	Chchd7
558	2.94555e-11	0.275287	0.504	0.29	6.60156e-07	MRV	Ywhah
559	2.68844e-14	0.275017	0.383	0.17	6.02533e-10	MRV	Plekhf2
560	1.34733e-10	0.273806	0.676	0.473	3.01964e-06	MRV	Ddx39b
561	8.82644e-20	0.273801	0.296	0.088	1.97818e-15	MRV	Nus1
562	7.9959e-25	0.273767	0.907	0.803	1.79204e-20	MRV	Hspa8
563	4.96417e-12	0.272815	0.771	0.577	1.11257e-07	MRV	Hnrnpab
564	7.57657e-11	0.272792	0.604	0.379	1.69806e-06	MRV	Fubp1
565	2.20205e-11	0.272657	0.684	0.52	4.93524e-07	MRV	Snrpd2
566	1.77918e-18	0.272478	0.285	0.087	3.98749e-14	MRV	Nol8
567	1.81676e-12	0.271983	0.447	0.226	4.07171e-08	MRV	Timm17a
568	1.06825e-19	0.271523	0.265	0.072	2.39416e-15	MRV	Cdc25a
569	2.45942e-13	0.271394	0.396	0.187	5.51204e-09	MRV	Aars
570	2.19645e-10	0.270685	0.591	0.371	4.92268e-06	MRV	Gm21092
571	8.93506e-20	0.270135	0.342	0.114	2.00253e-15	MRV	Mitd1
572	1.74084e-20	0.269801	0.27	0.072	3.90158e-16	MRV	Ndufaf2
573	2.21094e-14	0.269674	0.35	0.147	4.95515e-10	MRV	Kpnb1
574	2.7796e-12	0.269576	0.491	0.263	6.22963e-08	MRV	Nsmce4a
575	2.63116e-30	0.269537	0.902	0.829	5.89696e-26	MRV	Rps2
576	2.2576e-11	0.269443	0.476	0.257	5.05973e-07	MRV	Emb
577	3.01237e-13	0.268547	0.409	0.194	6.75132e-09	MRV	Mrpl13
578	1.07736e-16	0.26828	0.334	0.124	2.41459e-12	MRV	Eif1ad
579	7.08786e-17	0.268097	0.337	0.122	1.58853e-12	MRV	Cbx5
580	8.66719e-16	0.267339	0.306	0.113	1.94249e-11	MRV	Pgp
581	1.492e-13	0.266725	0.393	0.18	3.34387e-09	MRV	Pkn2
582	2.47626e-13	0.266642	0.383	0.175	5.54979e-09	MRV	Setd3
583	3.73973e-10	0.265476	0.532	0.318	8.38147e-06	MRV	Ppig
584	6.49168e-17	0.265057	0.334	0.124	1.45491e-12	MRV	Etfa
585	1.37947e-11	0.265053	0.396	0.201	3.09167e-07	MRV	Irf2
586	1.02018e-13	0.264358	0.393	0.177	2.28642e-09	MRV	Wdr43
587	3.5663e-10	0.264281	0.643	0.46	7.99279e-06	MRV	Ube2b
588	7.17357e-15	0.264241	0.311	0.121	1.60774e-10	MRV	Rrp15
589	5.14831e-10	0.264065	0.604	0.388	1.15384e-05	MRV	Phb2
590	2.47319e-23	0.263801	0.254	0.055	5.54291e-19	MRV	Rnaseh2b
591	1.97602e-19	0.263747	0.298	0.09	4.42865e-15	MRV	Gins4
592	9.76936e-12	0.262726	0.483	0.257	2.18951e-07	MRV	Cggbp1
593	6.80667e-11	0.262635	0.496	0.282	1.52551e-06	MRV	Rsl1d1
594	2.93539e-10	0.26222	0.517	0.32	6.5788e-06	MRV	Gm8186
595	3.88114e-10	0.262066	0.602	0.398	8.69842e-06	MRV	Ndufa5
596	2.59598e-14	0.261581	0.334	0.139	5.81812e-10	MRV	Cep83
597	4.19735e-11	0.26154	0.488	0.273	9.40711e-07	MRV	AI662270
598	2.80573e-10	0.260948	0.612	0.381	6.28821e-06	MRV	Ptbp3
599	1.07397e-20	0.260796	0.26	0.065	2.40698e-16	MRV	Bola1
600	3.72456e-16	0.260609	0.28	0.095	8.34749e-12	MRV	Fkbp2
601	6.31433e-09	0.259292	0.571	0.416	0.000141517	MRV	Cd81
602	5.44055e-12	0.259238	0.409	0.203	1.21934e-07	MRV	Gatad1
603	3.07562e-14	0.258948	0.368	0.158	6.89307e-10	MRV	Uri1
604	9.51092e-15	0.258616	0.321	0.125	2.13159e-10	MRV	N4bp2
605	1.21906e-09	0.258289	0.494	0.3	2.73217e-05	MRV	Cyc1
606	9.10014e-11	0.257092	0.527	0.297	2.03952e-06	MRV	Mbd3
607	3.38764e-10	0.256784	0.512	0.3	7.59239e-06	MRV	Ddx24
608	4.18958e-15	0.255597	0.37	0.152	9.38969e-11	MRV	Ifrd1
609	1.76547e-12	0.255555	0.347	0.158	3.95677e-08	MRV	Hdlbp
610	8.64964e-15	0.255201	0.344	0.14	1.93856e-10	MRV	Uchl5
611	2.75904e-13	0.255189	0.342	0.147	6.18356e-09	MRV	Stip1
612	2.58239e-12	0.254993	0.411	0.201	5.78765e-08	MRV	Tmpo
613	3.47206e-10	0.254583	0.488	0.296	7.78159e-06	MRV	Txnl1
614	1.4035e-13	0.254394	0.357	0.156	3.14552e-09	MRV	Rnf130
615	5.19232e-11	0.253819	0.342	0.169	1.1637e-06	MRV	Hmgcr
616	3.88537e-16	0.253592	0.267	0.087	8.70789e-12	MRV	Ccng1
617	1.41598e-15	0.253588	0.326	0.123	3.17349e-11	MRV	Eif3j1
618	2.52901e-15	0.252953	0.303	0.111	5.66802e-11	MRV	Ythdf1
619	8.14802e-10	0.25289	0.563	0.336	1.82613e-05	MRV	Gtf2a2
620	1.27287e-14	0.252336	0.352	0.146	2.85277e-10	MRV	Anapc13
621	3.01788e-11	0.252142	0.414	0.214	6.76367e-07	MRV	Ak2
622	1.14903e-15	0.251693	0.298	0.106	2.57521e-11	MRV	Ncapd3
623	1.35269e-13	0.251641	0.362	0.155	3.03165e-09	MRV	Zranb1
624	7.07555e-15	0.251366	0.324	0.127	1.58577e-10	MRV	Ak6
625	2.60482e-13	0.251046	0.414	0.192	5.83792e-09	MRV	Txndc9
626	1.34215e-13	0.251037	0.254	0.094	3.00804e-09	MRV	Noc2l
627	3.95037e-10	0.250783	0.522	0.294	8.85358e-06	MRV	Lsm12
628	2.95279e-09	0.250427	0.594	0.402	6.6178e-05	MRV	Psma5

## Sheet: (Infected)RNA.DPre.infected.mar
	p_val	avg_log2FC	pct.1	pct.2	p_val_adj	cluster	gene
1	2.46401e-26	0.452205	0.61	0.38	5.52234e-22	Infected	Gar1
2	8.74566e-25	0.415924	0.68	0.479	1.96008e-20	Infected	Dnajc21
3	4.17435e-15	0.378747	0.593	0.471	9.35555e-11	Infected	Syce2
4	8.11269e-33	0.357277	0.89	0.747	1.81822e-28	Infected	Set
5	2.45048e-14	0.350331	0.48	0.313	5.49202e-10	Infected	Setd8
6	2.07685e-14	0.345929	0.392	0.214	4.65463e-10	Infected	Srm
7	1.03617e-35	0.3438	0.945	0.791	2.32225e-31	Infected	Hnrnpd
8	7.94069e-21	0.334285	0.762	0.623	1.77967e-16	Infected	Fkbp4
9	2.35729e-15	0.333718	0.695	0.568	5.28315e-11	Infected	Lmo4
10	4.75334e-26	0.331025	0.87	0.726	1.06532e-21	Infected	Ranbp1
11	4.23403e-31	0.330764	0.912	0.788	9.4893e-27	Infected	Mif
12	5.10337e-13	0.328878	0.445	0.271	1.14377e-08	Infected	Pim3
13	2.05273e-19	0.327619	0.715	0.577	4.60058e-15	Infected	Ebna1bp2
14	9.48995e-21	0.320065	0.77	0.638	2.12689e-16	Infected	Rala
15	1.69325e-19	0.31852	0.748	0.594	3.7949e-15	Infected	Pa2g4
16	9.14178e-12	0.310853	0.478	0.326	2.04886e-07	Infected	Gnl3
17	5.04259e-17	0.305321	0.772	0.614	1.13015e-12	Infected	Cdv3
18	1.10993e-18	0.302072	0.748	0.623	2.48757e-14	Infected	Hdgf
19	1.1074e-11	0.292275	0.575	0.412	2.48191e-07	Infected	Arap2
20	6.39055e-19	0.287247	0.835	0.694	1.43225e-14	Infected	Eif5
21	1.30953e-09	0.286632	0.315	0.178	2.93491e-05	Infected	D1Ertd622e
22	5.96393e-14	0.284799	0.672	0.57	1.33664e-09	Infected	Cdk4
23	4.89782e-12	0.282548	0.615	0.509	1.0977e-07	Infected	Usp1
24	1.49109e-13	0.280532	0.657	0.527	3.34182e-09	Infected	Fbl
25	6.22909e-12	0.280448	0.657	0.603	1.39606e-07	Infected	Dctpp1
26	2.05285e-16	0.278971	0.805	0.69	4.60085e-12	Infected	Hspd1
27	5.21376e-15	0.278685	0.698	0.577	1.16851e-10	Infected	Prmt1
28	1.32505e-12	0.275142	0.698	0.577	2.9697e-08	Infected	Mat2a
29	4.47927e-12	0.274827	0.745	0.634	1.00389e-07	Infected	Fabp5
30	2.49906e-08	0.273834	0.565	0.436	0.000560089	Infected	Basp1
31	1.20005e-09	0.272509	0.378	0.24	2.68955e-05	Infected	Ppat
32	1.40299e-08	0.26786	0.382	0.273	0.000314438	Infected	Nsun2
33	9.81094e-13	0.265573	0.75	0.62	2.19883e-08	Infected	Odc1
34	2.26402e-09	0.264491	0.54	0.409	5.07413e-05	Infected	Serf1
35	7.36447e-15	0.262279	0.718	0.624	1.65053e-10	Infected	C1qbp
36	7.8562e-09	0.261969	0.348	0.217	0.000176073	Infected	Znhit6
37	7.92912e-12	0.26162	0.667	0.561	1.77707e-07	Infected	Lyar
38	1.31307e-09	0.259455	0.278	0.143	2.94285e-05	Infected	Larp1b
39	7.20806e-12	0.257972	0.68	0.549	1.61547e-07	Infected	Rcc2
40	2.17941e-17	0.256578	0.84	0.719	4.88448e-13	Infected	Nme1
41	1.00635e-08	0.256431	0.402	0.274	0.000225543	Infected	Rrs1
42	3.41287e-13	0.256322	0.68	0.567	7.64893e-09	Infected	Bri3
43	3.19586e-08	0.253596	0.46	0.347	0.000716255	Infected	Larp1
44	9.56526e-10	0.251505	0.588	0.492	2.14377e-05	Infected	Usf2
45	3.30993e-89	0.885265	0.785	0.152	7.4182e-85	Replicating	Birc5
46	9.14301e-77	0.845673	0.75	0.157	2.04913e-72	Replicating	Hist1h2ap
47	1.5318e-89	0.834949	0.903	0.314	3.43308e-85	Replicating	Cks1b
48	2.52329e-69	0.832253	0.763	0.196	5.6552e-65	Replicating	2810417H13Rik
49	9.40636e-62	0.754656	0.847	0.383	2.10815e-57	Replicating	Dntt
50	2.45207e-67	0.754144	0.723	0.174	5.49558e-63	Replicating	Ccr7
51	7.86062e-78	0.740467	0.672	0.12	1.76172e-73	Replicating	Tk1
52	1.06608e-82	0.71825	0.946	0.554	2.3893e-78	Replicating	Pdia6
53	4.51492e-65	0.714278	0.981	0.517	1.01188e-60	Replicating	Ung
54	1.77355e-67	0.702036	0.858	0.312	3.97487e-63	Replicating	Cenpw
55	9.63612e-62	0.698387	0.742	0.237	2.15965e-57	Replicating	Idi1
56	1.12789e-75	0.692508	0.954	0.553	2.52783e-71	Replicating	Hsp90b1
57	3.34165e-62	0.634817	0.702	0.161	7.4893e-58	Replicating	Spc24
58	5.1139e-72	0.618384	0.984	0.641	1.14613e-67	Replicating	Calr
59	5.33569e-69	0.589241	0.97	0.669	1.19584e-64	Replicating	Manf
60	3.08586e-44	0.586077	0.882	0.375	6.91603e-40	Replicating	Dhfr
61	1.22504e-50	0.58322	0.86	0.399	2.74555e-46	Replicating	Pdia3
62	2.25557e-52	0.565085	0.484	0.086	5.05517e-48	Replicating	Sdf2l1
63	1.52794e-59	0.555622	0.954	0.647	3.42443e-55	Replicating	Hspa5
64	6.25945e-43	0.549255	0.901	0.412	1.40287e-38	Replicating	Rfc4
65	6.05758e-44	0.537985	0.715	0.236	1.35762e-39	Replicating	Smc2
66	1.15679e-46	0.537332	0.538	0.128	2.5926e-42	Replicating	Msmo1
67	3.87471e-45	0.530297	0.608	0.183	8.684e-41	Replicating	Cdk2ap2
68	1.18677e-50	0.522201	0.93	0.592	2.65979e-46	Replicating	Ostc
69	1.56701e-47	0.522103	0.637	0.196	3.51199e-43	Replicating	Snrnp25
70	1.63111e-34	0.501198	0.809	0.417	3.65564e-30	Replicating	AI662270
71	3.38648e-36	0.495208	0.954	0.524	7.58977e-32	Replicating	Naa50
72	2.00811e-50	0.488125	0.981	0.743	4.50058e-46	Replicating	Rgcc
73	3.35579e-41	0.48698	0.581	0.168	7.521e-37	Replicating	Cenpm
74	1.76593e-35	0.486283	0.763	0.338	3.95781e-31	Replicating	Ostf1
75	6.85895e-59	0.48477	0.968	0.708	1.53723e-54	Replicating	Arf1
76	1.73934e-32	0.483249	0.804	0.446	3.89822e-28	Replicating	Vimp
77	2.24323e-32	0.471444	0.876	0.418	5.02752e-28	Replicating	Gmnn
78	7.48045e-35	0.471058	0.726	0.292	1.67652e-30	Replicating	Anapc11
79	1.29645e-35	0.470478	0.874	0.434	2.9056e-31	Replicating	Lsm3
80	1.87686e-33	0.469808	0.825	0.43	4.20641e-29	Replicating	Dbi
81	1.24952e-42	0.469675	0.473	0.091	2.80041e-38	Replicating	Hist1h1b
82	7.47243e-45	0.467662	0.468	0.079	1.67472e-40	Replicating	Hist1h2ae
83	1.48059e-30	0.467022	0.78	0.4	3.3183e-26	Replicating	Fdps
84	2.67613e-30	0.464005	0.64	0.262	5.99775e-26	Replicating	Gpr25
85	2.42755e-30	0.46237	0.903	0.479	5.44061e-26	Replicating	Tipin
86	1.27375e-34	0.460428	0.718	0.272	2.85472e-30	Replicating	Gins2
87	2.04205e-31	0.458858	0.957	0.546	4.57664e-27	Replicating	Tex30
88	6.56962e-31	0.45278	0.898	0.487	1.47238e-26	Replicating	Pole4
89	1.72895e-46	0.449784	0.97	0.716	3.87492e-42	Replicating	mt-Nd4l
90	2.53402e-36	0.446913	0.54	0.164	5.67924e-32	Replicating	Cdc45
91	1.22469e-45	0.445474	0.406	0.058	2.74478e-41	Replicating	Ptgr1
92	3.53703e-32	0.445142	0.868	0.509	7.92719e-28	Replicating	Dnajb11
93	5.05043e-44	0.44262	0.968	0.668	1.1319e-39	Replicating	Ube2b
94	1.64388e-43	0.441881	0.425	0.07	3.68427e-39	Replicating	Hist1h1e
95	8.58541e-48	0.440388	0.965	0.719	1.92416e-43	Replicating	Pabpc1
96	3.51309e-41	0.438442	0.457	0.091	7.87354e-37	Replicating	Adap1
97	1.75921e-29	0.437874	0.71	0.313	3.94273e-25	Replicating	Ier2
98	3.98078e-35	0.436492	0.597	0.194	8.92173e-31	Replicating	Rpn1
99	3.82154e-41	0.436008	0.543	0.141	8.56484e-37	Replicating	Mad2l1
100	1.25773e-36	0.435011	0.613	0.182	2.81882e-32	Replicating	Top2a
101	1.16858e-27	0.434069	0.653	0.295	2.61903e-23	Replicating	Tmem256
102	1.00431e-33	0.433176	0.613	0.212	2.25086e-29	Replicating	Creld2
103	3.16017e-37	0.431725	0.941	0.606	7.08257e-33	Replicating	Lsm5
104	1.09383e-30	0.431618	0.712	0.294	2.45148e-26	Replicating	Lims1
105	1.17994e-46	0.429473	0.336	0.028	2.64449e-42	Replicating	Prr13
106	2.63379e-27	0.426693	0.782	0.388	5.90285e-23	Replicating	Emb
107	1.37606e-33	0.424255	0.965	0.619	3.08403e-29	Replicating	Cd81
108	2.27468e-38	0.423205	0.46	0.105	5.09801e-34	Replicating	Pdia4
109	3.20385e-30	0.421422	0.661	0.265	7.18047e-26	Replicating	Lman1
110	1.50047e-30	0.418371	0.599	0.219	3.36285e-26	Replicating	Hmgn5
111	1.95971e-31	0.415428	0.559	0.189	4.39211e-27	Replicating	Tfrc
112	5.30741e-35	0.413453	0.487	0.135	1.1895e-30	Replicating	Itgb3bp
113	1.15809e-26	0.412803	0.753	0.367	2.5955e-22	Replicating	Med19
114	1.86501e-27	0.41218	0.809	0.396	4.17986e-23	Replicating	2700029M09Rik
115	3.67485e-26	0.410065	0.747	0.385	8.23607e-22	Replicating	Bcl7c
116	8.33321e-23	0.407582	0.887	0.503	1.86764e-18	Replicating	Siva1
117	1.19178e-28	0.407094	0.642	0.262	2.67102e-24	Replicating	Anapc15
118	2.36423e-28	0.406181	0.524	0.17	5.2987e-24	Replicating	Snx14
119	2.35654e-26	0.406134	0.914	0.579	5.28148e-22	Replicating	Dnajc3
120	1.9638e-38	0.405314	0.487	0.119	4.40128e-34	Replicating	Cenph
121	6.78105e-25	0.401884	0.772	0.418	1.51977e-20	Replicating	Rabgap1l
122	8.41297e-25	0.398488	0.831	0.443	1.88552e-20	Replicating	Ddost
123	1.29016e-25	0.398241	0.828	0.434	2.89152e-21	Replicating	Hspa14
124	8.55112e-25	0.397844	0.852	0.49	1.91648e-20	Replicating	Krtcap2
125	6.70232e-37	0.395512	0.46	0.11	1.50212e-32	Replicating	Cenpp
126	5.01461e-34	0.394207	0.505	0.137	1.12387e-29	Replicating	Cdk1
127	7.25782e-25	0.393914	0.987	0.739	1.62662e-20	Replicating	Stmn1
128	2.06986e-42	0.393908	0.409	0.069	4.63896e-38	Replicating	Ska1
129	4.56693e-30	0.393645	0.54	0.183	1.02354e-25	Replicating	Alad
130	1.44431e-22	0.390268	0.82	0.418	3.23698e-18	Replicating	Hells
131	7.85234e-23	0.389252	0.901	0.535	1.75987e-18	Replicating	2700094K13Rik
132	1.32408e-25	0.387273	0.556	0.221	2.96753e-21	Replicating	Hmgcr
133	1.17241e-22	0.386826	0.675	0.332	2.6276e-18	Replicating	Tspan13
134	7.59819e-28	0.383124	0.532	0.188	1.70291e-23	Replicating	Xbp1
135	5.875e-26	0.380367	0.672	0.284	1.3167e-21	Replicating	Rfc2
136	6.37567e-23	0.379951	0.898	0.535	1.42891e-18	Replicating	Higd1a
137	1.23865e-31	0.379884	0.96	0.756	2.77605e-27	Replicating	Cyb5a
138	2.15366e-53	0.379007	0.987	0.826	4.82677e-49	Replicating	Sh3bgrl3
139	4.42725e-29	0.378652	0.497	0.167	9.92236e-25	Replicating	Pmf1
140	2.01461e-21	0.377219	0.841	0.509	4.51515e-17	Replicating	Tubb4b
141	4.46778e-25	0.377095	0.608	0.269	1.00132e-20	Replicating	Dph3
142	1.71667e-44	0.37652	0.997	0.848	3.84741e-40	Replicating	Hmgb2
143	6.1321e-22	0.375208	0.815	0.415	1.37433e-17	Replicating	Lsm2
144	1.49751e-20	0.374598	0.812	0.425	3.35622e-16	Replicating	Mcm6
145	1.16078e-39	0.372179	0.984	0.764	2.60154e-35	Replicating	Ppib
146	2.27672e-31	0.369159	0.444	0.121	5.1026e-27	Replicating	Rad51
147	1.14506e-17	0.368958	0.712	0.399	2.5663e-13	Replicating	Crip1
148	8.7142e-20	0.36789	0.849	0.466	1.95303e-15	Replicating	Topbp1
149	3.75725e-21	0.364767	0.828	0.47	8.42075e-17	Replicating	Canx
150	2.05352e-21	0.36423	0.677	0.32	4.60235e-17	Replicating	Mcm5
151	4.27535e-17	0.363526	0.895	0.554	9.58192e-13	Replicating	Tuba1b
152	3.95143e-24	0.361927	0.554	0.215	8.85594e-20	Replicating	Insig1
153	1.78783e-24	0.36145	0.637	0.265	4.00688e-20	Replicating	Apitd1
154	4.82974e-29	0.361007	0.317	0.063	1.08244e-24	Replicating	4930430F08Rik
155	3.96882e-34	0.359736	0.981	0.748	8.89492e-30	Replicating	Prdx1
156	1.37447e-22	0.358712	0.882	0.583	3.08046e-18	Replicating	mt-Atp8
157	4.15263e-59	0.358659	0.987	0.883	9.30687e-55	Replicating	Cd47
158	4.27473e-24	0.355201	0.581	0.234	9.58053e-20	Replicating	Bola1
159	4.18983e-20	0.354777	0.78	0.412	9.39025e-16	Replicating	Vps29
160	8.46907e-32	0.353882	0.484	0.13	1.89809e-27	Replicating	Pttg1
161	1.33024e-25	0.353741	0.546	0.197	2.98133e-21	Replicating	Arl8b
162	3.80471e-28	0.353403	0.919	0.686	8.52713e-24	Replicating	Selk
163	1.44245e-23	0.353058	0.61	0.265	3.23282e-19	Replicating	Rab21
164	9.46438e-26	0.352214	0.489	0.17	2.12116e-21	Replicating	Rad51ap1
165	1.90338e-19	0.351761	0.785	0.439	4.26586e-15	Replicating	Junb
166	1.37502e-31	0.348576	0.446	0.112	3.0817e-27	Replicating	Cdca8
167	1.38371e-30	0.348409	0.409	0.103	3.10118e-26	Replicating	Cenpk
168	1.99612e-38	0.347478	0.263	0.015	4.4737e-34	Replicating	Amica1
169	9.5778e-18	0.34742	0.831	0.484	2.14658e-13	Replicating	Atp1a1
170	4.52829e-19	0.346795	0.812	0.461	1.01488e-14	Replicating	Ola1
171	1.37744e-22	0.346707	0.589	0.233	3.08711e-18	Replicating	Cdyl2
172	1.90688e-29	0.346308	0.406	0.102	4.2737e-25	Replicating	Mns1
173	4.10672e-24	0.34544	0.487	0.175	9.20398e-20	Replicating	Cotl1
174	3.82041e-19	0.34321	0.753	0.401	8.5623e-15	Replicating	Mrps36
175	2.96756e-18	0.341475	0.78	0.415	6.6509e-14	Replicating	Dnajc9
176	3.4169e-18	0.339835	0.866	0.543	7.65797e-14	Replicating	Rpa3
177	2.90336e-34	0.339122	0.981	0.815	6.50702e-30	Replicating	Actg1
178	3.53072e-18	0.337885	0.758	0.396	7.91306e-14	Replicating	Lig1
179	1.5454e-20	0.335672	0.632	0.29	3.46355e-16	Replicating	Cetn2
180	1.31206e-22	0.335235	0.962	0.677	2.94059e-18	Replicating	Sf3b5
181	4.16869e-20	0.334263	0.465	0.194	9.34287e-16	Replicating	Fxyd5
182	1.67875e-22	0.334068	0.548	0.221	3.76241e-18	Replicating	Emd
183	1.55699e-24	0.333357	0.476	0.164	3.48954e-20	Replicating	Ccdc34
184	1.89903e-21	0.332443	0.962	0.69	4.25611e-17	Replicating	Dad1
185	2.78983e-21	0.332229	0.562	0.236	6.25257e-17	Replicating	Rrm1
186	2.41554e-17	0.330494	0.675	0.352	5.4137e-13	Replicating	Eif1a
187	6.14568e-19	0.328853	0.672	0.332	1.37737e-14	Replicating	Mrpl13
188	1.32253e-19	0.328427	0.702	0.343	2.96404e-15	Replicating	Hat1
189	8.24593e-15	0.328395	0.691	0.377	1.84808e-10	Replicating	Basp1
190	2.53465e-17	0.328097	0.82	0.492	5.68066e-13	Replicating	Bsg
191	5.06259e-18	0.327846	0.75	0.412	1.13463e-13	Replicating	Txndc9
192	2.00808e-19	0.326846	0.656	0.32	4.5005e-15	Replicating	Bola3
193	5.26038e-17	0.32633	0.782	0.459	1.17896e-12	Replicating	Lsm12
194	7.0993e-21	0.325987	0.637	0.287	1.5911e-16	Replicating	Atad2
195	5.06115e-23	0.325621	0.575	0.236	1.1343e-18	Replicating	Timm17b
196	4.57055e-20	0.325477	0.656	0.31	1.02435e-15	Replicating	Cenpq
197	3.15396e-17	0.325295	0.825	0.48	7.06866e-13	Replicating	Cetn3
198	3.22719e-23	0.325255	0.524	0.201	7.23277e-19	Replicating	Oard1
199	1.68831e-23	0.324704	0.489	0.179	3.78384e-19	Replicating	Oxr1
200	4.97445e-22	0.324311	0.543	0.223	1.11487e-17	Replicating	0610007P14Rik
201	3.49909e-21	0.323911	0.513	0.201	7.84216e-17	Replicating	Rrm2
202	2.20268e-39	0.323501	0.989	0.848	4.93666e-35	Replicating	mt-Nd3
203	1.96878e-14	0.323408	0.898	0.564	4.41243e-10	Replicating	Nasp
204	1.48539e-19	0.323302	0.589	0.269	3.32906e-15	Replicating	Ppih
205	1.06772e-24	0.322924	0.409	0.128	2.39297e-20	Replicating	Oat
206	8.95807e-34	0.322911	0.968	0.785	2.00768e-29	Replicating	Myl6
207	3.91288e-19	0.321103	0.651	0.306	8.76954e-15	Replicating	Nudcd2
208	1.40152e-21	0.32101	0.441	0.16	3.14109e-17	Replicating	Magt1
209	1.04416e-17	0.320919	0.645	0.319	2.34017e-13	Replicating	Zwint
210	3.7644e-16	0.320868	0.849	0.517	8.43678e-12	Replicating	Psma1
211	1.38543e-15	0.320865	0.806	0.47	3.10502e-11	Replicating	Itgb1
212	3.13047e-18	0.320573	0.608	0.298	7.01601e-14	Replicating	Clic4
213	1.64922e-22	0.320466	0.392	0.126	3.69623e-18	Replicating	Hmgcs1
214	1.55723e-19	0.319027	0.503	0.215	3.49005e-15	Replicating	Trabd
215	1.30342e-23	0.318279	0.492	0.181	2.92123e-19	Replicating	Yif1b
216	8.50313e-23	0.318218	0.468	0.17	1.90572e-18	Replicating	Preb
217	1.68458e-18	0.317624	0.605	0.288	3.77549e-14	Replicating	Hdlbp
218	3.65567e-21	0.317207	0.543	0.222	8.1931e-17	Replicating	Csk
219	1.1896e-19	0.317109	0.973	0.748	2.66613e-15	Replicating	Slc25a4
220	5.527e-25	0.316083	0.981	0.738	1.23871e-20	Replicating	Rap1a
221	2.02766e-18	0.316059	0.586	0.277	4.5444e-14	Replicating	Serinc3
222	3.11965e-17	0.315342	0.895	0.588	6.99176e-13	Replicating	Bnip3l
223	3.80355e-17	0.315259	0.801	0.474	8.52451e-13	Replicating	Fam49b
224	5.97895e-17	0.313266	0.691	0.36	1.34e-12	Replicating	Tecr
225	2.06456e-16	0.313166	0.753	0.407	4.62708e-12	Replicating	Orc6
226	7.55008e-16	0.31249	0.702	0.381	1.69212e-11	Replicating	Trp53i11
227	5.19058e-24	0.311317	0.395	0.119	1.16331e-19	Replicating	Snd1
228	1.75589e-18	0.311209	0.559	0.252	3.93529e-14	Replicating	Slc35b1
229	7.92783e-19	0.310896	0.578	0.254	1.77679e-14	Replicating	Evl
230	1.85422e-22	0.310596	0.444	0.153	4.15568e-18	Replicating	Arl3
231	2.81436e-28	0.310424	0.263	0.04	6.30753e-24	Replicating	Hist1h2bj
232	5.01551e-21	0.310152	0.495	0.192	1.12408e-16	Replicating	Clec2d
233	1.76574e-31	0.308459	0.304	0.048	3.95738e-27	Replicating	Bub1
234	9.16195e-25	0.308035	0.965	0.752	2.05338e-20	Replicating	Srp9
235	3.66091e-17	0.30797	0.605	0.302	8.20483e-13	Replicating	Rpn2
236	5.67069e-17	0.30796	0.387	0.149	1.27091e-12	Replicating	H1fx
237	2.29534e-17	0.307945	0.712	0.375	5.14431e-13	Replicating	Dnajc15
238	1.1876e-13	0.307465	0.825	0.622	2.66165e-09	Replicating	Ifi27
239	1.36582e-19	0.307301	0.478	0.199	3.06107e-15	Replicating	Mlec
240	1.2302e-26	0.30706	0.425	0.121	2.75713e-22	Replicating	Nabp2
241	4.36682e-21	0.306985	0.938	0.692	9.78691e-17	Replicating	Ndufc1
242	3.32884e-25	0.306953	0.349	0.086	7.46059e-21	Replicating	Cd44
243	1.71138e-20	0.306927	0.965	0.709	3.83554e-16	Replicating	Rps27l
244	2.24105e-17	0.306346	0.653	0.312	5.02265e-13	Replicating	Mcm3
245	5.34746e-15	0.306308	0.704	0.377	1.19847e-10	Replicating	Dnmt1
246	6.59901e-16	0.305754	0.919	0.622	1.47897e-11	Replicating	Swi5
247	3.95842e-22	0.305709	0.414	0.143	8.87161e-18	Replicating	Clspn
248	2.47301e-16	0.30549	0.696	0.361	5.54251e-12	Replicating	Commd1
249	4.14973e-19	0.305229	0.513	0.222	9.30037e-15	Replicating	Rhog
250	5.11112e-16	0.305002	0.96	0.666	1.14551e-11	Replicating	Eif2s1
251	2.6901e-20	0.303989	0.556	0.234	6.02905e-16	Replicating	Surf4
252	1.51365e-22	0.303881	0.465	0.167	3.39239e-18	Replicating	Srrt
253	3.5102e-18	0.303715	0.57	0.265	7.86707e-14	Replicating	Rpa2
254	3.36256e-14	0.302306	0.917	0.612	7.53617e-10	Replicating	Alyref
255	1.10472e-23	0.301609	0.409	0.123	2.47589e-19	Replicating	Ocel1
256	9.2576e-15	0.301582	0.847	0.524	2.07481e-10	Replicating	Arpc5l
257	3.13104e-24	0.301064	0.341	0.091	7.01729e-20	Replicating	Ccdc167
258	4.33432e-21	0.300941	0.47	0.177	9.71408e-17	Replicating	Yif1a
259	8.40108e-23	0.300814	0.422	0.141	1.88285e-18	Replicating	Plk4
260	2.25254e-16	0.300171	0.61	0.305	5.0484e-12	Replicating	Ssr1
261	2.20823e-16	0.299725	0.696	0.367	4.94909e-12	Replicating	Chchd7
262	5.01199e-15	0.29931	0.806	0.479	1.12329e-10	Replicating	C1d
263	2.30339e-15	0.297699	0.675	0.357	5.16235e-11	Replicating	Cytip
264	5.9775e-24	0.295876	0.336	0.086	1.33968e-19	Replicating	Hyou1
265	6.99163e-17	0.29564	0.46	0.2	1.56697e-12	Replicating	Sla2
266	7.53368e-14	0.295208	0.825	0.519	1.68845e-09	Replicating	Vdac1
267	7.745e-16	0.294245	0.737	0.385	1.73581e-11	Replicating	Yeats4
268	2.5208e-15	0.294202	0.731	0.396	5.64962e-11	Replicating	Prdx4
269	2.17806e-14	0.294004	0.801	0.499	4.88148e-10	Replicating	Serp1
270	7.14289e-15	0.293878	0.793	0.457	1.60086e-10	Replicating	Mrpl32
271	2.28434e-14	0.293796	0.734	0.44	5.11966e-10	Replicating	Lman2
272	6.89e-15	0.293525	0.71	0.388	1.54419e-10	Replicating	Exosc8
273	5.91963e-22	0.293145	0.97	0.746	1.32671e-17	Replicating	Mrpl18
274	4.8769e-15	0.292855	0.922	0.648	1.09301e-10	Replicating	Gnai2
275	5.80749e-21	0.29283	0.403	0.132	1.30157e-16	Replicating	Gimap5
276	5.73484e-17	0.292466	0.473	0.203	1.28529e-12	Replicating	Herpud1
277	7.69518e-29	0.292166	0.32	0.063	1.72464e-24	Replicating	Shcbp1
278	1.62115e-17	0.292114	0.497	0.218	3.63333e-13	Replicating	P4hb
279	9.18684e-13	0.291733	0.82	0.491	2.05895e-08	Replicating	Rexo2
280	1.76456e-11	0.290529	0.75	0.492	3.95474e-07	Replicating	Ifitm3
281	3.31409e-16	0.290305	0.903	0.629	7.42753e-12	Replicating	Ost4
282	2.93694e-16	0.289919	0.691	0.348	6.58228e-12	Replicating	Polr3k
283	5.09496e-15	0.289799	0.71	0.389	1.14188e-10	Replicating	Mrpl41
284	3.79842e-18	0.289349	0.546	0.232	8.51301e-14	Replicating	Ncapd3
285	9.64089e-42	0.287614	0.995	0.888	2.16072e-37	Replicating	Sec61b
286	3.53355e-11	0.286547	0.882	0.568	7.91938e-07	Replicating	Fabp5
287	2.0758e-17	0.286211	0.556	0.247	4.65227e-13	Replicating	Rsrc1
288	5.62493e-13	0.285403	0.777	0.474	1.26066e-08	Replicating	Ndufv2
289	1.00772e-13	0.285154	0.75	0.439	2.25849e-09	Replicating	Ghitm
290	1.28666e-18	0.284904	0.567	0.25	2.88366e-14	Replicating	Isca2
291	2.09203e-17	0.284533	0.513	0.226	4.68866e-13	Replicating	Fkbp2
292	6.16367e-17	0.284313	0.925	0.681	1.3814e-12	Replicating	Ppp1ca
293	1.58488e-21	0.283495	0.946	0.756	3.55203e-17	Replicating	Arpc5
294	1.6011e-14	0.283385	0.707	0.377	3.58838e-10	Replicating	Ap2s1
295	1.65678e-15	0.283052	0.965	0.699	3.71318e-11	Replicating	Ndufa12
296	3.47948e-13	0.28278	0.777	0.446	7.79821e-09	Replicating	Rnf187
297	5.69874e-16	0.282688	0.968	0.708	1.2772e-11	Replicating	Magoh
298	1.75785e-20	0.282685	0.465	0.175	3.9397e-16	Replicating	Trnau1ap
299	1.09283e-17	0.281656	0.476	0.194	2.44925e-13	Replicating	Zcwpw1
300	4.09766e-15	0.281527	0.535	0.262	9.18368e-11	Replicating	Tagln2
301	1.01033e-13	0.281418	0.922	0.654	2.26435e-09	Replicating	mt-Nd5
302	8.03227e-17	0.280766	0.5	0.218	1.80019e-12	Replicating	Runx3
303	7.11327e-13	0.280366	0.769	0.461	1.59423e-08	Replicating	Smchd1
304	1.00851e-24	0.280287	0.288	0.059	2.26028e-20	Replicating	Galnt6
305	1.84611e-14	0.280072	0.677	0.361	4.13749e-10	Replicating	Rpl7l1
306	7.62765e-17	0.279585	0.602	0.276	1.70951e-12	Replicating	Mcm4
307	9.84577e-27	0.279171	0.306	0.061	2.20663e-22	Replicating	Ehd4
308	1.25146e-19	0.277989	0.441	0.164	2.80476e-15	Replicating	Srebf2
309	1.64477e-19	0.277391	0.457	0.178	3.68626e-15	Replicating	Cox19
310	4.01927e-13	0.277369	0.739	0.423	9.00798e-09	Replicating	Gtf2e2
311	9.07805e-12	0.277347	0.581	0.341	2.03457e-07	Replicating	Srgn
312	1.79038e-16	0.277293	0.927	0.692	4.0126e-12	Replicating	Cdc42
313	9.20196e-14	0.277223	0.71	0.397	2.06234e-09	Replicating	Atp6ap2
314	1.52471e-14	0.277168	0.64	0.328	3.41719e-10	Replicating	Acadl
315	1.82049e-17	0.276229	0.527	0.229	4.08007e-13	Replicating	Cmc2
316	6.25386e-19	0.276003	0.382	0.134	1.40161e-14	Replicating	Chek1
317	8.36999e-13	0.275841	0.804	0.542	1.87588e-08	Replicating	Ywhaz
318	2.55865e-15	0.275715	0.581	0.287	5.73444e-11	Replicating	Tram1
319	5.46897e-18	0.27504	0.457	0.181	1.22571e-13	Replicating	Dscc1
320	3.9353e-12	0.274818	0.825	0.537	8.8198e-08	Replicating	Fkbp3
321	8.7838e-13	0.272511	0.753	0.429	1.96863e-08	Replicating	Fam96a
322	1.21432e-12	0.272128	0.793	0.472	2.72154e-08	Replicating	Snrnp40
323	1.17971e-15	0.27134	0.522	0.241	2.64396e-11	Replicating	Gorasp2
324	1.28185e-14	0.271206	0.613	0.312	2.87289e-10	Replicating	Csnk1g2
325	1.5942e-36	0.271065	0.992	0.879	3.57292e-32	Replicating	Calm1
326	4.22802e-17	0.270959	0.462	0.194	9.47583e-13	Replicating	Larp7
327	7.8853e-16	0.270832	0.927	0.712	1.76725e-11	Replicating	Arhgdib
328	1.64284e-13	0.270765	0.72	0.392	3.68193e-09	Replicating	Psmd14
329	2.24332e-15	0.270448	0.527	0.255	5.02772e-11	Replicating	Bet1
330	8.52498e-13	0.270404	0.731	0.417	1.91062e-08	Replicating	Mapre1
331	8.46688e-24	0.270253	0.341	0.087	1.8976e-19	Replicating	Tacc3
332	1.27035e-11	0.269904	0.793	0.487	2.84711e-07	Replicating	Ssu72
333	1.77688e-15	0.269824	0.594	0.297	3.98234e-11	Replicating	Med21
334	2.1916e-13	0.269767	0.632	0.338	4.91183e-09	Replicating	Acp1
335	3.16127e-12	0.269739	0.866	0.57	7.08503e-08	Replicating	Tmem167
336	3.84233e-11	0.269442	0.833	0.53	8.61142e-07	Replicating	Pdap1
337	2.31423e-12	0.269424	0.739	0.444	5.18665e-08	Replicating	Zranb2
338	4.17244e-12	0.269365	0.906	0.629	9.35127e-08	Replicating	Txnl1
339	6.34504e-18	0.26932	0.513	0.221	1.42205e-13	Replicating	Gstp1
340	4.56777e-19	0.269197	0.449	0.174	1.02373e-14	Replicating	Sgta
341	3.70828e-14	0.268305	0.618	0.31	8.31099e-10	Replicating	Vrk1
342	1.07926e-24	0.267156	0.266	0.051	2.41884e-20	Replicating	Esco2
343	6.83156e-13	0.266911	0.702	0.411	1.53109e-08	Replicating	Arpc4
344	7.7328e-12	0.266697	0.892	0.599	1.73307e-07	Replicating	Atox1
345	7.84479e-13	0.266245	0.938	0.674	1.75817e-08	Replicating	Smdt1
346	1.59413e-11	0.265752	0.75	0.463	3.57276e-07	Replicating	Supt16
347	3.39027e-15	0.265263	0.597	0.292	7.59828e-11	Replicating	Pop7
348	4.18112e-14	0.264961	0.642	0.331	9.37073e-10	Replicating	Etfa
349	3.18028e-13	0.264816	0.648	0.339	7.12764e-09	Replicating	Skp1a
350	9.58693e-11	0.264585	0.828	0.557	2.14862e-06	Replicating	Ucp2
351	4.27245e-19	0.263537	0.409	0.146	9.57542e-15	Replicating	Dtl
352	3.08162e-14	0.262964	0.597	0.303	6.90653e-10	Replicating	Chmp5
353	1.24282e-16	0.262769	0.371	0.139	2.78541e-12	Replicating	Ccng1
354	2.09972e-17	0.262681	0.339	0.113	4.7059e-13	Replicating	Gadd45g
355	2.17787e-17	0.262665	0.403	0.15	4.88103e-13	Replicating	Zyx
356	2.03441e-09	0.262596	0.522	0.299	4.55953e-05	Replicating	Lgals1
357	1.389e-34	0.261745	0.987	0.876	3.11303e-30	Replicating	Rpl10
358	4.17078e-11	0.261569	0.745	0.465	9.34756e-07	Replicating	Pitpna
359	7.83441e-15	0.261143	0.581	0.29	1.75585e-10	Replicating	Sugt1
360	2.02115e-12	0.260786	0.86	0.611	4.52981e-08	Replicating	2024-09-15
361	6.05631e-16	0.260273	0.478	0.206	1.35734e-11	Replicating	Stt3a
362	2.0084e-15	0.260138	0.535	0.246	4.50122e-11	Replicating	Csrp1
363	2.20108e-43	0.259547	0.995	0.908	4.93307e-39	Replicating	Sec61g
364	2.38737e-12	0.259336	0.933	0.673	5.35057e-08	Replicating	Slc25a3
365	4.77721e-15	0.259128	0.522	0.236	1.07067e-10	Replicating	E2f1
366	6.57881e-11	0.259109	0.844	0.578	1.47444e-06	Replicating	Ube2n
367	1.37588e-12	0.259054	0.677	0.371	3.08363e-08	Replicating	Uchl5
368	7.57675e-13	0.258874	0.629	0.338	1.6981e-08	Replicating	Mcts1
369	2.38216e-19	0.258652	0.258	0.065	5.3389e-15	Replicating	Hist1h3a
370	9.29028e-15	0.258448	0.527	0.248	2.08214e-10	Replicating	Atp2a2
371	3.92952e-14	0.258291	0.543	0.273	8.80683e-10	Replicating	Med31
372	4.64347e-11	0.258177	0.774	0.474	1.04069e-06	Replicating	Akr1a1
373	4.81948e-11	0.25727	0.833	0.556	1.08014e-06	Replicating	1810037I17Rik
374	5.87323e-17	0.257165	0.355	0.128	1.31631e-12	Replicating	Id2
375	6.61232e-15	0.257142	0.573	0.277	1.48195e-10	Replicating	Immp1l
376	4.95341e-10	0.256674	0.841	0.571	1.11016e-05	Replicating	Psip1
377	5.3834e-16	0.256445	0.513	0.225	1.20653e-11	Replicating	Prim2
378	1.87355e-09	0.255832	0.874	0.567	4.19901e-05	Replicating	Syncrip
379	1.72612e-10	0.255552	0.766	0.479	3.86859e-06	Replicating	Pak2
380	1.15837e-13	0.255508	0.581	0.284	2.59614e-09	Replicating	Ablim1
381	4.02794e-20	0.254932	0.339	0.102	9.02742e-16	Replicating	1110007C09Rik
382	7.71391e-13	0.254702	0.61	0.323	1.72884e-08	Replicating	Vbp1
383	3.2077e-19	0.254588	0.355	0.114	7.1891e-15	Replicating	Hilpda
384	1.74159e-13	0.254543	0.586	0.309	3.90324e-09	Replicating	Gins4
385	1.36439e-09	0.254015	0.849	0.574	3.05786e-05	Replicating	Odc1
386	2.27024e-11	0.253455	0.656	0.354	5.08805e-07	Replicating	Serf1
387	4.00502e-15	0.252941	0.513	0.234	8.97605e-11	Replicating	Yipf5
388	6.17816e-15	0.252787	0.535	0.247	1.38465e-10	Replicating	Taf12
389	1.28576e-19	0.252208	0.331	0.098	2.88165e-15	Replicating	Cyp51
390	6.97089e-15	0.251902	0.535	0.244	1.56232e-10	Replicating	Dguok
391	7.73402e-19	0.251698	0.36	0.117	1.73335e-14	Replicating	Ercc5
392	4.81412e-11	0.251682	0.777	0.486	1.07894e-06	Replicating	Txnl4a
393	3.42188e-20	0.251542	0.306	0.084	7.66912e-16	Replicating	Lcp1
394	1.31567e-16	0.251488	0.543	0.229	2.94868e-12	Replicating	Spcs3
395	4.87058e-11	0.251444	0.825	0.563	1.09159e-06	Replicating	Rap1b
396	2.3299e-15	0.251134	0.454	0.2	5.22178e-11	Replicating	Rfc5
397	9.538e-11	0.250742	0.903	0.672	2.13766e-06	Replicating	Sec11c
398	1.52034e-14	0.250008	0.989	0.801	3.40739e-10	Replicating	Ran
399	6.54223e-66	0.81978	0.797	0.434	1.46624e-61	Un-Infected	Gmfg
400	3.19279e-51	0.789914	0.575	0.167	7.15568e-47	Un-Infected	Arl5c
401	2.21891e-49	0.720931	0.745	0.36	4.97302e-45	Un-Infected	H2-Q4
402	1.26275e-45	0.678133	0.803	0.495	2.83008e-41	Un-Infected	Gm4258
403	1.34529e-31	0.658091	0.668	0.413	3.01507e-27	Un-Infected	Ltb
404	1.40598e-37	0.651548	0.692	0.374	3.15109e-33	Un-Infected	Rag1
405	1.41697e-37	0.618994	0.677	0.438	3.17571e-33	Un-Infected	Tcf7
406	3.50173e-38	0.61264	0.612	0.282	7.84807e-34	Un-Infected	Laptm5
407	2.45475e-58	0.606108	0.871	0.688	5.50159e-54	Un-Infected	Cd8b1
408	1.01926e-35	0.578223	0.735	0.468	2.28436e-31	Un-Infected	RP23-362B7.1
409	1.96181e-36	0.578157	0.714	0.465	4.39681e-32	Un-Infected	Spint2
410	1.00375e-29	0.577146	0.425	0.141	2.24961e-25	Un-Infected	Cd4
411	5.11208e-45	0.576839	0.88	0.732	1.14572e-40	Un-Infected	Ifi27l2a
412	6.16789e-24	0.555809	0.434	0.183	1.38235e-19	Un-Infected	Cd52
413	8.25879e-29	0.552377	0.474	0.184	1.85096e-24	Un-Infected	Ilvbl
414	2.68267e-33	0.539377	0.354	0.075	6.01241e-29	Un-Infected	Ifit3
415	7.70469e-31	0.522267	0.674	0.424	1.72678e-26	Un-Infected	Lsp1
416	4.94528e-25	0.502678	0.591	0.345	1.10834e-20	Un-Infected	Cd247
417	2.38552e-22	0.499976	0.582	0.332	5.34643e-18	Un-Infected	Sh2d1a
418	7.94116e-34	0.494955	0.286	0.039	1.77977e-29	Un-Infected	Gm15340
419	1.35175e-58	0.472884	0.948	0.813	3.02954e-54	Un-Infected	Cd3d
420	1.89751e-24	0.465201	0.382	0.13	4.25271e-20	Un-Infected	Mzb1
421	7.26749e-30	0.46431	0.742	0.592	1.62879e-25	Un-Infected	2410006H16Rik
422	8.8269e-33	0.458659	0.803	0.666	1.97828e-28	Un-Infected	H2-K1
423	7.71434e-28	0.456122	0.317	0.074	1.72894e-23	Un-Infected	Selplg
424	1.80429e-20	0.446174	0.646	0.439	4.04378e-16	Un-Infected	Chrna9
425	1.01575e-18	0.440902	0.535	0.343	2.27649e-14	Un-Infected	Xrcc6
426	1.24273e-22	0.431212	0.348	0.108	2.78521e-18	Un-Infected	A430106G13Rik
427	3.9758e-24	0.427209	0.729	0.538	8.91057e-20	Un-Infected	Ssbp2
428	1.16087e-16	0.421349	0.418	0.223	2.60173e-12	Un-Infected	AW112010
429	4.05634e-17	0.41699	0.597	0.407	9.09108e-13	Un-Infected	Hmha1
430	2.6223e-21	0.407414	0.298	0.084	5.8771e-17	Un-Infected	B230118H07Rik
431	1.38145e-14	0.406841	0.298	0.122	3.09611e-10	Un-Infected	Gimap6
432	5.47931e-14	0.4049	0.468	0.308	1.22802e-09	Un-Infected	Ms4a6b
433	1.83947e-18	0.399596	0.695	0.534	4.12262e-14	Un-Infected	Rmnd5a
434	1.22641e-29	0.397081	0.889	0.733	2.74864e-25	Un-Infected	Satb1
435	2.88325e-18	0.389297	0.271	0.082	6.46193e-14	Un-Infected	Txk
436	3.15347e-28	0.387784	0.828	0.694	7.06756e-24	Un-Infected	Limd2
437	1.57979e-15	0.386232	0.594	0.444	3.54062e-11	Un-Infected	Arl6ip1
438	6.47041e-12	0.383372	0.4	0.24	1.45015e-07	Un-Infected	H2-Q7
439	4.00279e-16	0.382502	0.378	0.172	8.97105e-12	Un-Infected	Ets2
440	1.55203e-18	0.377961	0.332	0.123	3.47841e-14	Un-Infected	Pik3ip1
441	7.46911e-11	0.375636	0.289	0.142	1.67398e-06	Un-Infected	Tctex1d1
442	2.23826e-22	0.373693	0.775	0.67	5.01639e-18	Un-Infected	Pnrc1
443	4.91698e-17	0.371702	0.683	0.558	1.10199e-12	Un-Infected	Ccnd3
444	4.31333e-15	0.368993	0.335	0.148	9.66704e-11	Un-Infected	Atf7ip
445	9.17447e-17	0.368079	0.369	0.155	2.05618e-12	Un-Infected	Tsc22d3
446	1.36024e-10	0.364048	0.431	0.294	3.04856e-06	Un-Infected	Slfn1
447	1.94859e-09	0.361175	0.483	0.368	4.36718e-05	Un-Infected	Txnip
448	8.43279e-17	0.360992	0.302	0.108	1.88996e-12	Un-Infected	Bcl2l1
449	1.01684e-20	0.359772	0.791	0.722	2.27895e-16	Un-Infected	Gzma
450	4.26424e-16	0.358481	0.342	0.144	9.55701e-12	Un-Infected	Ccng2
451	9.7435e-13	0.355025	0.52	0.367	2.18371e-08	Un-Infected	Cdkn2d
452	9.78013e-15	0.354129	0.702	0.606	2.19192e-10	Un-Infected	Socs1
453	1.20483e-12	0.35035	0.428	0.263	2.70025e-08	Un-Infected	Emp3
454	2.55685e-11	0.349229	0.572	0.439	5.7304e-07	Un-Infected	Ifngr1
455	5.26454e-16	0.34891	0.305	0.114	1.17989e-11	Un-Infected	Hcst
456	3.62218e-11	0.348826	0.634	0.522	8.11804e-07	Un-Infected	Nfkbia
457	2.15979e-16	0.344816	0.738	0.624	4.84052e-12	Un-Infected	Klf13
458	8.63472e-12	0.343556	0.542	0.417	1.93521e-07	Un-Infected	Psap
459	6.00185e-19	0.342602	0.766	0.627	1.34513e-14	Un-Infected	Bcl11b
460	3.4573e-12	0.342204	0.628	0.519	7.74851e-08	Un-Infected	Btg2
461	5.23855e-15	0.336311	0.283	0.105	1.17406e-10	Un-Infected	Gbp2
462	7.81353e-17	0.335245	0.708	0.6	1.75117e-12	Un-Infected	Tspo
463	5.9257e-11	0.332497	0.372	0.216	1.32807e-06	Un-Infected	Endou
464	2.31703e-21	0.331483	0.834	0.731	5.19294e-17	Un-Infected	Gm5914
465	1.43805e-10	0.331097	0.406	0.258	3.22297e-06	Un-Infected	Isg20
466	4.18246e-12	0.327339	0.563	0.413	9.37372e-08	Un-Infected	Thy1
467	1.73159e-09	0.326621	0.434	0.293	3.88084e-05	Un-Infected	Gbp4
468	1.6904e-12	0.326177	0.308	0.141	3.78853e-08	Un-Infected	Capn3
469	3.71913e-12	0.325064	0.289	0.13	8.33532e-08	Un-Infected	Ms4a4b
470	3.76564e-15	0.322999	0.674	0.587	8.43955e-11	Un-Infected	Psmb10
471	3.93929e-14	0.319585	0.637	0.532	8.82874e-10	Un-Infected	Ptprcap
472	4.19746e-51	0.315433	0.975	0.943	9.40734e-47	Un-Infected	B2m
473	1.25146e-13	0.314422	0.268	0.102	2.80477e-09	Un-Infected	Il16
474	4.15738e-11	0.313322	0.649	0.536	9.31751e-07	Un-Infected	Slfn2
475	2.5494e-12	0.310074	0.298	0.133	5.7137e-08	Un-Infected	Rnf213
476	3.21236e-16	0.307703	0.674	0.583	7.19954e-12	Un-Infected	Cox7a2l
477	6.73861e-15	0.307694	0.643	0.535	1.51026e-10	Un-Infected	Prdx2
478	1.1985e-08	0.306696	0.388	0.258	0.000268609	Un-Infected	Clk3
479	5.61508e-09	0.306293	0.446	0.307	0.000125845	Un-Infected	Tapbp
480	1.52426e-12	0.303179	0.662	0.551	3.41618e-08	Un-Infected	Tsc22d4
481	1.22183e-10	0.299958	0.495	0.347	2.73837e-06	Un-Infected	Tmem50a
482	6.37173e-49	0.297762	0.985	0.97	1.42803e-44	Un-Infected	H2-D1
483	3.43085e-09	0.292245	0.329	0.185	7.68923e-05	Un-Infected	Stap1
484	1.49891e-09	0.291714	0.523	0.43	3.35936e-05	Un-Infected	Lgals9
485	3.54517e-08	0.29116	0.431	0.308	0.000794542	Un-Infected	Irf9
486	2.99526e-09	0.283131	0.517	0.383	6.71297e-05	Un-Infected	Sp100
487	1.46959e-09	0.278595	0.305	0.157	3.29364e-05	Un-Infected	Cd28
488	7.1264e-10	0.276151	0.289	0.142	1.59717e-05	Un-Infected	Mgst2
489	5.2273e-19	0.275742	0.797	0.744	1.17154e-14	Un-Infected	Lat
490	9.50603e-15	0.272435	0.782	0.707	2.13049e-10	Un-Infected	Rsrp1
491	4.6257e-07	0.271204	0.471	0.411	0.0103671	Un-Infected	Ubald2
492	1.06987e-09	0.270909	0.603	0.517	2.39779e-05	Un-Infected	Rcbtb2
493	8.99388e-08	0.269513	0.403	0.28	0.00201571	Un-Infected	Cir1
494	1.04992e-22	0.264702	0.828	0.808	2.35309e-18	Un-Infected	Psme1
495	3.71585e-07	0.260695	0.403	0.285	0.00832797	Un-Infected	Hdac7
496	1.15463e-06	0.260492	0.354	0.241	0.0258775	Un-Infected	Atl2
497	6.52334e-08	0.25986	0.495	0.392	0.00146201	Un-Infected	Cdc37
498	6.6025e-23	0.259784	0.923	0.881	1.47975e-18	Un-Infected	Bst2
499	2.63e-09	0.259331	0.6	0.506	5.89435e-05	Un-Infected	Xaf1
500	1.0862e-32	0.259174	0.886	0.885	2.43439e-28	Un-Infected	Gm10709
501	2.98588e-14	0.259116	0.692	0.632	6.69196e-10	Un-Infected	Eef2
502	2.34748e-17	0.25588	0.874	0.798	5.26118e-13	Un-Infected	Cd8a
503	4.08759e-14	0.25336	0.705	0.654	9.16112e-10	Un-Infected	Ptpn18
504	1.12924e-07	0.25304	0.588	0.514	0.00253085	Un-Infected	Ogt
505	1.00149e-15	0.251079	0.769	0.719	2.24453e-11	Un-Infected	Ndufa13
506	4.36925e-10	0.251041	0.252	0.108	9.79237e-06	Un-Infected	Ikzf3
507	9.63493e-07	0.250691	0.4	0.286	0.0215938	Un-Infected	Dtx3l

## Sheet: (Infected)RNA.DPsel.infected.ma
	p_val	avg_log2FC	pct.1	pct.2	p_val_adj	cluster	gene
1	2.38345e-11	0.407746	0.782	0.63	5.34178e-07	Infected	Ranbp1
2	1.07353e-06	0.390322	0.647	0.489	0.02406	Infected	Pcna
3	1.32893e-07	0.25825	0.832	0.759	0.00297839	Infected	Anp32b
4	4.99798e-26	0.900662	0.604	0.092	1.12015e-21	Replicating	Hist1h2ap
5	5.25892e-26	0.783741	0.678	0.129	1.17863e-21	Replicating	2810417H13Rik
6	1.29722e-23	0.677273	0.55	0.075	2.90732e-19	Replicating	Birc5
7	9.95367e-25	0.657901	0.577	0.083	2.23082e-20	Replicating	Tk1
8	1.73566e-19	0.647375	0.732	0.254	3.88997e-15	Replicating	Cks1b
9	6.57817e-18	0.631332	0.933	0.462	1.4743e-13	Replicating	Ung
10	4.45235e-19	0.614545	0.705	0.212	9.9786e-15	Replicating	Cenpw
11	5.572e-19	0.580159	0.711	0.221	1.2488e-14	Replicating	Bcl7c
12	1.86431e-20	0.577041	0.497	0.075	4.17829e-16	Replicating	Msmo1
13	9.56645e-23	0.576281	0.443	0.033	2.14403e-18	Replicating	Hist1h1e
14	1.10841e-17	0.566717	0.644	0.188	2.48416e-13	Replicating	Idi1
15	1.37603e-13	0.563458	0.631	0.242	3.08396e-09	Replicating	Dntt
16	7.29033e-16	0.556646	0.872	0.488	1.63391e-11	Replicating	Manf
17	1.18897e-15	0.544295	0.752	0.325	2.66472e-11	Replicating	AI662270
18	2.27574e-15	0.527159	0.886	0.483	5.10039e-11	Replicating	Rps27l
19	1.91488e-13	0.512881	0.537	0.158	4.29164e-09	Replicating	Ccr7
20	3.83623e-13	0.511784	0.826	0.433	8.59777e-09	Replicating	Pdia6
21	1.44463e-16	0.507781	0.906	0.579	3.23771e-12	Replicating	Arf1
22	1.51161e-18	0.506762	0.51	0.096	3.38783e-14	Replicating	Snrnp25
23	3.56898e-14	0.496628	0.718	0.271	7.99881e-10	Replicating	Med19
24	1.57932e-19	0.49372	0.946	0.65	3.53956e-15	Replicating	Sec61b
25	6.65126e-13	0.490583	0.732	0.325	1.49068e-08	Replicating	Pdia3
26	2.60288e-11	0.483837	0.826	0.479	5.83358e-07	Replicating	Rgcc
27	5.04109e-14	0.482438	0.96	0.617	1.12981e-09	Replicating	Calr
28	1.22486e-14	0.482099	0.98	0.658	2.74515e-10	Replicating	Pabpc1
29	6.30673e-13	0.479919	0.826	0.442	1.41346e-08	Replicating	Lsm5
30	2.13267e-12	0.47615	0.879	0.521	4.77975e-08	Replicating	Prdx1
31	1.99434e-12	0.471035	0.752	0.312	4.46972e-08	Replicating	Rabgap1l
32	1.93172e-16	0.470993	0.45	0.079	4.32937e-12	Replicating	Hmgcs1
33	3.88549e-16	0.463475	0.483	0.096	8.70817e-12	Replicating	Spc24
34	2.38909e-12	0.461568	0.544	0.188	5.35443e-08	Replicating	Tmem256
35	3.10533e-13	0.461076	0.584	0.188	6.95968e-09	Replicating	Smc2
36	1.47184e-12	0.459957	0.879	0.521	3.29869e-08	Replicating	Srp9
37	6.28234e-14	0.457395	0.651	0.217	1.408e-09	Replicating	Anapc11
38	2.80003e-12	0.457241	0.57	0.2	6.27542e-08	Replicating	Hmgcr
39	1.86076e-12	0.455886	0.698	0.254	4.17033e-08	Replicating	Gmnn
40	5.09611e-15	0.455665	0.369	0.05	1.14214e-10	Replicating	Hist1h2ae
41	5.13892e-13	0.453251	0.584	0.188	1.15174e-08	Replicating	Zwint
42	4.34419e-12	0.453045	0.919	0.579	9.7362e-08	Replicating	Hsp90b1
43	8.31665e-11	0.452378	0.805	0.417	1.86393e-06	Replicating	Canx
44	4.34243e-12	0.450063	0.819	0.479	9.73225e-08	Replicating	Psmb3
45	5.7862e-13	0.445179	0.591	0.192	1.2968e-08	Replicating	P4hb
46	8.42421e-12	0.444443	0.792	0.433	1.88803e-07	Replicating	Ostc
47	2.04536e-13	0.444318	0.49	0.129	4.58405e-09	Replicating	Ccng1
48	4.79409e-11	0.441703	0.799	0.425	1.07445e-06	Replicating	Gtf2h5
49	1.62367e-13	0.441375	0.557	0.162	3.63897e-09	Replicating	Arl8b
50	2.35133e-10	0.441197	0.866	0.475	5.26979e-06	Replicating	Naa50
51	6.28764e-12	0.440531	0.631	0.242	1.40919e-07	Replicating	Lsm2
52	1.54722e-10	0.439107	0.866	0.504	3.46762e-06	Replicating	Ube2b
53	1.03125e-10	0.438968	0.826	0.354	2.31124e-06	Replicating	Dhfr
54	9.32897e-11	0.437025	0.738	0.325	2.09081e-06	Replicating	Serp1
55	4.14718e-10	0.435968	0.705	0.354	9.29466e-06	Replicating	Tubb4b
56	6.36665e-11	0.434323	0.671	0.296	1.42689e-06	Replicating	Ndufv2
57	3.15207e-15	0.433873	0.342	0.042	7.06443e-11	Replicating	Sdf2l1
58	5.45424e-10	0.433805	0.732	0.362	1.2224e-05	Replicating	Tex30
59	4.39167e-12	0.433319	0.544	0.175	9.84262e-08	Replicating	Gins2
60	3.18785e-14	0.431436	0.497	0.117	7.14462e-10	Replicating	Hmgn5
61	1.1921e-10	0.429018	0.745	0.367	2.67173e-06	Replicating	Snx3
62	1.72986e-10	0.42363	0.919	0.567	3.87696e-06	Replicating	Arpc5
63	1.55036e-10	0.419815	0.651	0.275	3.47466e-06	Replicating	Clic4
64	1.041e-10	0.419649	0.738	0.3	2.3331e-06	Replicating	Mcm6
65	1.3392e-13	0.417668	0.564	0.154	3.00141e-09	Replicating	Top2a
66	5.49835e-10	0.415625	0.705	0.317	1.23229e-05	Replicating	Tmem167
67	3.54813e-11	0.415508	0.57	0.217	7.95207e-07	Replicating	Anapc13
68	7.01082e-10	0.41522	0.752	0.35	1.57126e-05	Replicating	Ptges3
69	1.17273e-09	0.415128	0.832	0.438	2.62833e-05	Replicating	Rbbp4
70	3.65392e-09	0.414698	0.799	0.412	8.18917e-05	Replicating	2700094K13Rik
71	1.22715e-09	0.4121	0.893	0.55	2.75028e-05	Replicating	Hspa5
72	6.05292e-09	0.410448	0.866	0.462	0.000135658	Replicating	Cox6a1
73	3.12615e-09	0.408523	0.738	0.379	7.00632e-05	Replicating	Gm8186
74	2.7244e-09	0.40839	0.832	0.458	6.10592e-05	Replicating	Ndufc1
75	8.04782e-15	0.408008	0.96	0.713	1.80368e-10	Replicating	Calm1
76	1.58347e-09	0.407566	0.852	0.488	3.54887e-05	Replicating	Zfp706
77	1.36558e-08	0.407402	0.785	0.429	0.000306054	Replicating	Cyb5a
78	1.74316e-11	0.406844	0.624	0.229	3.90676e-07	Replicating	Lims1
79	5.60707e-10	0.40392	0.758	0.354	1.25666e-05	Replicating	1810022K09Rik
80	1.04324e-08	0.403537	0.826	0.496	0.000233812	Replicating	Mrpl18
81	2.03908e-13	0.401656	0.423	0.096	4.56998e-09	Replicating	Pdia4
82	5.21884e-09	0.401251	0.718	0.338	0.000116965	Replicating	Rexo2
83	2.08541e-11	0.401233	0.685	0.258	4.67382e-07	Replicating	Trp53i11
84	2.01248e-13	0.398978	0.416	0.083	4.51036e-09	Replicating	Hyou1
85	5.58735e-11	0.39828	0.651	0.258	1.25224e-06	Replicating	Mtpn
86	5.85846e-13	0.396971	0.477	0.129	1.313e-08	Replicating	Cenpm
87	5.46408e-11	0.393765	0.617	0.229	1.22461e-06	Replicating	Psmd1
88	2.04396e-10	0.393512	0.537	0.196	4.58093e-06	Replicating	Rhog
89	1.96903e-09	0.392029	0.664	0.304	4.41299e-05	Replicating	Nudt21
90	6.11939e-10	0.387924	0.906	0.613	1.37148e-05	Replicating	Sh3bgrl3
91	4.19104e-08	0.385745	0.799	0.425	0.000939295	Replicating	Uqcrb
92	1.27212e-09	0.385314	0.644	0.275	2.85108e-05	Replicating	Fdps
93	1.32561e-08	0.383729	0.919	0.608	0.000297095	Replicating	Cycs
94	1.73181e-07	0.382253	0.846	0.488	0.00388133	Replicating	Gnai2
95	5.63862e-08	0.382129	0.772	0.425	0.00126373	Replicating	Dnajc3
96	3.60302e-08	0.382051	0.772	0.446	0.000807508	Replicating	Smdt1
97	5.16632e-09	0.381427	0.678	0.304	0.000115788	Replicating	Rfc4
98	6.26649e-11	0.380781	0.611	0.221	1.40445e-06	Replicating	Rpn2
99	1.52182e-13	0.380231	0.282	0.025	3.4107e-09	Replicating	Prr13
100	3.84654e-09	0.378329	0.577	0.238	8.62086e-05	Replicating	Rpn1
101	3.33118e-08	0.378123	0.779	0.412	0.000746585	Replicating	Pole4
102	1.36301e-07	0.377831	0.886	0.558	0.00305478	Replicating	Slc25a4
103	2.82464e-09	0.377307	0.53	0.217	6.33058e-05	Replicating	Tspan13
104	5.17763e-09	0.374884	0.691	0.325	0.000116041	Replicating	Lsm3
105	5.46919e-09	0.374455	0.658	0.312	0.000122575	Replicating	Dbi
106	5.19887e-08	0.374184	0.738	0.375	0.00116517	Replicating	Kcnq1ot1
107	1.77355e-08	0.373193	0.644	0.3	0.000397488	Replicating	Ghitm
108	3.1661e-10	0.372245	0.597	0.225	7.09585e-06	Replicating	Dnajc15
109	7.48515e-07	0.371835	0.96	0.637	0.0167757	Replicating	Stmn1
110	2.45137e-10	0.369575	0.604	0.229	5.494e-06	Replicating	Dynlrb1
111	2.75299e-08	0.369371	0.779	0.471	0.000617	Replicating	Selk
112	2.8633e-07	0.369148	0.879	0.55	0.00641722	Replicating	Uqcr11
113	9.67736e-11	0.368598	0.953	0.692	2.16889e-06	Replicating	Cox8a
114	5.97359e-11	0.366268	0.537	0.175	1.3388e-06	Replicating	Srebf2
115	9.94876e-08	0.364887	0.819	0.458	0.00222972	Replicating	Srp14
116	9.13249e-09	0.364673	0.94	0.654	0.000204677	Replicating	Cd47
117	5.68167e-12	0.363817	0.289	0.038	1.27338e-07	Replicating	Hist1h1b
118	9.51671e-09	0.363168	0.664	0.304	0.000213289	Replicating	Mrps36
119	9.93246e-08	0.363046	0.812	0.438	0.00222606	Replicating	Myl12a
120	8.17399e-12	0.362957	0.966	0.729	1.83195e-07	Replicating	Cox6c
121	2.8673e-07	0.361175	0.785	0.458	0.0064262	Replicating	Nasp
122	4.07802e-08	0.360791	0.678	0.325	0.000913966	Replicating	Ssu72
123	5.92569e-11	0.359974	0.503	0.154	1.32806e-06	Replicating	Creld2
124	1.4534e-07	0.35969	0.826	0.492	0.00325735	Replicating	Psip1
125	4.50525e-07	0.357782	0.745	0.462	0.0100972	Replicating	Cd81
126	8.65052e-10	0.357663	0.591	0.225	1.93875e-05	Replicating	Atg5
127	3.91846e-08	0.356639	0.819	0.521	0.000878205	Replicating	Magoh
128	1.92989e-08	0.355835	0.933	0.658	0.000432528	Replicating	Ndufa4
129	5.06249e-07	0.355806	0.852	0.562	0.0113461	Replicating	Psma7
130	4.87171e-08	0.355138	0.732	0.392	0.00109185	Replicating	Lsm12
131	3.22141e-07	0.355	0.799	0.438	0.00721982	Replicating	Sf3b6
132	1.87687e-07	0.3547	0.866	0.546	0.00420644	Replicating	Ndufa1
133	5.10269e-08	0.354635	0.698	0.362	0.00114361	Replicating	Ube2n
134	2.78282e-11	0.353592	0.463	0.133	6.23685e-07	Replicating	Pmf1
135	8.36025e-12	0.352607	0.45	0.117	1.8737e-07	Replicating	Ccdc34
136	8.09723e-08	0.352461	0.732	0.383	0.00181475	Replicating	1810037I17Rik
137	8.22563e-07	0.352065	0.805	0.442	0.0184353	Replicating	Psma4
138	6.04373e-08	0.351134	0.846	0.579	0.00135452	Replicating	Ppib
139	3.68885e-07	0.351048	0.812	0.471	0.00826745	Replicating	Ndufa5
140	4.43583e-07	0.350773	0.826	0.483	0.00994159	Replicating	Ucp2
141	3.80813e-08	0.350284	0.638	0.3	0.000853477	Replicating	Bcas2
142	2.00938e-07	0.350075	0.805	0.458	0.00450342	Replicating	Swi5
143	1.36393e-10	0.349563	0.51	0.167	3.05683e-06	Replicating	Ncapd3
144	7.44679e-12	0.349473	0.94	0.758	1.66897e-07	Replicating	Txn1
145	1.81369e-09	0.349414	0.436	0.146	4.06484e-05	Replicating	Cdk2ap2
146	8.66663e-08	0.348906	0.779	0.379	0.00194237	Replicating	Tipin
147	2.00175e-07	0.348814	0.899	0.6	0.00448632	Replicating	Cox5b
148	1.34503e-08	0.348583	0.638	0.275	0.000301449	Replicating	Mrpl32
149	1.74974e-07	0.348014	0.805	0.512	0.00392152	Replicating	Tmem258
150	2.28777e-09	0.347561	0.57	0.221	5.12735e-05	Replicating	Wdr1
151	8.35759e-08	0.347524	0.685	0.333	0.0018731	Replicating	Fam103a1
152	4.65448e-07	0.347297	0.752	0.4	0.0104316	Replicating	Top1
153	7.22723e-07	0.346707	0.705	0.408	0.0161977	Replicating	Ost4
154	7.3036e-10	0.345303	0.557	0.204	1.63688e-05	Replicating	Anapc15
155	7.86392e-08	0.344867	0.664	0.333	0.00176246	Replicating	Romo1
156	5.38076e-08	0.344301	0.933	0.642	0.00120594	Replicating	Snrpf
157	1.05051e-09	0.343626	0.597	0.225	2.35441e-05	Replicating	Armc1
158	2.12975e-08	0.342925	0.906	0.629	0.000477319	Replicating	Tomm7
159	5.17575e-07	0.342905	0.866	0.554	0.0115999	Replicating	Snrpg
160	9.95561e-09	0.342079	0.584	0.242	0.000223125	Replicating	Rab11a
161	1.07857e-10	0.341942	0.409	0.112	2.4173e-06	Replicating	Trabd
162	3.73586e-07	0.341369	0.732	0.392	0.00837282	Replicating	Vcp
163	1.43634e-09	0.341331	0.973	0.738	3.21912e-05	Replicating	Rpl10
164	2.12827e-07	0.34112	0.644	0.321	0.00476989	Replicating	Ifitm3
165	3.01374e-07	0.340623	0.758	0.404	0.0067544	Replicating	Bag1
166	7.50389e-08	0.340513	0.879	0.583	0.00168177	Replicating	Ndufa2
167	6.62524e-08	0.340484	0.544	0.233	0.00148485	Replicating	Ddx6
168	1.23122e-09	0.34047	0.94	0.692	2.75942e-05	Replicating	Sec61g
169	5.45124e-11	0.34041	0.483	0.146	1.22173e-06	Replicating	Magt1
170	2.18181e-07	0.340408	0.671	0.317	0.00488987	Replicating	Ppa1
171	1.58102e-12	0.339627	0.362	0.067	3.54338e-08	Replicating	Cdk1
172	7.82526e-07	0.338617	0.792	0.458	0.017538	Replicating	Bnip3l
173	7.3929e-11	0.338209	0.403	0.104	1.6569e-06	Replicating	Cdc45
174	3.75503e-10	0.337807	0.47	0.15	8.41577e-06	Replicating	Cetn2
175	3.48548e-07	0.337765	0.725	0.371	0.00781165	Replicating	Hnrnpm
176	2.07366e-11	0.337713	0.396	0.092	4.64748e-07	Replicating	Adap1
177	5.52113e-13	0.335815	0.383	0.071	1.2374e-08	Replicating	Pttg1
178	1.17354e-10	0.335704	0.423	0.117	2.63015e-06	Replicating	Rab8b
179	5.16297e-10	0.335698	0.517	0.175	1.15713e-05	Replicating	Copb2
180	1.45602e-07	0.334244	0.678	0.321	0.00326323	Replicating	Rab10
181	2.26539e-11	0.33299	0.523	0.162	5.07719e-07	Replicating	Med21
182	5.67594e-12	0.332936	0.43	0.104	1.27209e-07	Replicating	Slirp
183	3.32057e-09	0.332615	0.477	0.162	7.44205e-05	Replicating	Krcc1
184	1.66547e-07	0.332582	0.705	0.338	0.00373265	Replicating	Rpa3
185	3.32469e-07	0.331436	0.906	0.642	0.00745129	Replicating	Hspe1
186	3.96143e-07	0.331369	0.893	0.554	0.00887836	Replicating	Gnb1
187	1.27872e-09	0.330863	0.537	0.192	2.86586e-05	Replicating	Rpa2
188	1.55442e-06	0.330714	0.899	0.588	0.0348376	Replicating	Rpl23a
189	7.06239e-14	0.330047	0.309	0.033	1.58282e-09	Replicating	Brca1
190	1.0751e-09	0.329501	0.523	0.183	2.4095e-05	Replicating	Mta1
191	1.87718e-07	0.329328	0.685	0.342	0.00420714	Replicating	Pmepa1
192	2.64956e-09	0.329323	0.523	0.196	5.93818e-05	Replicating	Znrd1
193	1.90217e-06	0.328741	0.765	0.408	0.0426313	Replicating	Gnb2
194	4.07731e-09	0.328372	0.57	0.221	9.13806e-05	Replicating	Rrm1
195	8.36243e-07	0.328297	0.886	0.604	0.0187419	Replicating	Ubl5
196	8.29345e-07	0.328079	0.752	0.421	0.0185873	Replicating	Chmp4b
197	8.25581e-09	0.32795	0.443	0.158	0.000185029	Replicating	Oxr1
198	1.99754e-06	0.327064	0.772	0.508	0.0447689	Replicating	Minos1
199	1.51163e-12	0.32704	0.403	0.083	3.38786e-08	Replicating	Xbp1
200	1.60987e-06	0.324646	0.658	0.35	0.0360804	Replicating	Ube2a
201	1.35497e-07	0.323318	0.631	0.3	0.00303675	Replicating	Csnk1g2
202	9.65423e-08	0.322576	0.617	0.283	0.00216371	Replicating	Srp54b
203	1.72162e-09	0.321805	0.55	0.2	3.85849e-05	Replicating	Mrps17
204	2.55231e-12	0.321383	0.349	0.062	5.72024e-08	Replicating	Blm
205	1.38793e-06	0.319334	0.725	0.388	0.0311064	Replicating	Ndufa8
206	2.1276e-07	0.319056	0.584	0.262	0.00476838	Replicating	Mxd4
207	2.03858e-07	0.318856	0.597	0.267	0.00456887	Replicating	Bola3
208	1.07077e-06	0.317441	0.906	0.654	0.0239981	Replicating	Uqcrq
209	1.21453e-06	0.317332	0.671	0.388	0.02722	Replicating	Dnajb11
210	1.6344e-14	0.317008	0.295	0.025	3.66302e-10	Replicating	Mns1
211	2.19834e-09	0.31599	0.45	0.146	4.92692e-05	Replicating	Smim14
212	1.35602e-07	0.315834	0.644	0.279	0.00303912	Replicating	Vps29
213	3.92013e-08	0.314979	0.45	0.171	0.00087858	Replicating	Surf4
214	9.08316e-08	0.314977	0.564	0.25	0.00203572	Replicating	Mrpl54
215	1.36312e-09	0.314788	0.436	0.133	3.05503e-05	Replicating	Zcwpw1
216	6.17346e-07	0.314721	0.631	0.321	0.013836	Replicating	Atp6v0e
217	7.12855e-07	0.314525	0.336	0.117	0.0159765	Replicating	H1fx
218	1.29016e-06	0.314047	0.591	0.283	0.028915	Replicating	Snrpb2
219	1.17541e-09	0.313858	0.383	0.108	2.63433e-05	Replicating	Aifm1
220	2.49105e-08	0.313239	0.577	0.242	0.000558295	Replicating	Hnrnpul2
221	2.12665e-09	0.312813	0.45	0.146	4.76625e-05	Replicating	Rab6a
222	3.82464e-11	0.312671	0.416	0.104	8.57179e-07	Replicating	Gabpa
223	8.33277e-11	0.312381	0.443	0.121	1.86754e-06	Replicating	Commd6
224	2.79535e-09	0.311453	0.98	0.787	6.26494e-05	Replicating	Hmgb2
225	1.57827e-09	0.311299	0.49	0.162	3.53723e-05	Replicating	0610007P14Rik
226	1.06462e-09	0.311025	0.483	0.154	2.38602e-05	Replicating	Rab21
227	8.59927e-07	0.310348	0.617	0.312	0.0192727	Replicating	Polr2f
228	7.07548e-11	0.310115	0.423	0.112	1.58576e-06	Replicating	Arl3
229	2.8945e-07	0.309867	0.644	0.292	0.00648716	Replicating	Uchl3
230	5.7874e-08	0.309579	0.98	0.767	0.00129707	Replicating	Ybx1
231	3.09367e-08	0.30941	0.49	0.188	0.000693353	Replicating	E2f1
232	3.07712e-07	0.309102	0.631	0.296	0.00689645	Replicating	Smc1a
233	3.91176e-10	0.309014	0.456	0.138	8.76704e-06	Replicating	Bola1
234	8.32872e-08	0.308025	0.45	0.171	0.00186663	Replicating	Emd
235	9.62507e-08	0.30798	0.651	0.3	0.00215717	Replicating	Gsk3b
236	1.31402e-06	0.307908	0.765	0.408	0.0294498	Replicating	Dnajc2
237	1.42949e-07	0.307554	0.617	0.279	0.00320378	Replicating	Trim12c
238	2.53995e-07	0.306854	0.591	0.267	0.00569253	Replicating	Prdx4
239	1.2941e-08	0.306112	0.517	0.192	0.000290033	Replicating	C1galt1
240	2.44406e-13	0.305641	0.336	0.05	5.47762e-09	Replicating	Cenpp
241	5.36684e-11	0.30462	0.423	0.108	1.20282e-06	Replicating	Ccdc50
242	2.84366e-08	0.30413	0.477	0.183	0.000637321	Replicating	Stt3a
243	1.85821e-07	0.303159	0.617	0.279	0.00416462	Replicating	Atxn2l
244	3.06252e-08	0.302371	0.51	0.196	0.000686373	Replicating	Ddx50
245	1.03332e-11	0.302252	0.342	0.062	2.31588e-07	Replicating	Ehd4
246	2.35825e-08	0.301532	0.544	0.221	0.000528532	Replicating	Csk
247	4.34997e-10	0.301496	0.436	0.129	9.74916e-06	Replicating	Bet1
248	3.1353e-10	0.301243	0.376	0.096	7.02683e-06	Replicating	Atp6v1a
249	2.35364e-12	0.300872	0.349	0.058	5.27497e-08	Replicating	Tacc3
250	2.98323e-08	0.300259	0.456	0.175	0.000668601	Replicating	Slc35b1
251	7.43521e-07	0.300254	0.919	0.683	0.0166638	Replicating	Gng5
252	1.45297e-07	0.299661	0.631	0.267	0.00325639	Replicating	Fip1l1
253	2.76597e-10	0.298406	0.43	0.121	6.19908e-06	Replicating	5031420N21Rik
254	3.53907e-07	0.297051	0.523	0.225	0.00793177	Replicating	Ypel5
255	6.82504e-10	0.29701	0.456	0.142	1.52963e-05	Replicating	Isca2
256	3.23201e-07	0.296789	0.597	0.262	0.00724358	Replicating	Chchd7
257	1.40238e-07	0.296743	0.544	0.221	0.00314301	Replicating	Uchl5
258	6.05785e-09	0.296561	0.336	0.092	0.000135768	Replicating	Fads1
259	5.11045e-10	0.296509	0.47	0.142	1.14535e-05	Replicating	Bbip1
260	1.42633e-06	0.295926	0.463	0.208	0.0319669	Replicating	Ostf1
261	8.07115e-09	0.29579	0.463	0.158	0.000180891	Replicating	Trim26
262	1.83532e-06	0.295649	0.705	0.354	0.0411331	Replicating	Suz12
263	1.4615e-11	0.294941	0.302	0.046	3.27551e-07	Replicating	Oat
264	1.3384e-10	0.294581	0.409	0.104	2.99962e-06	Replicating	Cox19
265	1.23218e-07	0.291551	0.523	0.212	0.00276156	Replicating	l7Rn6
266	1.28695e-07	0.29155	0.463	0.179	0.00288432	Replicating	Cltc
267	8.0799e-08	0.29143	0.98	0.762	0.00181087	Replicating	Cox7c
268	1.55579e-08	0.290816	0.389	0.125	0.000348683	Replicating	Trnt1
269	2.72466e-09	0.290553	0.49	0.162	6.10651e-05	Replicating	Camta1
270	1.15266e-08	0.289792	0.477	0.171	0.000258334	Replicating	Apitd1
271	1.6571e-08	0.289711	0.503	0.183	0.000371388	Replicating	Tsfm
272	9.97482e-10	0.289389	0.396	0.112	2.23556e-05	Replicating	Mad2l1
273	4.20244e-09	0.288946	0.47	0.154	9.41851e-05	Replicating	Tmed7
274	1.33612e-06	0.288769	0.597	0.3	0.0299451	Replicating	Ddost
275	5.74238e-08	0.288768	0.597	0.246	0.00128698	Replicating	Mrpl28
276	9.67228e-09	0.288746	0.45	0.15	0.000216775	Replicating	Cdc25a
277	7.57889e-08	0.288211	0.503	0.204	0.00169858	Replicating	Tfrc
278	2.07342e-06	0.287535	0.624	0.304	0.0464694	Replicating	Arpc4
279	2.7851e-07	0.287491	0.544	0.233	0.00624198	Replicating	Mrps21
280	3.11928e-08	0.287476	0.49	0.179	0.000699094	Replicating	Acp1
281	1.00181e-08	0.287271	0.47	0.162	0.000224526	Replicating	Setd5
282	7.36747e-09	0.287229	0.503	0.179	0.00016512	Replicating	Rnf10
283	1.63104e-06	0.28646	0.638	0.325	0.0365549	Replicating	Rnf187
284	2.05906e-07	0.286443	0.53	0.221	0.00461476	Replicating	Ciapin1
285	2.77062e-08	0.284148	0.45	0.162	0.000620952	Replicating	Copb1
286	3.55451e-07	0.283663	0.477	0.196	0.00796636	Replicating	Kcmf1
287	8.79468e-07	0.283485	0.557	0.254	0.0197106	Replicating	Serinc3
288	3.50175e-07	0.282774	0.463	0.192	0.00784812	Replicating	Pgam1
289	4.56246e-07	0.282645	0.523	0.233	0.0102254	Replicating	Erp44
290	8.12258e-08	0.282391	0.537	0.221	0.00182043	Replicating	Nans
291	2.77909e-07	0.281965	0.47	0.192	0.00622849	Replicating	Sod1
292	8.82837e-07	0.281795	0.725	0.371	0.0197862	Replicating	Actr2
293	4.48794e-09	0.281672	0.443	0.142	0.000100584	Replicating	Taf1
294	8.51285e-09	0.281191	0.423	0.138	0.00019079	Replicating	Deb1
295	1.56996e-10	0.281092	0.376	0.092	3.51859e-06	Replicating	Hmbs
296	2.02397e-06	0.280598	0.631	0.308	0.0453613	Replicating	Dpy30
297	1.25301e-06	0.280462	0.617	0.292	0.0280824	Replicating	C1d
298	3.51114e-09	0.280332	0.409	0.125	7.86917e-05	Replicating	Plk4
299	1.0327e-08	0.27996	0.436	0.142	0.00023145	Replicating	Ube2f
300	4.65399e-07	0.279651	0.497	0.217	0.0104305	Replicating	Timm17b
301	6.42512e-08	0.279287	0.517	0.2	0.00144	Replicating	Lrrc59
302	3.91142e-07	0.279206	0.537	0.233	0.00876629	Replicating	Sugt1
303	3.13473e-07	0.27885	0.557	0.242	0.00702557	Replicating	Mat2b
304	4.51827e-09	0.278742	0.443	0.146	0.000101263	Replicating	Sidt2
305	6.62244e-09	0.278651	0.443	0.146	0.000148422	Replicating	Slc25a39
306	2.42011e-08	0.277958	0.443	0.15	0.000542396	Replicating	Ntan1
307	8.01893e-07	0.277271	0.544	0.246	0.017972	Replicating	Csnk2a1
308	2.02248e-10	0.277243	0.295	0.054	4.53278e-06	Replicating	Ocel1
309	2.12394e-07	0.277145	0.456	0.179	0.00476018	Replicating	Rpe
310	2.38961e-07	0.276657	0.51	0.208	0.00535559	Replicating	Ilk
311	3.49753e-08	0.276458	0.523	0.196	0.000783866	Replicating	Sec61a1
312	3.36954e-08	0.275518	0.349	0.104	0.00075518	Replicating	Vasp
313	5.03346e-07	0.27534	0.591	0.267	0.011281	Replicating	Dda1
314	7.88956e-08	0.275058	0.376	0.125	0.00176821	Replicating	Lcp1
315	4.33895e-07	0.274992	0.51	0.212	0.00972444	Replicating	Sptbn1
316	7.03247e-08	0.274833	0.497	0.188	0.00157612	Replicating	2024-09-02
317	2.32182e-08	0.274699	0.383	0.121	0.000520366	Replicating	Mycbp
318	1.58607e-07	0.274446	0.463	0.175	0.0035547	Replicating	Pdha1
319	1.86003e-07	0.274402	0.483	0.188	0.00416871	Replicating	Ddx27
320	4.1362e-08	0.274366	0.477	0.171	0.000927005	Replicating	Alad
321	1.71261e-07	0.27433	0.51	0.204	0.00383829	Replicating	Vps36
322	1.44186e-07	0.273931	0.477	0.183	0.0032315	Replicating	Nip7
323	4.37536e-09	0.273903	0.396	0.117	9.80605e-05	Replicating	Rcor1
324	9.56134e-07	0.273382	0.537	0.238	0.0214289	Replicating	Rfc2
325	6.33954e-09	0.272867	0.49	0.162	0.000142082	Replicating	Gorasp2
326	1.98462e-08	0.272711	0.416	0.142	0.000444792	Replicating	Cotl1
327	6.67083e-08	0.272309	0.51	0.192	0.00149507	Replicating	Rad50
328	1.71229e-07	0.271943	0.47	0.183	0.0038376	Replicating	Mtch1
329	2.09975e-08	0.271209	0.443	0.158	0.000470596	Replicating	Dguok
330	6.80714e-07	0.270667	0.53	0.233	0.0152562	Replicating	Ap2m1
331	3.32873e-08	0.270202	0.517	0.192	0.000746034	Replicating	Fam76a
332	1.40607e-08	0.270133	0.463	0.158	0.000315129	Replicating	Tfg
333	1.22766e-09	0.269304	0.342	0.083	2.75143e-05	Replicating	Naa38
334	2.14435e-07	0.268825	0.503	0.2	0.00480591	Replicating	Ccdc12
335	2.62181e-10	0.268773	0.356	0.083	5.876e-06	Replicating	1110059E24Rik
336	6.15852e-07	0.268405	0.49	0.208	0.0138025	Replicating	Lbh
337	8.31471e-09	0.268401	0.416	0.129	0.000186349	Replicating	Siah2
338	6.48327e-08	0.268246	0.497	0.183	0.00145303	Replicating	Gclm
339	2.58479e-08	0.267836	0.342	0.1	0.000579304	Replicating	Zdhhc6
340	7.74015e-09	0.267546	0.369	0.108	0.000173472	Replicating	Cdk19
341	4.92166e-09	0.267363	0.342	0.092	0.000110304	Replicating	Syvn1
342	1.85097e-09	0.26686	0.362	0.096	4.14839e-05	Replicating	Ormdl2
343	2.06038e-06	0.266826	0.584	0.275	0.0461773	Replicating	Gtf2e2
344	3.83365e-08	0.266793	0.396	0.129	0.000859199	Replicating	Pgd
345	7.58304e-10	0.266786	0.362	0.092	1.69951e-05	Replicating	Kdelr2
346	1.22933e-06	0.266606	0.55	0.238	0.0275517	Replicating	Mrpl41
347	2.58457e-07	0.265799	0.523	0.217	0.00579253	Replicating	Spcs3
348	3.18954e-08	0.265512	0.463	0.167	0.00071484	Replicating	Usp37
349	1.90768e-07	0.264884	0.497	0.2	0.0042755	Replicating	Gatad2a
350	8.34039e-08	0.264149	0.47	0.175	0.00186925	Replicating	Tgfb1
351	1.33678e-07	0.26377	0.47	0.175	0.00299598	Replicating	Akr1b3
352	5.06786e-10	0.262227	0.268	0.046	1.13581e-05	Replicating	Rnf5
353	1.0269e-09	0.261639	0.362	0.092	2.30149e-05	Replicating	Zfp830
354	1.15374e-07	0.261639	0.369	0.125	0.00258576	Replicating	Oard1
355	8.54183e-07	0.261473	0.537	0.229	0.0191439	Replicating	Elof1
356	2.20053e-07	0.261055	0.403	0.146	0.00493183	Replicating	Ccdc104
357	5.50007e-10	0.260988	0.262	0.042	1.23268e-05	Replicating	Cdca3
358	1.41291e-07	0.260985	0.295	0.083	0.00316662	Replicating	Cyp51
359	2.47104e-08	0.260911	0.416	0.138	0.00055381	Replicating	Ldlrad4
360	2.17059e-06	0.2605	0.523	0.233	0.0486473	Replicating	Smim15
361	9.50938e-07	0.260365	0.987	0.8	0.0213124	Replicating	Hmgb1
362	6.03906e-09	0.259944	0.416	0.125	0.000135347	Replicating	Sap30
363	2.51766e-10	0.259857	0.289	0.05	5.64258e-06	Replicating	Ska1
364	4.87246e-07	0.259326	0.537	0.225	0.0109202	Replicating	Dph3
365	1.64916e-07	0.259306	0.342	0.108	0.00369609	Replicating	Ercc5
366	4.72181e-08	0.259304	0.409	0.142	0.00105825	Replicating	Tbpl1
367	1.52947e-08	0.258993	0.376	0.112	0.000342784	Replicating	Fbxo9
368	9.78818e-09	0.258699	0.336	0.092	0.000219373	Replicating	Rnf181
369	7.36002e-07	0.258446	0.403	0.154	0.0164953	Replicating	Capns1
370	2.11025e-06	0.258039	0.617	0.283	0.047295	Replicating	Gmps
371	1.63287e-06	0.257927	0.591	0.271	0.036596	Replicating	Ccdc23
372	2.87411e-08	0.25782	0.389	0.125	0.000644145	Replicating	Odf2
373	4.79816e-10	0.257778	0.275	0.046	1.07536e-05	Replicating	Ugdh
374	5.18285e-09	0.25725	0.369	0.1	0.000116158	Replicating	Cenph
375	1.0431e-06	0.256518	0.497	0.208	0.023378	Replicating	Them6
376	6.83956e-08	0.256377	0.43	0.15	0.00153288	Replicating	Mapkap1
377	1.09559e-06	0.255904	0.993	0.825	0.0245545	Replicating	Serf2
378	4.04883e-07	0.255882	0.47	0.183	0.00907424	Replicating	Utp11l
379	5.44158e-07	0.255738	0.456	0.179	0.0121957	Replicating	Ppih
380	1.33215e-06	0.255276	0.436	0.183	0.029856	Replicating	Nubp2
381	3.41281e-08	0.255011	0.423	0.142	0.000764878	Replicating	Cspp1
382	2.73455e-08	0.254755	0.309	0.079	0.000612868	Replicating	Asb8
383	1.83983e-06	0.25463	0.55	0.254	0.0412344	Replicating	Runx3
384	6.24917e-09	0.254289	0.349	0.092	0.000140056	Replicating	Rnaseh2a
385	1.06202e-07	0.254246	0.369	0.121	0.0023802	Replicating	Dpysl2
386	3.74122e-07	0.253538	0.98	0.804	0.00838482	Replicating	Rpl14
387	9.45826e-08	0.253186	0.53	0.208	0.00211979	Replicating	Mphosph10
388	4.26128e-07	0.253082	0.396	0.142	0.00955037	Replicating	Larp7
389	7.54876e-07	0.252134	0.463	0.188	0.0169183	Replicating	Selt
390	1.38505e-06	0.251276	0.564	0.246	0.0310417	Replicating	Slmo2
391	2.14342e-06	0.251051	0.383	0.15	0.0480383	Replicating	Hmg20b
392	5.84595e-07	0.25099	0.43	0.167	0.0131019	Replicating	Fyttd1
393	1.91034e-07	0.250841	0.49	0.192	0.00428146	Replicating	BC005561
394	3.14737e-09	0.250727	0.403	0.117	7.05389e-05	Replicating	Yif1a
395	6.84704e-08	0.250416	0.409	0.138	0.00153456	Replicating	Sdhc
396	1.59765e-08	0.250092	0.255	0.05	0.000358066	Replicating	Hist1h4d
397	2.05335e-16	0.822568	0.479	0.127	4.60197e-12	Un-Infected	Ms4a4b
398	8.04647e-14	0.753452	0.504	0.205	1.80337e-09	Un-Infected	Gmfg
399	2.52179e-16	0.722046	0.364	0.056	5.65183e-12	Un-Infected	Cd5
400	2.16353e-11	0.623247	0.595	0.351	4.8489e-07	Un-Infected	Hmha1
401	7.17944e-11	0.616821	0.628	0.407	1.60906e-06	Un-Infected	H2-Q4
402	1.82748e-08	0.596506	0.471	0.261	0.000409576	Un-Infected	Ms4a6b
403	6.80516e-10	0.593056	0.413	0.16	1.52517e-05	Un-Infected	Gimap6
404	1.84593e-07	0.571472	0.471	0.295	0.00413709	Un-Infected	Cd2
405	3.53869e-08	0.566428	0.372	0.149	0.000793091	Un-Infected	Rnf213
406	2.88351e-08	0.553767	0.364	0.149	0.000646253	Un-Infected	Ikzf2
407	3.46796e-10	0.535533	0.645	0.545	7.77239e-06	Un-Infected	Cd3d
408	1.4303e-09	0.523213	0.306	0.082	3.2056e-05	Un-Infected	Ifit3
409	8.63156e-07	0.505073	0.479	0.332	0.0193451	Un-Infected	Lsp1
410	9.66065e-10	0.501356	0.736	0.649	2.16515e-05	Un-Infected	Ifi27l2a
411	4.97896e-07	0.500856	0.496	0.317	0.0111588	Un-Infected	Laptm5
412	8.59447e-07	0.493629	0.554	0.422	0.0192619	Un-Infected	Tcf7
413	9.38777e-08	0.483802	0.438	0.22	0.00210399	Un-Infected	Arhgap15
414	4.85562e-10	0.475166	0.256	0.049	1.08824e-05	Un-Infected	Rasal3
415	2.05672e-06	0.47263	0.488	0.336	0.0460953	Un-Infected	Ptprcap
416	1.23237e-07	0.458758	0.273	0.086	0.002762	Un-Infected	Cd6
417	1.69795e-06	0.456384	0.372	0.19	0.0380544	Un-Infected	Trac
418	1.31613e-06	0.431858	0.331	0.146	0.0294971	Un-Infected	Klhl6
419	2.53544e-08	0.394197	0.727	0.653	0.000568243	Un-Infected	Satb1
420	4.14188e-08	0.390075	0.727	0.631	0.000928278	Un-Infected	Rsrp1
421	3.72315e-08	0.364806	0.736	0.679	0.000834432	Un-Infected	H2-K1
422	5.33003e-07	0.360338	0.669	0.604	0.0119457	Un-Infected	Limd2
423	1.45242e-16	0.294655	0.917	0.914	3.25517e-12	Un-Infected	H2-D1
