# Supplementary material for: Transcriptomic profiling of thymic dysregulation and viral tropism after neonatal roseolovirus infection
Source: Front Immunol. 2024 Jun 4;15:1375508. doi: 10.3389/fimmu.2024.1375508 (PMC11183875; doi:10.3389/fimmu.2024.1375508)
Supplement: Supplementary file 4 [file Table_4.xlsx]

## Sheet: cluster.markers
	p_val	avg_log2FC	pct.1	pct.2	p_val_adj	cluster	gene
Ccr9	9.04319e-39	0.610509	0.899	0.647	2.02676e-34	0	Ccr9
Lztfl1	1.05619e-26	0.466001	0.845	0.681	2.36713e-22	0	Lztfl1
Satb1	4.2128e-21	0.343149	0.912	0.882	9.44173e-17	0	Satb1
Tox	3.37908e-19	0.502576	0.706	0.543	7.57319e-15	0	Tox
Camk4	7.67602e-16	0.390959	0.672	0.551	1.72035e-11	0	Camk4
Sox4	5.88837e-15	0.407723	0.753	0.595	1.3197e-10	0	Sox4
Themis	7.63371e-15	0.446391	0.459	0.265	1.71087e-10	0	Themis
Chrna9	1.06505e-14	0.375107	0.311	0.108	2.38699e-10	0	Chrna9
Ctsl	2.8157e-14	0.426207	0.659	0.539	6.31054e-10	0	Ctsl
Bcl11b	5.21551e-13	0.384097	0.74	0.663	1.1689e-08	0	Bcl11b
Ldhb	8.87744e-13	0.361811	0.669	0.545	1.98961e-08	0	Ldhb
Cd27	3.27813e-12	0.283267	0.777	0.762	7.34695e-08	0	Cd27
Trbc1	4.15155e-12	0.347584	0.72	0.685	9.30444e-08	0	Trbc1
Bptf	6.41595e-11	0.293082	0.666	0.601	1.43794e-06	0	Bptf
Tespa1	2.69576e-10	0.362028	0.51	0.361	6.04174e-06	0	Tespa1
Lmo4	3.59478e-10	0.377725	0.514	0.363	8.05662e-06	0	Lmo4
Sh2d1a	4.96416e-09	0.369115	0.615	0.549	0.000111257	0	Sh2d1a
Itm2a	5.95873e-09	0.28868	0.868	0.76	0.000133547	0	Itm2a
Tcf7	1.37542e-08	0.276369	0.74	0.693	0.00030826	0	Tcf7
Rhoh	7.93817e-08	0.278464	0.591	0.547	0.0017791	0	Rhoh
Nrip1	1.36634e-07	0.312501	0.507	0.391	0.00306224	0	Nrip1
Ephb6	2.29369e-07	0.275648	0.257	0.13	0.00514061	0	Ephb6
Il6st	6.98082e-07	0.270643	0.328	0.202	0.0156454	0	Il6st
Uqcrq	1.62287e-41	0.376745	0.946	0.844	3.63719e-37	1	Uqcrq
Ybx1	1.30193e-28	0.262985	0.961	0.907	2.91789e-24	1	Ybx1
Mif	2.85571e-27	0.365904	0.946	0.799	6.40023e-23	1	Mif
Nme1	3.92304e-25	0.326122	0.925	0.788	8.79232e-21	1	Nme1
Atp5g1	4.90204e-25	0.315367	0.946	0.824	1.09864e-20	1	Atp5g1
Ran	1.67514e-23	0.311312	0.95	0.834	3.75432e-19	1	Ran
Hspe1	1.70473e-21	0.291735	0.918	0.815	3.82065e-17	1	Hspe1
Hspd1	6.40007e-21	0.409451	0.821	0.587	1.43438e-16	1	Hspd1
Ranbp1	6.13267e-18	0.378293	0.857	0.624	1.37445e-13	1	Ranbp1
Prdx1	1.50524e-17	0.282214	0.903	0.793	3.37355e-13	1	Prdx1
Cycs	3.90399e-17	0.32465	0.907	0.728	8.74963e-13	1	Cycs
Dctpp1	5.49912e-17	0.437547	0.652	0.392	1.23246e-12	1	Dctpp1
Set	5.56988e-17	0.286515	0.939	0.79	1.24832e-12	1	Set
Pebp1	1.82437e-16	0.259117	0.921	0.788	4.08879e-12	1	Pebp1
Ndufa5	1.41561e-15	0.302677	0.871	0.689	3.17266e-11	1	Ndufa5
Nhp2	2.97501e-15	0.363871	0.67	0.417	6.66759e-11	1	Nhp2
Uqcr11	2.9901e-15	0.26853	0.889	0.766	6.70141e-11	1	Uqcr11
Lyar	1.20307e-14	0.353327	0.67	0.432	2.69631e-10	1	Lyar
Pdcd5	1.60861e-14	0.267729	0.839	0.716	3.60521e-10	1	Pdcd5
C1qbp	3.23117e-14	0.312798	0.832	0.633	7.2417e-10	1	C1qbp
Ddx21	3.59688e-14	0.334844	0.681	0.403	8.06133e-10	1	Ddx21
Stra13	4.58847e-14	0.327121	0.713	0.465	1.02837e-09	1	Stra13
Mrto4	5.39586e-14	0.331333	0.685	0.436	1.20932e-09	1	Mrto4
Ndufab1	9.80696e-14	0.289589	0.814	0.662	2.19794e-09	1	Ndufab1
Ppp1r14b	1.49883e-13	0.286506	0.903	0.739	3.35918e-09	1	Ppp1r14b
Nhp2l1	2.76501e-13	0.263363	0.882	0.71	6.19694e-09	1	Nhp2l1
Fbl	2.87259e-13	0.313413	0.767	0.548	6.43806e-09	1	Fbl
Mrpl12	5.02021e-13	0.311207	0.724	0.488	1.12513e-08	1	Mrpl12
Tuba1b	5.98365e-13	0.345807	0.767	0.541	1.34105e-08	1	Tuba1b
Cks1b	7.18516e-13	0.351052	0.606	0.347	1.61034e-08	1	Cks1b
Prmt1	7.25969e-13	0.294504	0.842	0.629	1.62704e-08	1	Prmt1
Ppa1	1.28695e-12	0.337863	0.692	0.463	2.88431e-08	1	Ppa1
Aprt	1.3795e-12	0.301106	0.814	0.587	3.09174e-08	1	Aprt
Ebna1bp2	1.4032e-12	0.312237	0.728	0.496	3.14484e-08	1	Ebna1bp2
Gar1	1.91709e-12	0.30873	0.599	0.365	4.29658e-08	1	Gar1
Snrpd3	2.43209e-12	0.253444	0.871	0.71	5.45079e-08	1	Snrpd3
Tomm40	2.86136e-12	0.315925	0.692	0.448	6.41289e-08	1	Tomm40
Ndufa12	2.93167e-12	0.250266	0.853	0.714	6.57045e-08	1	Ndufa12
Srsf7	3.77102e-12	0.293987	0.821	0.62	8.45161e-08	1	Srsf7
Lsm2	6.02536e-12	0.310923	0.649	0.415	1.3504e-07	1	Lsm2
Smyd2	6.02562e-12	0.284685	0.33	0.135	1.35046e-07	1	Smyd2
Strap	1.15948e-11	0.276723	0.778	0.558	2.59863e-07	1	Strap
Mpp6	1.18475e-11	0.309964	0.606	0.378	2.65527e-07	1	Mpp6
Gcsh	1.2082e-11	0.254902	0.398	0.181	2.70782e-07	1	Gcsh
Fabp5	1.2782e-11	0.316975	0.76	0.525	2.86471e-07	1	Fabp5
Cacybp	1.71202e-11	0.276399	0.799	0.635	3.83698e-07	1	Cacybp
Apex1	2.4996e-11	0.281295	0.606	0.359	5.60211e-07	1	Apex1
Pa2g4	2.80673e-11	0.29569	0.778	0.55	6.29045e-07	1	Pa2g4
Rwdd1	2.96506e-11	0.260342	0.824	0.643	6.64529e-07	1	Rwdd1
Nop10	3.12168e-11	0.263143	0.824	0.647	6.99632e-07	1	Nop10
Aasdhppt	5.90231e-11	0.276625	0.498	0.276	1.32283e-06	1	Aasdhppt
Rcc2	1.34708e-10	0.26354	0.774	0.558	3.01908e-06	1	Rcc2
Serf1	1.50971e-10	0.325704	0.376	0.18	3.38356e-06	1	Serf1
Psmg1	3.54876e-10	0.25097	0.545	0.328	7.95349e-06	1	Psmg1
Impdh2	3.78761e-10	0.257105	0.52	0.311	8.48879e-06	1	Impdh2
Mettl1	4.32245e-10	0.267551	0.43	0.228	9.68747e-06	1	Mettl1
Eif2s1	5.37333e-10	0.268977	0.742	0.581	1.20427e-05	1	Eif2s1
Naa50	7.66433e-10	0.299212	0.577	0.369	1.71773e-05	1	Naa50
Ddx39	7.97654e-10	0.264116	0.746	0.542	1.7877e-05	1	Ddx39
Nucks1	1.22382e-09	0.265133	0.742	0.504	2.74282e-05	1	Nucks1
Pin1	1.24731e-09	0.256235	0.695	0.504	2.79547e-05	1	Pin1
Galk1	1.71415e-09	0.255045	0.487	0.278	3.84176e-05	1	Galk1
Bzw2	1.81148e-09	0.261126	0.735	0.535	4.0599e-05	1	Bzw2
Pgam1	2.103e-09	0.252004	0.713	0.527	4.71325e-05	1	Pgam1
Adh5	2.34053e-09	0.253316	0.742	0.548	5.24559e-05	1	Adh5
Cenpv	4.13282e-09	0.261992	0.373	0.195	9.26247e-05	1	Cenpv
Phb	4.3355e-09	0.263876	0.634	0.421	9.71673e-05	1	Phb
Fkbp4	5.49392e-09	0.263349	0.692	0.486	0.00012313	1	Fkbp4
Med19	7.41521e-09	0.268438	0.434	0.241	0.00016619	1	Med19
Cdk4	7.97995e-09	0.251552	0.746	0.562	0.000178847	1	Cdk4
Dtymk	1.05536e-08	0.264105	0.681	0.506	0.000236527	1	Dtymk
Rexo2	1.1534e-08	0.279793	0.659	0.481	0.000258501	1	Rexo2
Nop58	1.57259e-08	0.260022	0.588	0.398	0.000352448	1	Nop58
Syce2	1.6722e-08	0.325946	0.308	0.151	0.000374772	1	Syce2
Siva1	3.99174e-08	0.29162	0.48	0.305	0.00089463	1	Siva1
Tipin	1.61937e-07	0.268996	0.502	0.328	0.00362934	1	Tipin
Odc1	1.86208e-07	0.254965	0.591	0.409	0.00417328	1	Odc1
Itm2a1	3.29175e-07	0.266686	0.86	0.768	0.00737748	1	Itm2a
Ung	1.13288e-06	0.293528	0.419	0.263	0.02539	1	Ung
Klf2	4.3329e-91	1.2578	0.932	0.203	9.71089e-87	2	Klf2
Ms4a4b	8.44854e-77	1.16224	0.932	0.334	1.89349e-72	2	Ms4a4b
S1pr1	2.10824e-73	0.80509	0.608	0.04	4.72499e-69	2	S1pr1
H2-K1	6.4243e-68	0.963398	0.977	0.473	1.43981e-63	2	H2-K1
Fxyd5	5.26667e-65	0.869411	0.905	0.336	1.18037e-60	2	Fxyd5
Ms4a6b	1.105e-62	0.912685	0.869	0.268	2.47654e-58	2	Ms4a6b
Emp3	4.15884e-61	0.859139	0.829	0.247	9.3208e-57	2	Emp3
Smad7	1.03912e-56	0.68777	0.676	0.13	2.32887e-52	2	Smad7
Ctsw	1.16274e-56	0.670139	0.644	0.101	2.60593e-52	2	Ctsw
H2-D1	1.58381e-50	0.729825	1	0.635	3.54962e-46	2	H2-D1
Cd52	2.3149e-50	0.61759	0.995	0.758	5.18815e-46	2	Cd52
B2m	6.81216e-48	0.579213	0.995	0.744	1.52674e-43	2	B2m
Itgb7	2.08802e-46	0.585776	0.671	0.15	4.67968e-42	2	Itgb7
Rpl24	4.32396e-46	0.263489	0.995	0.955	9.69086e-42	2	Rpl24
Ctss	1.00345e-45	0.538568	0.495	0.061	2.24893e-41	2	Ctss
Phf11b	1.06735e-45	0.682639	0.568	0.11	2.39215e-41	2	Phf11b
Ltb	2.77673e-44	0.668094	0.964	0.584	6.2232e-40	2	Ltb
Selplg	8.62945e-44	0.640345	0.73	0.205	1.93403e-39	2	Selplg
Lgals1	1.03634e-43	0.787186	0.707	0.226	2.32265e-39	2	Lgals1
Slfn1	4.56779e-42	0.685698	0.707	0.216	1.02373e-37	2	Slfn1
Nkg7	3.33897e-41	0.55596	0.387	0.03	7.4833e-37	2	Nkg7
Gm8369	1.94502e-39	0.546538	0.36	0.024	4.35918e-35	2	Gm8369
Shisa5	5.39805e-39	0.57447	0.946	0.642	1.20981e-34	2	Shisa5
Ccr7	3.746e-38	0.656637	0.788	0.304	8.39554e-34	2	Ccr7
Gramd3	5.46437e-38	0.533971	0.45	0.068	1.22468e-33	2	Gramd3
H2-T23	8.09196e-38	0.604444	0.932	0.576	1.81357e-33	2	H2-T23
Ifi27l2a	3.08732e-37	0.849365	0.865	0.454	6.91931e-33	2	Ifi27l2a
9930111J21Rik2	4.39557e-37	0.430425	0.437	0.061	9.85135e-33	2	9930111J21Rik2
Ms4a4c	4.75269e-36	0.630388	0.405	0.054	1.06517e-31	2	Ms4a4c
2410006H16Rik	8.47928e-36	0.544686	0.986	0.696	1.90038e-31	2	2410006H16Rik
Tsc22d3	9.82414e-35	0.544342	0.608	0.169	2.20179e-30	2	Tsc22d3
Lfng	6.66097e-34	0.373677	0.378	0.049	1.49286e-29	2	Lfng
Ly6c2	9.12289e-33	0.622604	0.311	0.024	2.04462e-28	2	Ly6c2
H2-Q7	4.45819e-32	0.681582	0.604	0.209	9.9917e-28	2	H2-Q7
Ccnd2	5.95092e-32	0.546929	0.766	0.289	1.33372e-27	2	Ccnd2
Ifi203	9.79595e-32	0.592738	0.824	0.407	2.19547e-27	2	Ifi203
Igfbp4	6.48213e-31	0.527296	0.387	0.061	1.45278e-26	2	Igfbp4
Anxa6	3.60991e-30	0.486708	0.716	0.273	8.09053e-26	2	Anxa6
H2-Q4	7.38443e-30	0.580082	0.739	0.329	1.655e-25	2	H2-Q4
Tspan32	4.50831e-29	0.353983	0.347	0.049	1.0104e-24	2	Tspan32
1600014C10Rik	6.25757e-29	0.517811	0.455	0.108	1.40245e-24	2	1600014C10Rik
Ikzf2	6.81752e-29	0.619184	0.572	0.184	1.52794e-24	2	Ikzf2
Gimap4	7.78879e-29	0.519101	0.707	0.266	1.74562e-24	2	Gimap4
Pyhin1	9.67967e-29	0.45176	0.401	0.075	2.16941e-24	2	Pyhin1
Npc2	3.19332e-28	0.459336	0.955	0.643	7.15687e-24	2	Npc2
AW112010	7.64331e-28	0.630847	0.464	0.123	1.71302e-23	2	AW112010
BC021614	1.12103e-27	0.341063	0.351	0.052	2.51245e-23	2	BC021614
Fam65b	1.86341e-27	0.401535	0.523	0.143	4.17627e-23	2	Fam65b
Capg	6.47052e-27	0.367077	0.414	0.087	1.45017e-22	2	Capg
Tapbp	1.98588e-26	0.49889	0.766	0.353	4.45076e-22	2	Tapbp
Ly6c1	3.438e-26	0.613566	0.288	0.035	7.70525e-22	2	Ly6c1
Isg20	7.13686e-26	0.554271	0.514	0.169	1.59951e-21	2	Isg20
BC094916	8.66294e-26	0.376762	0.284	0.031	1.94154e-21	2	BC094916
Rasgrp2	9.04612e-26	0.477357	0.581	0.21	2.02742e-21	2	Rasgrp2
Rac2	1.6012e-25	0.380611	0.977	0.76	3.58861e-21	2	Rac2
Vim	1.80931e-25	0.601156	0.784	0.463	4.05503e-21	2	Vim
S1pr4	6.49488e-25	0.340688	0.378	0.077	1.45563e-20	2	S1pr4
Mndal	6.58516e-25	0.521294	0.797	0.421	1.47587e-20	2	Mndal
AB124611	9.82485e-25	0.343933	0.36	0.068	2.20194e-20	2	AB124611
Ifit3	3.05937e-24	0.538219	0.365	0.078	6.85666e-20	2	Ifit3
Amica1	3.93181e-24	0.36573	0.32	0.054	8.81198e-20	2	Amica1
Epsti1	4.11223e-24	0.498006	0.671	0.303	9.21632e-20	2	Epsti1
Cyba	4.73158e-24	0.414141	0.964	0.697	1.06044e-19	2	Cyba
Xaf1	6.82386e-24	0.494296	0.604	0.233	1.52936e-19	2	Xaf1
Pydc3	9.39984e-24	0.411445	0.486	0.143	2.10669e-19	2	Pydc3
Srgn	3.30674e-23	0.514461	0.739	0.374	7.41108e-19	2	Srgn
Rpl22l1	4.69809e-23	0.314113	0.968	0.842	1.05293e-18	2	Rpl22l1
Slfn5	6.126e-23	0.330961	0.275	0.037	1.37296e-18	2	Slfn5
H2-T22	6.89392e-23	0.490058	0.775	0.403	1.54507e-18	2	H2-T22
A930005H10Rik	1.02891e-22	0.406607	0.532	0.186	2.30599e-18	2	A930005H10Rik
Psmb10	2.3431e-22	0.474542	0.802	0.466	5.25135e-18	2	Psmb10
B4galnt1	5.31321e-22	0.385776	0.563	0.203	1.1908e-17	2	B4galnt1
Sell	6.59231e-22	0.335503	0.423	0.111	1.47747e-17	2	Sell
Tnfaip8l2	8.58132e-22	0.324376	0.428	0.12	1.92325e-17	2	Tnfaip8l2
Psme1	1.09253e-21	0.331842	0.955	0.791	2.44858e-17	2	Psme1
Ifi47	1.25002e-21	0.465394	0.748	0.36	2.80156e-17	2	Ifi47
Slfn2	2.51929e-21	0.433306	0.874	0.518	5.64623e-17	2	Slfn2
I830012O16Rik	2.53665e-21	0.339062	0.257	0.035	5.68515e-17	2	I830012O16Rik
Crip1	3.43812e-21	0.500934	0.694	0.341	7.70551e-17	2	Crip1
Cotl1	5.83448e-21	0.445568	0.838	0.518	1.30762e-16	2	Cotl1
Samhd1	6.44607e-21	0.500339	0.707	0.341	1.44469e-16	2	Samhd1
Bin1	8.24736e-21	0.374444	0.626	0.24	1.8484e-16	2	Bin1
1500012F01Rik	9.52178e-21	0.463159	0.878	0.597	2.13402e-16	2	1500012F01Rik
Il27ra	1.31722e-20	0.309256	0.41	0.111	2.95216e-16	2	Il27ra
Tnfrsf4	1.45831e-20	0.394033	0.288	0.052	3.26836e-16	2	Tnfrsf4
Cdk2ap2	1.46799e-20	0.429493	0.784	0.43	3.29007e-16	2	Cdk2ap2
Glipr2	5.57182e-20	0.290072	0.347	0.082	1.24876e-15	2	Glipr2
Gas5	1.31072e-19	0.305915	0.964	0.837	2.93759e-15	2	Gas5
Atp1b3	1.36545e-19	0.423672	0.662	0.344	3.06025e-15	2	Atp1b3
Gbp2	1.40885e-19	0.385704	0.495	0.174	3.15752e-15	2	Gbp2
Eno3	1.62275e-19	0.3243	0.311	0.068	3.63692e-15	2	Eno3
Rgs1	1.92804e-19	0.344463	0.306	0.064	4.32113e-15	2	Rgs1
Sp140	2.85266e-19	0.317592	0.369	0.101	6.39339e-15	2	Sp140
Ostf1	2.98155e-19	0.394593	0.766	0.388	6.68225e-15	2	Ostf1
Sp100	5.74763e-19	0.408949	0.878	0.541	1.28816e-14	2	Sp100
Tspo	6.05721e-19	0.40303	0.928	0.584	1.35754e-14	2	Tspo
Klhdc2	6.82692e-19	0.36556	0.5	0.2	1.53005e-14	2	Klhdc2
Traf3ip3	7.38195e-19	0.365233	0.662	0.301	1.65444e-14	2	Traf3ip3
Gbp9	7.69599e-19	0.348448	0.423	0.134	1.72482e-14	2	Gbp9
Gm4955	2.57762e-18	0.329602	0.257	0.047	5.77696e-14	2	Gm4955
Socs3	2.95269e-18	0.304588	0.275	0.057	6.61756e-14	2	Socs3
Herc6	5.02196e-18	0.314942	0.36	0.104	1.12552e-13	2	Herc6
Rnf213	5.5081e-18	0.393455	0.419	0.146	1.23448e-13	2	Rnf213
Trim30a	7.90023e-18	0.41071	0.541	0.231	1.7706e-13	2	Trim30a
Klhdc1	1.05619e-17	0.275159	0.356	0.097	2.36713e-13	2	Klhdc1
Tnfrsf18	1.56802e-17	0.313621	0.284	0.063	3.51426e-13	2	Tnfrsf18
Mgst2	1.74593e-17	0.33086	0.559	0.221	3.91299e-13	2	Mgst2
Ifit1	2.32079e-17	0.478022	0.495	0.203	5.20136e-13	2	Ifit1
Pik3cd	3.44396e-17	0.264867	0.378	0.11	7.7186e-13	2	Pik3cd
Irgm1	6.85645e-17	0.370875	0.523	0.212	1.53667e-12	2	Irgm1
H2-M3	7.1859e-17	0.300264	0.423	0.146	1.6105e-12	2	H2-M3
Dgka	8.42055e-17	0.332627	0.635	0.277	1.88721e-12	2	Dgka
RP23-362B7.1	9.01913e-17	0.396666	0.775	0.43	2.02137e-12	2	RP23-362B7.1
Ypel3	1.10658e-16	0.340816	0.581	0.247	2.48008e-12	2	Ypel3
Bst2	1.23224e-16	0.479643	0.815	0.464	2.76169e-12	2	Bst2
Gm26532	2.00671e-16	0.279176	0.351	0.103	4.49745e-12	2	Gm26532
Gbp5	3.62948e-16	0.340314	0.356	0.11	8.13439e-12	2	Gbp5
Stat1	5.62176e-16	0.392771	0.775	0.426	1.25995e-11	2	Stat1
Arl5c	5.73167e-16	0.295373	0.491	0.177	1.28458e-11	2	Arl5c
Ddx58	6.51729e-16	0.297671	0.414	0.148	1.46065e-11	2	Ddx58
Pla2g16	7.48041e-16	0.310728	0.374	0.127	1.67651e-11	2	Pla2g16
Daxx	7.56159e-16	0.34924	0.459	0.184	1.6947e-11	2	Daxx
Add3	7.673e-16	0.317281	0.5	0.205	1.71967e-11	2	Add3
Igf2r	9.76751e-16	0.296738	0.405	0.144	2.18909e-11	2	Igf2r
Psme2	1.32055e-15	0.353547	0.937	0.637	2.95961e-11	2	Psme2
Foxo1	2.38217e-15	0.259629	0.383	0.129	5.33893e-11	2	Foxo1
Gm19705	2.41738e-15	0.333815	0.324	0.097	5.41784e-11	2	Gm19705
Gmfg	4.02982e-15	0.364498	0.919	0.603	9.03162e-11	2	Gmfg
Jund	4.3934e-15	0.264719	0.982	0.861	9.8465e-11	2	Jund
Skil	4.481e-15	0.313856	0.441	0.176	1.00428e-10	2	Skil
Cox7a2l	6.59565e-15	0.323898	0.878	0.65	1.47822e-10	2	Cox7a2l
Ddx60	8.3267e-15	0.264252	0.356	0.113	1.86618e-10	2	Ddx60
4930523C07Rik	9.6459e-15	0.307861	0.568	0.245	2.16184e-10	2	4930523C07Rik
Rasa3	1.00161e-14	0.253549	0.311	0.094	2.24481e-10	2	Rasa3
Klf6	1.55514e-14	0.348505	0.626	0.296	3.48537e-10	2	Klf6
Smc4	1.86881e-14	0.405775	0.725	0.437	4.18838e-10	2	Smc4
Plac8	2.14668e-14	0.717813	0.405	0.19	4.81115e-10	2	Plac8
Cd48	3.31866e-14	0.293006	0.468	0.2	7.43778e-10	2	Cd48
Lgals3bp	4.25123e-14	0.267526	0.383	0.144	9.52787e-10	2	Lgals3bp
Cnp	5.34406e-14	0.287196	0.532	0.238	1.19771e-09	2	Cnp
Prelid2	5.973e-14	0.303949	0.338	0.117	1.33867e-09	2	Prelid2
Gm12840	6.57948e-14	0.387255	0.293	0.085	1.47459e-09	2	Gm12840
Vamp8	1.00049e-13	0.27676	0.608	0.287	2.24229e-09	2	Vamp8
Nmi	1.07127e-13	0.308558	0.595	0.301	2.40093e-09	2	Nmi
Tesc	1.16985e-13	0.364907	0.491	0.221	2.62187e-09	2	Tesc
Isg15	1.24693e-13	0.459453	0.77	0.513	2.79462e-09	2	Isg15
Samd9l	1.56998e-13	0.370519	0.635	0.339	3.51864e-09	2	Samd9l
Cd97	1.76919e-13	0.270393	0.306	0.099	3.96511e-09	2	Cd97
Parp14	1.78145e-13	0.354855	0.459	0.209	3.99258e-09	2	Parp14
Zdhhc18	1.86036e-13	0.283094	0.514	0.238	4.16944e-09	2	Zdhhc18
Eef2	1.96944e-13	0.264761	0.928	0.802	4.41392e-09	2	Eef2
Lsp1	2.24475e-13	0.310624	0.91	0.666	5.03093e-09	2	Lsp1
Vasp	2.40293e-13	0.310961	0.667	0.363	5.38545e-09	2	Vasp
Hcst	3.13032e-13	0.337689	0.775	0.443	7.01568e-09	2	Hcst
Arl4c	3.53472e-13	0.26907	0.405	0.163	7.92201e-09	2	Arl4c
Irf9	3.62186e-13	0.260664	0.523	0.233	8.11732e-09	2	Irf9
Igtp	4.05931e-13	0.336992	0.595	0.299	9.09773e-09	2	Igtp
Gbp4	4.45056e-13	0.364183	0.626	0.337	9.97459e-09	2	Gbp4
Gbp6	5.35649e-13	0.381027	0.536	0.27	1.2005e-08	2	Gbp6
Tap1	6.1599e-13	0.307863	0.626	0.339	1.38056e-08	2	Tap1
Myl12b	6.78773e-13	0.291841	0.896	0.678	1.52127e-08	2	Myl12b
Peli1	7.81098e-13	0.315469	0.658	0.372	1.7506e-08	2	Peli1
Cdkn2d	9.83956e-13	0.323435	0.77	0.445	2.20524e-08	2	Cdkn2d
Dtx3l	1.53784e-12	0.305863	0.441	0.197	3.4466e-08	2	Dtx3l
Slfn8	2.46462e-12	0.273633	0.324	0.117	5.5237e-08	2	Slfn8
Tagln2	2.70938e-12	0.336594	0.577	0.303	6.07226e-08	2	Tagln2
Pold4	4.14522e-12	0.267437	0.523	0.25	9.29028e-08	2	Pold4
Vps37b	4.67e-12	0.312712	0.532	0.271	1.04664e-07	2	Vps37b
Lgals9	5.99712e-12	0.260913	0.559	0.27	1.34408e-07	2	Lgals9
Mx1	6.08516e-12	0.308266	0.261	0.082	1.36381e-07	2	Mx1
Psmb9	7.60819e-12	0.333307	0.883	0.579	1.70515e-07	2	Psmb9
Arhgap9	8.05138e-12	0.262074	0.658	0.339	1.80448e-07	2	Arhgap9
Ier2	1.35425e-11	0.303429	0.82	0.569	3.03515e-07	2	Ier2
Gimap5	1.43164e-11	0.303149	0.545	0.277	3.2086e-07	2	Gimap5
Zbp1	1.45303e-11	0.361609	0.734	0.447	3.25653e-07	2	Zbp1
Irf7	2.15498e-11	0.370198	0.559	0.306	4.82974e-07	2	Irf7
Parp9	2.97522e-11	0.27497	0.468	0.23	6.66807e-07	2	Parp9
Rab8a	3.31909e-11	0.290721	0.698	0.443	7.43874e-07	2	Rab8a
Ctse	6.33527e-11	0.274418	0.595	0.313	1.41986e-06	2	Ctse
Zc3hav1	6.65243e-11	0.259543	0.653	0.36	1.49094e-06	2	Zc3hav1
Tbc1d10c	6.74673e-11	0.267541	0.658	0.367	1.51208e-06	2	Tbc1d10c
Smchd1	7.2883e-11	0.314089	0.761	0.518	1.63345e-06	2	Smchd1
Acadl	7.30561e-11	0.364809	0.455	0.235	1.63733e-06	2	Acadl
Bin2	8.0594e-11	0.284043	0.73	0.433	1.80627e-06	2	Bin2
Prdx6	8.77374e-11	0.276664	0.775	0.504	1.96637e-06	2	Prdx6
Kcnn4	1.56836e-10	0.263328	0.532	0.266	3.51501e-06	2	Kcnn4
Cnn2	2.33692e-10	0.28394	0.73	0.419	5.23751e-06	2	Cnn2
Klf13	3.59871e-10	0.284993	0.797	0.57	8.06542e-06	2	Klf13
Clec2d	9.09501e-10	0.279223	0.617	0.355	2.03837e-05	2	Clec2d
Gm7536	9.42358e-10	0.260031	0.775	0.501	2.11201e-05	2	Gm7536
Whsc1l1	1.52896e-09	0.256674	0.64	0.379	3.4267e-05	2	Whsc1l1
Ifi35	2.00886e-09	0.254499	0.599	0.351	4.50225e-05	2	Ifi35
Smc6	2.0189e-09	0.278742	0.824	0.609	4.52475e-05	2	Smc6
Ly6a	2.2763e-09	0.60556	0.437	0.282	5.10165e-05	2	Ly6a
Pycard	3.71698e-09	0.268274	0.793	0.539	8.33051e-05	2	Pycard
Usp18	5.18899e-09	0.271436	0.369	0.181	0.000116296	2	Usp18
Runx3	6.88222e-09	0.265408	0.5	0.285	0.000154244	2	Runx3
Naa20	1.39832e-08	0.284381	0.599	0.395	0.000313391	2	Naa20
Rtp4	6.31778e-08	0.256603	0.581	0.341	0.00141594	2	Rtp4
Cd8b1	1.25444e-07	0.311444	0.527	0.339	0.00281145	2	Cd8b1

## Sheet: (Mock vs MRV)CD4.markers
	p_val	avg_log2FC	pct.1	pct.2	p_val_adj	cluster	gene
1	6.87013e-40	1.36896	0.579	0	1.53973e-35	Mock	Xist
2	1.35316e-50	1.0222	0.919	0.478	3.03271e-46	Mock	Cd52
3	8.60686e-49	0.937662	0.899	0.541	1.92897e-44	Mock	Rgs10
4	2.24482e-64	0.930653	0.982	0.72	5.03108e-60	Mock	Satb1
5	4.40477e-45	0.929668	0.851	0.425	9.87197e-41	Mock	Lef1
6	9.26555e-41	0.915118	0.764	0.246	2.0766e-36	Mock	Cd28
7	1.83853e-39	0.89468	0.833	0.44	4.12051e-35	Mock	Bcl11b
8	2.10748e-35	0.888652	0.764	0.295	4.72328e-31	Mock	Sh2d1a
9	2.92958e-39	0.873286	0.827	0.415	6.56577e-35	Mock	Tox
10	3.7263e-48	0.846557	0.955	0.758	8.35138e-44	Mock	Itm2a
11	2.66731e-33	0.83153	0.803	0.43	5.97798e-29	Mock	Tcf7
12	7.14128e-46	0.817567	0.89	0.507	1.6005e-41	Mock	Ptprcap
13	6.99249e-27	0.79394	0.543	0.116	1.56716e-22	Mock	Bcl2
14	1.02645e-29	0.787029	0.701	0.309	2.30048e-25	Mock	Ckb
15	1.12608e-25	0.764044	0.481	0.058	2.52376e-21	Mock	Cd5
16	7.24455e-30	0.757064	0.773	0.304	1.62365e-25	Mock	Gmfg
17	4.2519e-25	0.747519	0.552	0.126	9.52937e-21	Mock	Arhgef6
18	5.66756e-37	0.727755	0.866	0.57	1.27021e-32	Mock	Ets1
19	5.49955e-33	0.725276	0.803	0.406	1.23256e-28	Mock	Laptm5
20	4.7881e-34	0.711738	0.896	0.541	1.07311e-29	Mock	Cd2
21	3.10793e-24	0.704978	0.564	0.159	6.9655e-20	Mock	Cnn2
22	9.20177e-25	0.687522	0.618	0.208	2.0623e-20	Mock	Hbb-bs
23	1.24031e-35	0.672921	0.931	0.647	2.77978e-31	Mock	Ccr9
24	4.30543e-32	0.668749	0.863	0.551	9.64932e-28	Mock	Cd27
25	1.86603e-28	0.668102	0.785	0.42	4.18215e-24	Mock	Hmha1
26	2.5324e-46	0.653999	0.973	0.763	5.67562e-42	Mock	Cd3d
27	4.30385e-25	0.644356	0.448	0.029	9.64579e-21	Mock	Rasal3
28	9.52673e-21	0.613921	0.501	0.13	2.13513e-16	Mock	Dok2
29	2.92971e-19	0.609057	0.6	0.29	6.56608e-15	Mock	Cd247
30	4.47862e-19	0.591119	0.504	0.14	1.00375e-14	Mock	Klk8
31	9.06172e-21	0.578561	0.507	0.111	2.03091e-16	Mock	Acp5
32	5.77946e-20	0.578094	0.657	0.338	1.29529e-15	Mock	Abhd8
33	1.4957e-16	0.564546	0.576	0.29	3.35217e-12	Mock	Rasgrp1
34	4.487e-12	0.557004	0.46	0.232	1.00563e-07	Mock	Gm4258
35	3.16573e-25	0.549055	0.845	0.594	7.09504e-21	Mock	Lat
36	1.56387e-18	0.541168	0.442	0.097	3.50494e-14	Mock	Itgal
37	2.5702e-51	0.537472	0.967	0.841	5.76032e-47	Mock	Coro1a
38	4.20642e-15	0.528126	0.609	0.348	9.42744e-11	Mock	Tuba1a
39	1.06073e-19	0.526126	0.803	0.633	2.3773e-15	Mock	Sox4
40	1.14924e-13	0.525348	0.594	0.29	2.57568e-09	Mock	Gimap6
41	1.39854e-27	0.525019	0.836	0.633	3.1344e-23	Mock	Rac2
42	1.97853e-14	0.523622	0.51	0.242	4.43428e-10	Mock	Rbmx
43	3.18755e-19	0.523042	0.758	0.498	7.14393e-15	Mock	Ldhb
44	5.37358e-28	0.515379	0.866	0.686	1.20433e-23	Mock	Eef2
45	2.09706e-29	0.514305	0.893	0.715	4.69993e-25	Mock	Pnrc1
46	1.39193e-17	0.50172	0.767	0.512	3.11959e-13	Mock	Stk17b
47	4.68831e-18	0.501423	0.37	0.039	1.05074e-13	Mock	Sh2d2a
48	1.66025e-15	0.497857	0.269	0.005	3.72095e-11	Mock	Il7r
49	8.67768e-30	0.490125	0.875	0.7	1.94484e-25	Mock	2024-09-01
50	2.28461e-11	0.488048	0.284	0.058	5.12026e-07	Mock	Hivep3
51	3.93403e-15	0.486315	0.37	0.077	8.81695e-11	Mock	Inpp4b
52	3.37252e-12	0.480502	0.466	0.222	7.55849e-08	Mock	Prkcq
53	3.13244e-45	0.479809	0.97	0.845	7.02043e-41	Mock	Arhgdib
54	7.44791e-13	0.475594	0.507	0.256	1.66923e-08	Mock	Gsn
55	5.41161e-11	0.471001	0.391	0.164	1.21285e-06	Mock	Dusp10
56	1.34817e-16	0.469819	0.693	0.488	3.02152e-12	Mock	Tmem50a
57	6.23023e-13	0.466706	0.627	0.425	1.39632e-08	Mock	Trac
58	2.66439e-19	0.46421	0.785	0.594	5.97144e-15	Mock	Lck
59	1.81123e-21	0.462627	0.776	0.652	4.05933e-17	Mock	Pkm
60	9.33348e-14	0.461972	0.391	0.097	2.09182e-09	Mock	Txk
61	1.43177e-14	0.461568	0.269	0.01	3.20888e-10	Mock	Folr4
62	1.04267e-23	0.46072	0.893	0.725	2.33683e-19	Mock	Ptprc
63	5.1504e-13	0.456769	0.4	0.13	1.15431e-08	Mock	Cd6
64	1.36658e-13	0.454374	0.663	0.459	3.06278e-09	Mock	Arhgef1
65	1.21639e-11	0.451497	0.558	0.319	2.72617e-07	Mock	Arhgap15
66	2.29803e-13	0.448986	0.358	0.097	5.15034e-09	Mock	Ptpn6
67	5.08592e-12	0.448527	0.358	0.106	1.13986e-07	Mock	Itgb2
68	1.35049e-10	0.448019	0.528	0.329	3.02672e-06	Mock	Tespa1
69	6.41098e-15	0.441116	0.669	0.449	1.43683e-10	Mock	Jak1
70	2.39374e-12	0.439546	0.597	0.367	5.36485e-08	Mock	Cotl1
71	4.86247e-17	0.439071	0.779	0.57	1.08978e-12	Mock	Arl6ip1
72	5.75041e-14	0.434571	0.731	0.531	1.28878e-09	Mock	Lsp1
73	9.05423e-12	0.434153	0.543	0.314	2.02923e-07	Mock	Lcp1
74	1.80399e-11	0.431487	0.442	0.198	4.04311e-07	Mock	Rassf5
75	1.98197e-10	0.428037	0.361	0.135	4.442e-06	Mock	Cd4
76	5.43968e-23	0.42545	0.863	0.705	1.21914e-18	Mock	Prdx2
77	3.2527e-14	0.423504	0.776	0.633	7.28994e-10	Mock	Cytip
78	1.54746e-10	0.420314	0.537	0.357	3.46818e-06	Mock	Ccnd3
79	4.70481e-10	0.414515	0.412	0.198	1.05444e-05	Mock	Grap
80	9.41741e-25	0.414	0.919	0.812	2.11063e-20	Mock	Skap1
81	9.93198e-15	0.410096	0.746	0.58	2.22595e-10	Mock	Gpsm3
82	7.58048e-10	0.407593	0.358	0.145	1.69894e-05	Mock	Tes
83	1.71058e-11	0.405182	0.287	0.053	3.83375e-07	Mock	Cd84
84	5.03389e-10	0.405052	0.496	0.29	1.1282e-05	Mock	Bin2
85	2.79998e-12	0.404923	0.684	0.522	6.27531e-08	Mock	Tsc22d4
86	1.1154e-24	0.404497	0.937	0.845	2.49984e-20	Mock	Limd2
87	1.22756e-13	0.397963	0.704	0.585	2.75121e-09	Mock	Rtf1
88	8.69119e-10	0.396008	0.493	0.271	1.94787e-05	Mock	Kdm5b
89	1.18109e-08	0.395909	0.397	0.203	0.000264706	Mock	Atf7ip
90	1.96417e-09	0.393268	0.567	0.406	4.4021e-05	Mock	Rapgef6
91	1.45052e-09	0.391569	0.585	0.42	3.2509e-05	Mock	Cd37
92	1.14115e-09	0.389689	0.427	0.217	2.55755e-05	Mock	Hcls1
93	2.33011e-36	0.389334	0.979	0.903	5.22225e-32	Mock	Cd3g
94	2.28328e-08	0.388462	0.445	0.256	0.000511729	Mock	Themis
95	3.55704e-15	0.387238	0.812	0.7	7.97203e-11	Mock	Cirbp
96	2.7515e-10	0.386416	0.319	0.101	6.16666e-06	Mock	St6gal1
97	2.27674e-09	0.386356	0.361	0.145	5.10262e-05	Mock	Klhl6
98	3.31753e-09	0.38546	0.328	0.116	7.43525e-05	Mock	H1f0
99	3.32745e-09	0.383299	0.424	0.217	7.45748e-05	Mock	2024-09-09
100	2.53509e-09	0.380662	0.594	0.469	5.68164e-05	Mock	Foxp1
101	5.9044e-08	0.380317	0.376	0.193	0.00132329	Mock	Cdkn1b
102	3.96882e-09	0.380022	0.361	0.155	8.89491e-05	Mock	Fam134b
103	2.0547e-12	0.375968	0.734	0.614	4.60499e-08	Mock	Fyb
104	2.41714e-44	0.375491	0.988	0.942	5.41729e-40	Mock	Actg1
105	1.4619e-11	0.373499	0.296	0.053	3.27642e-07	Mock	B630019A10Rik
106	6.43024e-14	0.370345	0.782	0.614	1.44115e-09	Mock	Cd3e
107	4.02234e-10	0.366374	0.684	0.527	9.01488e-06	Mock	Camk4
108	3.22809e-09	0.360022	0.546	0.353	7.23479e-05	Mock	Fermt3
109	1.69966e-07	0.356292	0.501	0.353	0.00380927	Mock	Sh3kbp1
110	2.41564e-10	0.353728	0.304	0.077	5.41393e-06	Mock	Abi3
111	5.57516e-10	0.353154	0.352	0.126	1.2495e-05	Mock	Zap70
112	1.53193e-15	0.35218	0.866	0.792	3.43336e-11	Mock	Lztfl1
113	1.84128e-11	0.350412	0.301	0.058	4.12668e-07	Mock	Pglyrp2
114	1.80866e-07	0.348582	0.716	0.647	0.00405358	Mock	Trbc1
115	1.23153e-07	0.343651	0.418	0.256	0.0027601	Mock	Ppp1r18
116	2.63555e-09	0.340069	0.334	0.116	5.90679e-05	Mock	Dock2
117	1.20953e-09	0.339299	0.307	0.092	2.71079e-05	Mock	Bin1
118	1.81713e-09	0.339037	0.621	0.502	4.07255e-05	Mock	Csk
119	2.71109e-07	0.338621	0.391	0.222	0.00607611	Mock	Arhgap9
120	1.11812e-08	0.338409	0.296	0.101	0.000250593	Mock	Kif23
121	9.69067e-07	0.327648	0.346	0.179	0.0217187	Mock	Traf3ip3
122	1.50907e-06	0.3255	0.421	0.28	0.0338214	Mock	Tbc1d10c
123	5.51913e-08	0.325497	0.299	0.111	0.00123695	Mock	Pld3
124	8.58777e-08	0.323253	0.355	0.164	0.00192469	Mock	Timp2
125	1.12848e-13	0.322854	0.788	0.691	2.52914e-09	Mock	Csnk1a1
126	1.47958e-13	0.321583	0.803	0.729	3.31605e-09	Mock	2024-09-07
127	3.73254e-07	0.319956	0.51	0.309	0.00836537	Mock	Hcst
128	4.61604e-16	0.319187	0.839	0.783	1.03455e-11	Mock	Eno1
129	6.714e-07	0.318339	0.352	0.174	0.0150474	Mock	Tnik
130	1.73478e-13	0.317317	0.791	0.676	3.888e-09	Mock	Tmed9
131	6.88588e-08	0.315939	0.612	0.483	0.00154326	Mock	Acin1
132	4.092e-07	0.312779	0.567	0.469	0.00917099	Mock	Ablim1
133	7.8553e-07	0.311448	0.322	0.15	0.0176053	Mock	Kcnn4
134	2.12708e-06	0.311298	0.367	0.213	0.047672	Mock	Fam53b
135	7.94394e-07	0.310592	0.269	0.101	0.017804	Mock	Bach2
136	2.85646e-11	0.308074	0.833	0.725	6.40189e-07	Mock	S100a10
137	6.17837e-07	0.307879	0.534	0.396	0.013847	Mock	Itk
138	1.44155e-06	0.306047	0.257	0.101	0.0323081	Mock	Itpkb
139	4.12595e-09	0.304499	0.684	0.599	9.24708e-05	Mock	Nono
140	1.04118e-25	0.304466	0.958	0.889	2.3335e-21	Mock	Arpc2
141	4.04342e-15	0.30378	0.863	0.792	9.0621e-11	Mock	Supt4a
142	1.51085e-07	0.303624	0.6	0.473	0.00338611	Mock	Emc10
143	8.98043e-08	0.302687	0.293	0.106	0.00201269	Mock	Pacsin1
144	4.28416e-07	0.300106	0.346	0.164	0.00960166	Mock	Was
145	2.2545e-10	0.294841	0.731	0.647	5.05279e-06	Mock	Tpm3
146	4.49276e-08	0.283768	0.716	0.628	0.00100692	Mock	Cyba
147	2.06563e-06	0.282692	0.293	0.126	0.0462948	Mock	Sun2
148	1.6501e-06	0.273719	0.6	0.512	0.0369821	Mock	2024-09-06
149	1.1179e-06	0.270691	0.639	0.57	0.0250544	Mock	Bptf
150	9.43517e-22	0.266974	0.958	0.932	2.11461e-17	Mock	Gm10709
151	4.21812e-10	0.266944	0.773	0.696	9.45365e-06	Mock	Msn
152	4.36369e-20	0.26633	0.982	0.961	9.7799e-16	Mock	Trbc2
153	8.90313e-07	0.265424	0.636	0.575	0.0199537	Mock	Pdcd4
154	2.22487e-13	0.257537	0.899	0.831	4.98639e-09	Mock	Spcs2
155	9.12682e-53	0.257412	0.997	0.981	2.0455e-48	Mock	Pfn1
156	6.53966e-16	0.256671	0.949	0.879	1.46567e-11	Mock	Rbm39
157	2.55417e-84	1.57929	0.932	0.104	5.72441e-80	MRV	Ifi27l2a
158	1.65456e-77	1.33902	0.913	0.131	3.70819e-73	MRV	Bst2
159	3.03777e-75	1.26023	0.99	0.379	6.80826e-71	MRV	H2-D1
160	1.59848e-70	1.23539	0.71	0	3.5825e-66	MRV	Iigp1
161	1.35299e-63	1.20394	0.768	0.084	3.03232e-59	MRV	Ung
162	2.66422e-59	1.1462	0.889	0.239	5.97105e-55	MRV	Isg15
163	5.19562e-67	1.14093	0.855	0.146	1.16444e-62	MRV	Zbp1
164	1.81311e-67	1.12538	0.691	0.003	4.06354e-63	MRV	Ly6a
165	7.79966e-67	0.996174	0.754	0.042	1.74806e-62	MRV	Rtp4
166	2.50199e-53	0.963017	0.85	0.188	5.60747e-49	MRV	H2-K1
167	1.4781e-62	0.952646	0.696	0.024	3.31273e-58	MRV	Irf7
168	2.51923e-53	0.902042	0.691	0.063	5.64611e-49	MRV	Serf1
169	7.32157e-49	0.89315	0.56	0.018	1.64091e-44	MRV	Syce2
170	1.96834e-58	0.877883	0.638	0.012	4.41144e-54	MRV	Gbp6
171	8.60103e-57	0.836215	0.981	0.57	1.92766e-52	MRV	B2m
172	5.85229e-46	0.827858	0.87	0.367	1.31162e-41	MRV	Psmb9
173	8.04215e-45	0.821256	0.841	0.325	1.80241e-40	MRV	Ppa1
174	6.74798e-40	0.813099	0.705	0.179	1.51236e-35	MRV	Siva1
175	1.34392e-45	0.812417	0.589	0.051	3.012e-41	MRV	Dhfr
176	3.32806e-38	0.804408	0.729	0.191	7.45886e-34	MRV	Stat1
177	1.6007e-37	0.778619	0.739	0.287	3.58748e-33	MRV	Naa50
178	2.78872e-36	0.774489	0.483	0.033	6.25008e-32	MRV	Gzma
179	2.51648e-55	0.765787	0.947	0.648	5.63994e-51	MRV	Hint1
180	2.26169e-39	0.758952	0.899	0.582	5.06889e-35	MRV	Hmgb2
181	3.04474e-34	0.753137	0.792	0.328	6.82388e-30	MRV	Dctpp1
182	5.76438e-39	0.731324	0.599	0.084	1.29191e-34	MRV	Igtp
183	1.59998e-41	0.718988	0.517	0.024	3.58588e-37	MRV	Ifitm3
184	2.2551e-32	0.705899	0.686	0.203	5.05414e-28	MRV	Tipin
185	1.45045e-34	0.705518	0.589	0.113	3.25074e-30	MRV	Rfc4
186	2.76452e-32	0.690822	0.797	0.331	6.19584e-28	MRV	Odc1
187	1.88424e-40	0.678018	0.599	0.075	4.22295e-36	MRV	Epsti1
188	7.66216e-35	0.677973	0.667	0.161	1.71724e-30	MRV	Med19
189	1.16259e-40	0.651954	0.556	0.048	2.6056e-36	MRV	Lig1
190	1.80993e-31	0.650514	0.749	0.269	4.05641e-27	MRV	1810037I17Rik
191	8.53539e-30	0.64589	0.676	0.188	1.91295e-25	MRV	H2-T22
192	7.38097e-31	0.642233	0.657	0.194	1.65422e-26	MRV	Tex30
193	2.02841e-25	0.633046	0.609	0.176	4.54608e-21	MRV	Ifi47
194	3.98789e-26	0.62679	0.734	0.349	8.93766e-22	MRV	Rexo2
195	5.18238e-31	0.624767	0.614	0.137	1.16148e-26	MRV	Gbp7
196	5.07529e-31	0.624605	0.879	0.457	1.13747e-26	MRV	Psme2
197	4.30237e-36	0.622801	0.44	0.015	9.64248e-32	MRV	Ifit1
198	1.15538e-27	0.619093	0.754	0.328	2.58944e-23	MRV	Nasp
199	1.35053e-37	0.606278	0.507	0.036	3.02681e-33	MRV	Xaf1
200	8.22706e-23	0.606013	0.696	0.313	1.84385e-18	MRV	Ly6e
201	2.82211e-33	0.5974	0.551	0.081	6.3249e-29	MRV	Hells
202	3.85217e-27	0.589856	0.667	0.197	8.63349e-23	MRV	Pmepa1
203	1.0503e-27	0.589401	0.71	0.233	2.35394e-23	MRV	Eif1a
204	1.4026e-27	0.588793	0.739	0.275	3.14352e-23	MRV	Bri3
205	1.47828e-26	0.583858	0.657	0.194	3.31312e-22	MRV	Irf1
206	3.46107e-30	0.583182	0.415	0.027	7.75696e-26	MRV	Plac8
207	2.19968e-32	0.571293	0.454	0.036	4.92992e-28	MRV	Irgm1
208	2.15194e-25	0.569933	0.826	0.391	4.82292e-21	MRV	Cox17
209	2.2065e-29	0.566838	0.512	0.093	4.94521e-25	MRV	Mcm6
210	3.78107e-29	0.562588	0.855	0.484	8.47414e-25	MRV	Eif2s1
211	1.7612e-26	0.560432	0.845	0.43	3.94721e-22	MRV	Fkbp4
212	8.59536e-26	0.559807	0.633	0.188	1.92639e-21	MRV	Prdx4
213	4.73334e-43	0.558629	0.923	0.704	1.06084e-38	MRV	Cycs
214	4.47327e-32	0.557167	0.473	0.048	1.00255e-27	MRV	Trim30a
215	3.25751e-21	0.555918	0.783	0.504	7.30073e-17	MRV	Tuba1b
216	1.66483e-43	0.55014	0.947	0.764	3.73121e-39	MRV	Txn1
217	1.36544e-29	0.548764	0.855	0.585	3.06023e-25	MRV	Rps27l
218	3.2514e-22	0.543146	0.517	0.152	7.28705e-18	MRV	Cenpw
219	9.80539e-31	0.542266	0.464	0.051	2.19759e-26	MRV	Gins2
220	2.15072e-22	0.542177	0.671	0.272	4.82019e-18	MRV	Sod2
221	1.64092e-26	0.539653	0.527	0.104	3.67763e-22	MRV	Bcl7c
222	5.19235e-25	0.538266	0.874	0.6	1.16371e-20	MRV	Ranbp1
223	1.55978e-34	0.534817	0.908	0.609	3.49578e-30	MRV	Ndufab1
224	2.5383e-23	0.533101	0.667	0.242	5.68883e-19	MRV	Ppp1r2
225	3.13154e-33	0.532891	0.425	0.018	7.0184e-29	MRV	Cebpb
226	3.36045e-23	0.532701	0.787	0.415	7.53144e-19	MRV	Zfp91
227	5.84281e-21	0.527687	0.739	0.346	1.30949e-16	MRV	Nhp2
228	1.195e-23	0.525388	0.734	0.307	2.67824e-19	MRV	Sap30l
229	5.87996e-20	0.521852	0.686	0.296	1.31782e-15	MRV	Psmb10
230	9.20634e-22	0.521846	0.575	0.179	2.06332e-17	MRV	Gmnn
231	1.45722e-22	0.52103	0.609	0.194	3.26591e-18	MRV	Anapc11
232	1.89722e-22	0.518659	0.536	0.14	4.25204e-18	MRV	H2-Q4
233	1.88316e-32	0.518018	0.42	0.024	4.22053e-28	MRV	Cenpm
234	2.76493e-28	0.517924	0.884	0.669	6.19675e-24	MRV	Hsp90aa1
235	5.00153e-20	0.516324	0.614	0.209	1.12094e-15	MRV	Basp1
236	1.444e-23	0.515517	0.792	0.403	3.2363e-19	MRV	Ube2a
237	8.30451e-19	0.509613	0.729	0.4	1.86121e-14	MRV	2700094K13Rik
238	5.65292e-23	0.507277	0.594	0.17	1.26693e-18	MRV	Ifi35
239	1.94877e-18	0.50634	0.734	0.379	4.36758e-14	MRV	Dut
240	2.0802e-19	0.505403	0.773	0.427	4.66215e-15	MRV	Dek
241	4.42027e-21	0.505297	0.807	0.433	9.90671e-17	MRV	Syncrip
242	3.74954e-25	0.504209	0.604	0.164	8.40347e-21	MRV	Pgp
243	6.37555e-22	0.504083	0.696	0.254	1.42889e-17	MRV	Rrbp1
244	1.46295e-17	0.50404	0.768	0.439	3.27876e-13	MRV	Tspo
245	9.87801e-20	0.501579	0.517	0.149	2.21386e-15	MRV	Tagln2
246	3.74637e-34	0.501402	0.411	0.009	8.39636e-30	MRV	Usp18
247	3.13747e-36	0.499187	0.928	0.716	7.03169e-32	MRV	Arpp19
248	3.72929e-21	0.497662	0.56	0.164	8.35809e-17	MRV	Samd9l
249	5.81732e-21	0.496312	0.768	0.367	1.30378e-16	MRV	Pam16
250	3.75965e-24	0.496142	0.546	0.14	8.42613e-20	MRV	Rab21
251	2.95317e-33	0.492711	0.459	0.033	6.61864e-29	MRV	Clic4
252	1.03049e-21	0.492171	0.826	0.51	2.30954e-17	MRV	Higd1a
253	1.02336e-22	0.492027	0.57	0.164	2.29354e-18	MRV	Tap1
254	6.98698e-22	0.490647	0.826	0.445	1.56592e-17	MRV	1810022K09Rik
255	6.47751e-21	0.490262	0.638	0.221	1.45174e-16	MRV	Amd1
256	1.14616e-24	0.489137	0.85	0.543	2.56878e-20	MRV	Sap18
257	4.56186e-21	0.487973	0.754	0.355	1.0224e-16	MRV	Mrpl14
258	3.0527e-22	0.486353	0.802	0.472	6.84171e-18	MRV	Ndufb6
259	4.18047e-19	0.48525	0.734	0.316	9.36926e-15	MRV	Serp1
260	5.44349e-20	0.485146	0.676	0.278	1.22e-15	MRV	Itgb1
261	8.01826e-25	0.484744	0.865	0.582	1.79705e-20	MRV	Mrpl18
262	1.30426e-17	0.484422	0.768	0.493	2.92311e-13	MRV	Hsp90b1
263	1.12393e-24	0.482534	0.536	0.128	2.51895e-20	MRV	Slc25a39
264	3.16815e-27	0.481426	0.918	0.624	7.10046e-23	MRV	Psma5
265	1.0745e-19	0.481305	0.826	0.51	2.40817e-15	MRV	Nap1l1
266	1.0509e-16	0.479067	0.758	0.433	2.35527e-12	MRV	H2-T23
267	2.67099e-29	0.478467	0.928	0.672	5.98622e-25	MRV	Snrpg
268	3.38044e-20	0.477413	0.768	0.376	7.57625e-16	MRV	Timm17a
269	1.59642e-28	0.474331	0.454	0.054	3.5779e-24	MRV	Alad
270	1.33618e-18	0.471713	0.71	0.328	2.99464e-14	MRV	Atp5l
271	2.58761e-23	0.470291	0.556	0.14	5.79936e-19	MRV	Orc6
272	1.72654e-22	0.470018	0.551	0.143	3.86953e-18	MRV	Srm
273	1.61648e-27	0.469693	0.464	0.063	3.62285e-23	MRV	Psmc3ip
274	4.87767e-25	0.469327	0.449	0.069	1.09318e-20	MRV	Acadl
275	1.08782e-18	0.468263	0.599	0.23	2.43802e-14	MRV	Topbp1
276	8.90121e-19	0.467874	0.754	0.391	1.99494e-14	MRV	Atp6v0b
277	2.31562e-18	0.466794	0.623	0.233	5.18977e-14	MRV	Pcna
278	1.58382e-20	0.466473	0.874	0.567	3.54966e-16	MRV	Srsf7
279	4.18944e-25	0.464768	0.391	0.045	9.38938e-21	MRV	Ybx3
280	1.14167e-22	0.461951	0.536	0.137	2.55871e-18	MRV	Bola1
281	1.41612e-18	0.461806	0.744	0.361	3.17381e-14	MRV	Rbm17
282	1.11779e-17	0.459073	0.71	0.343	2.50519e-13	MRV	Dnajc3
283	2.08136e-22	0.458874	0.488	0.11	4.66474e-18	MRV	Lap3
284	1.5261e-18	0.458701	0.812	0.552	3.4203e-14	MRV	Manf
285	1.70122e-18	0.457877	0.643	0.254	3.81277e-14	MRV	Dnajc21
286	3.22634e-22	0.456202	0.454	0.093	7.23088e-18	MRV	Smyd2
287	3.00738e-27	0.456149	0.913	0.701	6.74014e-23	MRV	Slc25a4
288	1.85137e-18	0.453537	0.802	0.454	4.14929e-14	MRV	Uchl3
289	4.9621e-16	0.453303	0.705	0.358	1.11211e-11	MRV	Bola2
290	1.4191e-16	0.453167	0.633	0.293	3.18048e-12	MRV	Rpa3
291	1.30598e-24	0.451979	0.406	0.051	2.92697e-20	MRV	H2-Q7
292	8.78318e-25	0.44979	0.411	0.051	1.96849e-20	MRV	Parp14
293	1.63088e-19	0.449565	0.575	0.194	3.65512e-15	MRV	Eif1ad
294	1.35355e-18	0.449223	0.778	0.454	3.03357e-14	MRV	Sarnp
295	5.85289e-19	0.448962	0.826	0.504	1.31175e-14	MRV	Bag1
296	2.05531e-16	0.448467	0.792	0.442	4.60635e-12	MRV	Dtymk
297	1.01614e-17	0.446227	0.773	0.4	2.27737e-13	MRV	Cuta
298	9.96262e-20	0.445754	0.488	0.134	2.23282e-15	MRV	Gsr
299	8.55181e-16	0.445156	0.382	0.093	1.91663e-11	MRV	2810417H13Rik
300	2.71389e-20	0.443281	0.845	0.552	6.08238e-16	MRV	Sf3b5
301	8.40093e-18	0.442682	0.696	0.304	1.88282e-13	MRV	Txndc9
302	1.70234e-11	0.439583	0.435	0.185	3.81528e-07	MRV	Ccr7
303	1.48807e-17	0.438784	0.889	0.567	3.33506e-13	MRV	Hspd1
304	1.70502e-16	0.437198	0.787	0.454	3.82128e-12	MRV	Rp9
305	2.76851e-15	0.435447	0.609	0.254	6.20478e-11	MRV	Mndal
306	3.90042e-19	0.434231	0.57	0.188	8.74161e-15	MRV	Dph3
307	6.3901e-21	0.434165	0.478	0.113	1.43215e-16	MRV	Rfc3
308	6.96727e-15	0.432537	0.662	0.34	1.5615e-10	MRV	Mpp6
309	3.61718e-32	0.431906	0.942	0.782	8.10682e-28	MRV	Hspe1
310	1.1409e-17	0.430559	0.879	0.636	2.55699e-13	MRV	Cd47
311	1.42045e-22	0.430348	0.903	0.627	3.18352e-18	MRV	Ndufa11
312	1.18734e-18	0.429639	0.585	0.194	2.66106e-14	MRV	Usp1
313	4.39451e-15	0.429351	0.348	0.081	9.84897e-11	MRV	Birc5
314	1.50505e-15	0.427322	0.652	0.319	3.37312e-11	MRV	Ptges3
315	9.47099e-31	0.427015	0.918	0.731	2.12264e-26	MRV	Uqcr11
316	2.4675e-17	0.426756	0.604	0.227	5.53015e-13	MRV	Chchd7
317	2.04595e-18	0.426431	0.575	0.188	4.58538e-14	MRV	Ing2
318	5.42948e-16	0.425902	0.671	0.31	1.21686e-11	MRV	Mrpl32
319	5.25189e-18	0.425099	0.85	0.543	1.17705e-13	MRV	Lsm5
320	1.49731e-13	0.42348	0.638	0.328	3.35578e-09	MRV	Fdps
321	1.38287e-30	0.423404	0.928	0.761	3.09928e-26	MRV	Psma7
322	2.8864e-25	0.421881	0.415	0.054	6.46901e-21	MRV	Whsc1
323	5.28482e-16	0.420937	0.667	0.31	1.18443e-11	MRV	Dnajc15
324	3.25964e-20	0.420186	0.377	0.06	7.30551e-16	MRV	Slfn1
325	1.58095e-23	0.420091	0.42	0.063	3.54322e-19	MRV	Parp9
326	3.1387e-16	0.418329	0.705	0.331	7.03445e-12	MRV	Hras
327	1.13227e-14	0.417401	0.415	0.119	2.53764e-10	MRV	Ms4a6b
328	2.45445e-16	0.416537	0.773	0.496	5.50092e-12	MRV	Gnb1
329	1.26453e-15	0.415407	0.585	0.245	2.83406e-11	MRV	Ostf1
330	1.16628e-16	0.414823	0.816	0.513	2.61387e-12	MRV	Txnl1
331	1.03738e-17	0.41475	0.633	0.23	2.32497e-13	MRV	Atg5
332	1.07948e-15	0.414512	0.628	0.266	2.41934e-11	MRV	Mcm7
333	2.199e-27	0.414185	0.372	0.024	4.9284e-23	MRV	Nt5dc2
334	6.60671e-22	0.412016	0.377	0.051	1.4807e-17	MRV	Spc24
335	4.52462e-12	0.411416	0.304	0.081	1.01406e-07	MRV	Hist1h2ap
336	2.13813e-18	0.410787	0.87	0.597	4.79199e-14	MRV	Cacybp
337	2.94115e-17	0.410117	0.498	0.149	6.5917e-13	MRV	Rfc2
338	2.26488e-24	0.408851	0.464	0.081	5.07605e-20	MRV	Qdpr
339	4.11348e-23	0.408313	0.454	0.078	9.21914e-19	MRV	Fam76a
340	1.89248e-14	0.407542	0.754	0.487	4.24142e-10	MRV	Tubb4b
341	4.65778e-15	0.407099	0.768	0.481	1.0439e-10	MRV	Chmp4b
342	1.34117e-14	0.406068	0.778	0.478	3.00583e-10	MRV	Zcrb1
343	8.4455e-15	0.405385	0.585	0.254	1.89281e-10	MRV	Exosc8
344	7.54215e-16	0.403847	0.739	0.445	1.69035e-11	MRV	Vdac3
345	5.74675e-15	0.402923	0.792	0.409	1.28796e-10	MRV	Ufm1
346	4.47668e-17	0.401571	0.836	0.582	1.00331e-12	MRV	Ndufa6
347	5.03447e-13	0.400552	0.671	0.37	1.12833e-08	MRV	Smchd1
348	2.1192e-17	0.39758	0.551	0.179	4.74955e-13	MRV	Pla2g12a
349	5.33963e-17	0.396803	0.802	0.561	1.19672e-12	MRV	Swi5
350	5.68397e-16	0.395402	0.681	0.29	1.27389e-11	MRV	Mrpl41
351	6.12019e-15	0.394445	0.86	0.716	1.37166e-10	MRV	Stmn1
352	3.04983e-13	0.393926	0.633	0.313	6.83528e-09	MRV	Ghitm
353	3.4361e-20	0.393516	0.454	0.099	7.70098e-16	MRV	Mcm5
354	9.90024e-14	0.393284	0.71	0.385	2.21884e-09	MRV	Pin4
355	2.87928e-12	0.392346	0.739	0.496	6.45303e-08	MRV	Pdia6
356	1.09525e-16	0.392059	0.551	0.206	2.45467e-12	MRV	Armc1
357	1.99834e-18	0.391329	0.923	0.707	4.47867e-14	MRV	Psme1
358	8.30859e-22	0.391107	0.425	0.078	1.86212e-17	MRV	Arl8b
359	2.43676e-13	0.390704	0.739	0.406	5.46127e-09	MRV	Lyar
360	1.89412e-19	0.39052	0.841	0.648	4.24509e-15	MRV	Ndufc1
361	4.09144e-13	0.389942	0.696	0.37	9.16973e-09	MRV	Polr2f
362	3.68997e-15	0.389786	0.831	0.597	8.26997e-11	MRV	Hspa5
363	2.45838e-14	0.389729	0.604	0.263	5.50973e-10	MRV	Nudt5
364	1.73498e-19	0.389024	0.401	0.078	3.88844e-15	MRV	Mcm3
365	1.48309e-16	0.388678	0.836	0.573	3.32391e-12	MRV	Nudc
366	2.27323e-23	0.388201	0.285	0.006	5.09475e-19	MRV	AW112010
367	4.04436e-22	0.387392	0.517	0.11	9.06422e-18	MRV	Pphln1
368	5.66543e-15	0.38692	0.647	0.278	1.26974e-10	MRV	Polr2i
369	3.01011e-15	0.386714	0.589	0.239	6.74626e-11	MRV	Naa20
370	1.8982e-14	0.386681	0.647	0.275	4.25425e-10	MRV	Trappc6b
371	2.885e-10	0.383221	0.638	0.367	6.46587e-06	MRV	Rgcc
372	2.20012e-12	0.382607	0.7	0.37	4.93092e-08	MRV	Cdv3
373	1.01842e-12	0.382324	0.739	0.4	2.28249e-08	MRV	Pole4
374	8.47869e-18	0.380987	0.435	0.107	1.90024e-13	MRV	Hmgn5
375	7.27672e-15	0.379673	0.594	0.236	1.63086e-10	MRV	Fdx1
376	1.04436e-13	0.379169	0.816	0.6	2.34063e-09	MRV	Calr
377	1.75389e-16	0.37797	0.454	0.137	3.93081e-12	MRV	Creld2
378	1.2576e-13	0.377686	0.72	0.391	2.81852e-09	MRV	Snrnp27
379	4.49592e-15	0.376238	0.498	0.164	1.00763e-10	MRV	Cenpv
380	1.07981e-18	0.375767	0.415	0.09	2.42007e-14	MRV	Apitd1
381	2.68204e-16	0.375508	0.541	0.191	6.01099e-12	MRV	Pno1
382	1.09209e-14	0.375217	0.609	0.239	2.4476e-10	MRV	Dynll2
383	2.16444e-14	0.375168	0.676	0.31	4.85093e-10	MRV	Mrpl42
384	3.78191e-14	0.374441	0.585	0.227	8.47601e-10	MRV	Slbp
385	4.09328e-14	0.374405	0.599	0.254	9.17385e-10	MRV	Gatad1
386	9.28885e-15	0.374365	0.609	0.257	2.08182e-10	MRV	Tsfm
387	9.29193e-14	0.374067	0.614	0.251	2.08251e-09	MRV	Mrpl17
388	1.13724e-19	0.373971	0.884	0.681	2.54877e-15	MRV	Ndufa12
389	7.06999e-14	0.37205	0.57	0.239	1.58453e-09	MRV	Rnf130
390	1.7133e-14	0.370687	0.86	0.597	3.83985e-10	MRV	Ndufb4
391	1.8379e-14	0.370447	0.531	0.209	4.11909e-10	MRV	Med21
392	1.53121e-22	0.370396	0.377	0.045	3.43176e-18	MRV	Nampt
393	7.01741e-17	0.370327	0.454	0.131	1.57274e-12	MRV	Haus1
394	4.6533e-12	0.370222	0.686	0.361	1.0429e-07	MRV	Vimp
395	3.15377e-13	0.370128	0.807	0.51	7.06824e-09	MRV	Cfdp1
396	1.26546e-15	0.369258	0.874	0.627	2.83615e-11	MRV	Mrpl30
397	9.66337e-17	0.36879	0.425	0.11	2.16576e-12	MRV	Timm10
398	1.04845e-12	0.368482	0.657	0.319	2.34979e-08	MRV	Ppid
399	8.96955e-13	0.368233	0.575	0.251	2.01025e-08	MRV	Ifi203
400	7.0979e-15	0.366985	0.831	0.603	1.59078e-10	MRV	Eif1ax
401	1.01582e-29	0.365181	0.957	0.818	2.27666e-25	MRV	Atp5g1
402	2.60628e-10	0.364914	0.435	0.197	5.84119e-06	MRV	Idi1
403	1.43418e-09	0.364864	0.633	0.367	3.21428e-05	MRV	Ifi27
404	3.73665e-14	0.364748	0.792	0.645	8.37457e-10	MRV	Ube2b
405	1.15882e-11	0.3642	0.749	0.484	2.59716e-07	MRV	Hdgf
406	8.20871e-19	0.364163	0.382	0.075	1.83974e-14	MRV	Rrm1
407	6.86233e-12	0.363913	0.715	0.415	1.53799e-07	MRV	Nsmce4a
408	1.85235e-11	0.363207	0.705	0.388	4.15148e-07	MRV	Lsm2
409	6.38589e-13	0.363071	0.792	0.555	1.4312e-08	MRV	Fkbp3
410	2.57559e-15	0.361223	0.855	0.618	5.7724e-11	MRV	Psma4
411	5.01072e-20	0.360332	0.42	0.081	1.123e-15	MRV	Dcaf12
412	1.26663e-18	0.360061	0.348	0.054	2.83878e-14	MRV	Sap30
413	1.05285e-11	0.359286	0.739	0.406	2.35965e-07	MRV	Csnk2b
414	1.33451e-14	0.358549	0.488	0.164	2.9909e-10	MRV	Lman1
415	1.67064e-12	0.358425	0.845	0.573	3.74425e-08	MRV	Gm8186
416	6.89622e-13	0.357585	0.667	0.34	1.54558e-08	MRV	Pfdn6
417	4.81977e-12	0.357377	0.662	0.337	1.08021e-07	MRV	Asf1a
418	3.28888e-15	0.357209	0.536	0.194	7.37103e-11	MRV	Emc8
419	2.39074e-07	0.356988	0.411	0.212	0.00535812	MRV	Ms4a4b
420	1.82972e-11	0.356544	0.734	0.442	4.10077e-07	MRV	Ywhah
421	6.37614e-13	0.356496	0.589	0.254	1.42902e-08	MRV	Gtf2e2
422	4.08167e-12	0.35618	0.652	0.346	9.14784e-08	MRV	2700029M09Rik
423	2.02459e-18	0.355725	0.459	0.11	4.53751e-14	MRV	Rpa2
424	4.65708e-17	0.355314	0.469	0.122	1.04374e-12	MRV	Atad2
425	7.10875e-11	0.355305	0.7	0.472	1.59321e-06	MRV	Psip1
426	5.493e-17	0.354584	0.899	0.693	1.23109e-12	MRV	Ndufa5
427	4.64367e-22	0.354421	0.333	0.03	1.04074e-17	MRV	Zcwpw1
428	9.60076e-14	0.354318	0.841	0.603	2.15172e-09	MRV	Rwdd1
429	8.93567e-16	0.351767	0.459	0.128	2.00266e-11	MRV	Map1lc3a
430	1.90899e-15	0.350745	0.473	0.14	4.27844e-11	MRV	Nelfe
431	5.37844e-11	0.3503	0.696	0.409	1.20542e-06	MRV	Mrps18c
432	4.02143e-30	0.349503	0.928	0.815	9.01283e-26	MRV	Usmg5
433	1.15065e-11	0.348681	0.773	0.499	2.57884e-07	MRV	Sec11c
434	1.16592e-15	0.348275	0.522	0.17	2.61307e-11	MRV	Ndufaf2
435	6.00525e-15	0.348058	0.488	0.164	1.3459e-10	MRV	Atp2a2
436	4.19979e-15	0.347916	0.507	0.17	9.41257e-11	MRV	Mrpl55
437	4.00728e-14	0.347334	0.473	0.164	8.98112e-10	MRV	Emd
438	1.28861e-16	0.347111	0.362	0.072	2.88804e-12	MRV	Gadd45b
439	2.13684e-14	0.346964	0.812	0.573	4.78909e-10	MRV	Ndufa8
440	1.27338e-13	0.346738	0.541	0.212	2.8539e-09	MRV	Rrp9
441	4.26426e-11	0.34617	0.773	0.457	9.55706e-07	MRV	Eny2
442	6.47538e-09	0.345755	0.589	0.364	0.000145126	MRV	Cks1b
443	7.56943e-24	0.345389	0.966	0.836	1.69646e-19	MRV	Psmb8
444	3.41609e-15	0.345351	0.473	0.155	7.65613e-11	MRV	9130401M01Rik
445	5.21075e-28	0.345124	0.952	0.803	1.16783e-23	MRV	Uqcr10
446	4.44502e-12	0.344094	0.725	0.46	9.96219e-08	MRV	Stra13
447	2.60379e-11	0.343913	0.652	0.349	5.83562e-07	MRV	Rbmxl1
448	3.77233e-21	0.343509	0.333	0.036	8.45454e-17	MRV	E2f1
449	2.52232e-11	0.343345	0.768	0.463	5.65302e-07	MRV	Cyc1
450	2.57823e-12	0.342558	0.575	0.248	5.77833e-08	MRV	Mtfr1l
451	4.0543e-13	0.342204	0.488	0.188	9.08649e-09	MRV	Gclm
452	2.36391e-17	0.341805	0.932	0.788	5.29799e-13	MRV	Mif
453	1.15968e-11	0.34165	0.541	0.236	2.59907e-07	MRV	Vcpkmt
454	1.77344e-21	0.341008	0.942	0.77	3.97463e-17	MRV	Cox5a
455	2.95173e-19	0.340848	0.357	0.057	6.61541e-15	MRV	Pus7
456	2.48644e-15	0.340832	0.478	0.149	5.57262e-11	MRV	Nxt1
457	1.58956e-19	0.340392	0.932	0.758	3.56251e-15	MRV	Edf1
458	1.65198e-11	0.339569	0.531	0.224	3.70242e-07	MRV	Egln1
459	4.72496e-24	0.338871	0.333	0.021	1.05896e-19	MRV	Rnf19b
460	3.86927e-12	0.338866	0.483	0.188	8.67181e-08	MRV	Ypel5
461	1.35701e-11	0.338016	0.633	0.31	3.04133e-07	MRV	l7Rn6
462	2.71159e-12	0.337919	0.676	0.328	6.07721e-08	MRV	Mrpl51
463	2.52042e-19	0.337158	0.324	0.039	5.64876e-15	MRV	Gm1673
464	3.94516e-12	0.336163	0.425	0.155	8.8419e-08	MRV	Smc2
465	4.10957e-23	0.336136	0.309	0.015	9.21038e-19	MRV	Larp1b
466	5.14446e-16	0.336032	0.377	0.087	1.15298e-11	MRV	Mthfd2
467	8.7772e-13	0.335022	0.546	0.224	1.96715e-08	MRV	Gm10221
468	1.44815e-15	0.334636	0.454	0.131	3.2456e-11	MRV	Bloc1s4
469	1.20743e-11	0.333666	0.498	0.224	2.70609e-07	MRV	Hat1
470	5.78682e-16	0.333659	0.884	0.69	1.29694e-11	MRV	Psmb2
471	1.72333e-13	0.333384	0.517	0.191	3.86234e-09	MRV	Casp8ap2
472	3.47281e-12	0.333207	0.391	0.131	7.78326e-08	MRV	Shmt2
473	1.51656e-26	0.333046	0.952	0.881	3.39892e-22	MRV	H2afz
474	5.30257e-13	0.332933	0.536	0.209	1.18841e-08	MRV	Gtl3
475	1.76818e-12	0.332731	0.845	0.639	3.96284e-08	MRV	Zfp706
476	6.02677e-12	0.332354	0.565	0.242	1.35072e-07	MRV	Tmed5
477	1.56209e-14	0.331768	0.517	0.182	3.50096e-10	MRV	Nipa2
478	5.6646e-14	0.331623	0.411	0.122	1.26955e-09	MRV	1190007I07Rik
479	1.35691e-10	0.331464	0.594	0.293	3.0411e-06	MRV	Setd3
480	2.84324e-11	0.3309	0.575	0.263	6.37227e-07	MRV	Aasdhppt
481	1.80175e-16	0.330411	0.324	0.057	4.03807e-12	MRV	Prim1
482	2.62403e-12	0.330395	0.56	0.236	5.88098e-08	MRV	Api5
483	2.9203e-32	0.330195	0.961	0.896	6.54498e-28	MRV	Cox8a
484	6.90334e-11	0.330052	0.667	0.358	1.54718e-06	MRV	Dpy30
485	1.43095e-10	0.329991	0.667	0.346	3.20704e-06	MRV	Sar1a
486	5.70431e-11	0.329857	0.7	0.391	1.27845e-06	MRV	Ilkap
487	2.81865e-09	0.329736	0.662	0.379	6.31716e-05	MRV	Tmem256
488	6.475e-11	0.329668	0.841	0.561	1.45118e-06	MRV	Tomm5
489	5.2041e-11	0.328859	0.589	0.29	1.16634e-06	MRV	Polr2l
490	5.00718e-10	0.328229	0.715	0.442	1.12221e-05	MRV	Tkt
491	3.97449e-25	0.327138	0.295	0.003	8.90763e-21	MRV	Adap1
492	2.16569e-11	0.326086	0.826	0.561	4.85375e-07	MRV	Polr2j
493	1.24989e-11	0.325888	0.604	0.275	2.80125e-07	MRV	Mrpl13
494	3.02021e-13	0.325886	0.28	0.057	6.76889e-09	MRV	Isg20
495	3.10984e-11	0.325614	0.599	0.284	6.96977e-07	MRV	Uchl5
496	5.36293e-11	0.325392	0.362	0.125	1.20194e-06	MRV	Ccng1
497	5.59494e-15	0.325213	0.42	0.113	1.25394e-10	MRV	Deb1
498	1.19344e-09	0.32521	0.671	0.373	2.67473e-05	MRV	Exosc5
499	9.88223e-14	0.324842	0.865	0.666	2.21481e-09	MRV	Magoh
500	2.53889e-11	0.324776	0.792	0.531	5.69016e-07	MRV	Nudt21
501	7.47848e-12	0.324395	0.406	0.146	1.67608e-07	MRV	Ppat
502	1.83154e-14	0.324329	0.425	0.122	4.10484e-10	MRV	Ccdc86
503	1.37072e-20	0.323319	0.908	0.797	3.07205e-16	MRV	Snrpf
504	3.84312e-10	0.32305	0.691	0.379	8.6132e-06	MRV	Ubxn4
505	5.19474e-10	0.322957	0.739	0.442	1.16424e-05	MRV	Glrx5
506	3.21816e-11	0.322739	0.594	0.284	7.21255e-07	MRV	Rab11a
507	3.61579e-10	0.321373	0.618	0.31	8.10372e-06	MRV	Med28
508	1.12656e-09	0.320556	0.72	0.457	2.52485e-05	MRV	Dnajb11
509	2.62147e-22	0.320172	0.923	0.836	5.87524e-18	MRV	Ran
510	3.88417e-11	0.318855	0.85	0.707	8.7052e-07	MRV	Arf1
511	4.08352e-09	0.318776	0.725	0.433	9.152e-05	MRV	Pgls
512	5.77096e-13	0.318457	0.894	0.684	1.29339e-08	MRV	Eif2s2
513	1.50131e-16	0.317813	0.377	0.081	3.36475e-12	MRV	Siah2
514	5.81214e-10	0.317434	0.783	0.496	1.30262e-05	MRV	Tcp1
515	4.54517e-10	0.317344	0.783	0.528	1.01866e-05	MRV	Cdk4
516	2.07732e-19	0.317083	0.271	0.018	4.6557e-15	MRV	Tk1
517	1.59668e-17	0.31684	0.372	0.069	3.57847e-13	MRV	Mycbp
518	2.11311e-09	0.316711	0.662	0.379	4.7359e-05	MRV	Smim4
519	2.58317e-10	0.316277	0.517	0.242	5.7894e-06	MRV	Psmd1
520	2.60166e-12	0.31509	0.527	0.215	5.83085e-08	MRV	Etfa
521	5.53595e-10	0.314856	0.546	0.266	1.24072e-05	MRV	2310009B15Rik
522	1.03783e-18	0.3148	0.923	0.782	2.32599e-14	MRV	Snrpd2
523	4.12122e-10	0.314537	0.657	0.343	9.23647e-06	MRV	Gar1
524	8.18609e-16	0.314485	0.918	0.722	1.83467e-11	MRV	Ndufb8
525	4.97095e-10	0.313813	0.792	0.528	1.11409e-05	MRV	Banf1
526	5.41531e-11	0.313728	0.556	0.248	1.21368e-06	MRV	Ak6
527	2.47895e-12	0.313343	0.522	0.212	5.55582e-08	MRV	Cops3
528	2.52906e-17	0.313077	0.357	0.063	5.66814e-13	MRV	Ahsa2
529	4.53032e-15	0.312444	0.353	0.084	1.01534e-10	MRV	Chaf1b
530	4.52801e-16	0.311964	0.411	0.101	1.01482e-11	MRV	Zmynd19
531	1.13763e-19	0.31143	0.261	0.012	2.54966e-15	MRV	Irf8
532	1.39535e-09	0.310522	0.667	0.364	3.12725e-05	MRV	Psmd7
533	9.44848e-10	0.310486	0.749	0.49	2.11759e-05	MRV	Ebna1bp2
534	3.41754e-09	0.310196	0.778	0.519	7.65939e-05	MRV	Smarca5
535	1.56557e-09	0.310117	0.725	0.457	3.50876e-05	MRV	Ssbp1
536	3.8045e-13	0.308801	0.87	0.701	8.52665e-09	MRV	Pdcd5
537	4.71796e-23	0.308733	0.314	0.018	1.05739e-18	MRV	Rad51ap1
538	2.1629e-32	0.308548	0.952	0.89	4.84749e-28	MRV	Ndufa4
539	2.76774e-14	0.308395	0.391	0.101	6.20307e-10	MRV	Pim1
540	4.58307e-09	0.308116	0.758	0.496	0.000102716	MRV	Adh5
541	1.0536e-13	0.307657	0.411	0.122	2.36134e-09	MRV	Cmc2
542	5.98699e-12	0.307608	0.473	0.182	1.34181e-07	MRV	Ubl4
543	2.04392e-09	0.307598	0.633	0.352	4.58082e-05	MRV	Aars
544	5.23221e-12	0.307348	0.483	0.182	1.17264e-07	MRV	Coq2
545	3.81707e-11	0.307048	0.768	0.558	8.55481e-07	MRV	Alyref
546	1.56888e-11	0.306859	0.865	0.642	3.51617e-07	MRV	Mrps24
547	8.64364e-23	0.306663	0.928	0.812	1.93721e-18	MRV	Cox5b
548	2.54405e-14	0.306613	0.444	0.131	5.70173e-10	MRV	Arl6ip6
549	2.89767e-09	0.305774	0.749	0.469	6.49426e-05	MRV	Dctn3
550	1.29835e-09	0.30567	0.618	0.337	2.90986e-05	MRV	Sssca1
551	3.00411e-11	0.305485	0.609	0.281	6.73282e-07	MRV	Usp50
552	1.40803e-20	0.305031	0.304	0.027	3.15567e-16	MRV	Cenph
553	6.15506e-12	0.305019	0.502	0.197	1.37947e-07	MRV	Fkbp2
554	9.17281e-10	0.304182	0.488	0.215	2.05581e-05	MRV	Tapbp
555	5.97938e-12	0.304121	0.425	0.149	1.3401e-07	MRV	Cdipt
556	3.47285e-20	0.303102	0.29	0.021	7.78335e-16	MRV	Cenpp
557	1.50315e-10	0.302862	0.541	0.242	3.36886e-06	MRV	Setd8
558	1.80412e-15	0.302804	0.377	0.09	4.04339e-11	MRV	Cmss1
559	4.46715e-09	0.302511	0.729	0.46	0.000100118	MRV	Vps29
560	7.43731e-11	0.302181	0.87	0.669	1.66685e-06	MRV	Sf3b6
561	8.0905e-13	0.301834	0.444	0.146	1.81324e-08	MRV	Nudt4
562	2.62409e-07	0.301441	0.773	0.564	0.0058811	MRV	Fabp5
563	1.34897e-08	0.301365	0.778	0.493	0.000302331	MRV	Eif6
564	4.93961e-14	0.30092	0.464	0.149	1.10706e-09	MRV	Ppif
565	4.20915e-11	0.300478	0.85	0.663	9.43354e-07	MRV	Eif3c
566	1.10642e-15	0.300343	0.382	0.09	2.47971e-11	MRV	Top2a
567	3.8478e-14	0.300276	0.377	0.099	8.62369e-10	MRV	Rab1
568	3.85888e-17	0.299385	0.353	0.063	8.64853e-13	MRV	Metrn
569	1.6609e-16	0.298035	0.357	0.069	3.72241e-12	MRV	Gid4
570	2.8385e-13	0.297919	0.459	0.152	6.36164e-09	MRV	Gorasp2
571	2.3498e-14	0.297882	0.903	0.737	5.26637e-10	MRV	Ndufa1
572	6.61265e-09	0.297711	0.792	0.555	0.000148203	MRV	Dcun1d5
573	1.85529e-10	0.297671	0.556	0.251	4.15807e-06	MRV	Ier5
574	1.61238e-10	0.297286	0.507	0.221	3.61367e-06	MRV	Gars
575	5.42064e-11	0.297047	0.507	0.206	1.21487e-06	MRV	Eif3j1
576	1.99239e-11	0.296857	0.865	0.663	4.46535e-07	MRV	Ndufs6
577	4.52036e-09	0.296844	0.671	0.37	0.00010131	MRV	Pten
578	7.04874e-09	0.296807	0.802	0.519	0.000157976	MRV	Rala
579	1.38128e-08	0.296626	0.71	0.475	0.000309573	MRV	Ndufv2
580	1.11491e-10	0.295691	0.464	0.188	2.49873e-06	MRV	Tmem248
581	5.18919e-09	0.295235	0.797	0.57	0.0001163	MRV	Bax
582	3.51832e-09	0.294811	0.667	0.355	7.88526e-05	MRV	Ak2
583	4.85119e-17	0.294703	0.367	0.069	1.08725e-12	MRV	Lpin2
584	2.33732e-08	0.294058	0.768	0.501	0.00052384	MRV	Ddx39
585	1.38534e-12	0.293785	0.44	0.146	3.10483e-08	MRV	Fam60a
586	1.15648e-09	0.293217	0.778	0.567	2.59191e-05	MRV	Rbm8a
587	1.43213e-09	0.293091	0.464	0.206	3.20969e-05	MRV	Sdhaf1
588	3.91161e-12	0.292737	0.362	0.107	8.7667e-08	MRV	Chchd10
589	9.5798e-09	0.292568	0.633	0.328	0.000214702	MRV	Hspa14
590	1.27827e-09	0.292535	0.604	0.299	2.86487e-05	MRV	Gna13
591	8.25809e-12	0.292389	0.411	0.143	1.8508e-07	MRV	Gins4
592	3.91835e-08	0.292216	0.739	0.469	0.00087818	MRV	Tomm40
593	2.30337e-14	0.292147	0.889	0.74	5.16232e-10	MRV	Ndufb7
594	1.70761e-09	0.291722	0.783	0.552	3.8271e-05	MRV	Strap
595	2.00736e-25	0.291712	0.957	0.86	4.49889e-21	MRV	Psma2
596	1.82072e-18	0.291595	0.271	0.021	4.08059e-14	MRV	Pla2g16
597	6.77186e-09	0.291533	0.488	0.227	0.000151771	MRV	Dnmt1
598	1.77558e-09	0.291324	0.531	0.254	3.97944e-05	MRV	Cisd1
599	1.2818e-08	0.290416	0.589	0.31	0.000287277	MRV	Irf2
600	3.99759e-20	0.290364	0.918	0.821	8.9594e-16	MRV	Psma3
601	7.32526e-09	0.289961	0.768	0.519	0.000164174	MRV	Lsm12
602	9.85556e-08	0.28976	0.647	0.379	0.00220883	MRV	Sdhd
603	3.56081e-12	0.2897	0.44	0.149	7.98048e-08	MRV	Hmgb3
604	5.85754e-19	0.289454	0.271	0.018	1.31279e-14	MRV	Nlrc5
605	1.81442e-09	0.288915	0.546	0.269	4.06649e-05	MRV	Rnf126
606	4.47718e-15	0.288882	0.386	0.096	1.00343e-10	MRV	Rnaseh2b
607	4.35051e-09	0.288854	0.56	0.284	9.75037e-05	MRV	Cdc34
608	1.39328e-10	0.288776	0.604	0.272	3.12262e-06	MRV	Arl1
609	4.82744e-13	0.288625	0.899	0.788	1.08193e-08	MRV	Prdx1
610	2.49926e-11	0.288622	0.57	0.242	5.60134e-07	MRV	Rps19bp1
611	1.38151e-19	0.28845	0.329	0.039	3.09625e-15	MRV	Pml
612	2.22797e-19	0.288215	0.333	0.042	4.99333e-15	MRV	4930579G24Rik
613	1.32681e-13	0.28798	0.396	0.113	2.97365e-09	MRV	Vars
614	1.84098e-10	0.287595	0.527	0.221	4.12601e-06	MRV	Yaf2
615	2.90615e-08	0.287493	0.652	0.385	0.000651327	MRV	Arf6
616	4.37535e-19	0.287447	0.275	0.021	9.80604e-15	MRV	Cdc45
617	6.05487e-10	0.287133	0.56	0.254	1.35702e-05	MRV	Zfp593
618	3.82345e-08	0.2871	0.729	0.445	0.000856912	MRV	Txndc17
619	1.04445e-17	0.28566	0.271	0.024	2.34082e-13	MRV	Rnf213
620	6.76489e-36	0.285599	0.976	0.925	1.51615e-31	MRV	Cox7c
621	8.24233e-10	0.285505	0.792	0.678	1.84727e-05	MRV	Cd81
622	1.05991e-09	0.285348	0.536	0.254	2.37548e-05	MRV	Eprs
623	1.91291e-12	0.284971	0.44	0.149	4.28722e-08	MRV	Tmem5
624	8.4533e-09	0.284438	0.517	0.266	0.000189455	MRV	Zwint
625	5.82496e-10	0.284291	0.522	0.224	1.30549e-05	MRV	Csnk2a2
626	3.56783e-08	0.284016	0.812	0.552	0.000799622	MRV	Dnajb6
627	1.846e-08	0.28377	0.681	0.388	0.000413726	MRV	Ube2v2
628	6.69991e-14	0.283629	0.865	0.701	1.50158e-09	MRV	Ndufc2
629	2.40556e-09	0.283628	0.478	0.212	5.39134e-05	MRV	Glod4
630	2.82974e-09	0.28259	0.459	0.203	6.342e-05	MRV	Eif2s3y
631	9.92295e-10	0.282545	0.517	0.227	2.22393e-05	MRV	Them6
632	4.6976e-08	0.282525	0.734	0.475	0.00105283	MRV	Pin1
633	3.30556e-12	0.28185	0.435	0.146	7.40842e-08	MRV	Plekhf2
634	1.51079e-08	0.281277	0.507	0.251	0.000338597	MRV	Phip
635	4.08651e-10	0.280878	0.556	0.251	9.15868e-06	MRV	Stt3b
636	1.11393e-07	0.280874	0.754	0.469	0.00249654	MRV	Mrpl12
637	2.7433e-14	0.280427	0.343	0.078	6.14828e-10	MRV	Dimt1
638	7.94564e-11	0.280425	0.454	0.176	1.78078e-06	MRV	Eri1
639	5.54931e-08	0.280325	0.72	0.481	0.00124371	MRV	Bsg
640	4.29571e-11	0.278909	0.435	0.161	9.62755e-07	MRV	Cbx5
641	4.52617e-11	0.278883	0.932	0.779	1.01441e-06	MRV	Ppp1r14b
642	5.90185e-16	0.278601	0.333	0.063	1.32272e-11	MRV	Prim2
643	1.67511e-13	0.278353	0.377	0.101	3.75425e-09	MRV	Aimp2
644	8.67113e-10	0.278307	0.845	0.642	1.94337e-05	MRV	Cox6a1
645	3.21503e-08	0.278197	0.865	0.63	0.000720553	MRV	Tpr
646	5.19289e-08	0.277911	0.498	0.254	0.00116383	MRV	2310039H08Rik
647	6.13278e-10	0.277631	0.556	0.254	1.37448e-05	MRV	Mrps7
648	9.26816e-10	0.277543	0.531	0.248	2.07718e-05	MRV	Rnaseh2c
649	6.02879e-12	0.277065	0.43	0.152	1.35117e-07	MRV	Ubac1
650	2.08483e-08	0.275777	0.604	0.307	0.000467252	MRV	Zfand5
651	3.99926e-07	0.275619	0.773	0.516	0.00896313	MRV	Gtf2a2
652	1.89261e-10	0.27526	0.367	0.125	4.24172e-06	MRV	Pim3
653	1.31391e-07	0.27486	0.85	0.606	0.00294473	MRV	Phb2
654	2.65632e-08	0.27453	0.599	0.304	0.000595334	MRV	Btbd1
655	4.8715e-08	0.274389	0.657	0.373	0.0010918	MRV	Polr2c
656	3.84135e-08	0.274335	0.816	0.57	0.000860924	MRV	Snrpa1
657	1.52549e-07	0.273889	0.899	0.654	0.00341894	MRV	Reep5
658	1.27903e-09	0.27352	0.444	0.182	2.86656e-05	MRV	Ifrd1
659	2.18044e-07	0.272708	0.647	0.376	0.00488679	MRV	Phb
660	1.43207e-07	0.272643	0.643	0.361	0.00320955	MRV	Rab10
661	3.43913e-08	0.272562	0.628	0.334	0.000770777	MRV	Nop58
662	1.9218e-11	0.27213	0.918	0.743	4.30715e-07	MRV	Eef1d
663	8.60879e-07	0.271799	0.783	0.531	0.019294	MRV	Pa2g4
664	3.68181e-18	0.271125	0.923	0.83	8.25168e-14	MRV	Atp5k
665	4.0769e-08	0.270846	0.609	0.331	0.000913715	MRV	Cggbp1
666	2.70663e-10	0.270821	0.396	0.143	6.06611e-06	MRV	Bbx
667	3.0266e-09	0.270159	0.546	0.275	6.78321e-05	MRV	Stip1
668	4.53451e-13	0.270145	0.401	0.116	1.01627e-08	MRV	Gemin2
669	2.25765e-09	0.269051	0.502	0.221	5.05984e-05	MRV	Oser1
670	3.51486e-10	0.268929	0.266	0.069	7.87751e-06	MRV	Gbp2
671	1.57622e-12	0.268544	0.396	0.116	3.53262e-08	MRV	AI504432
672	9.45406e-08	0.268172	0.599	0.316	0.00211884	MRV	Suds3
673	1.97407e-12	0.26813	0.401	0.125	4.4243e-08	MRV	Ppil1
674	2.79292e-07	0.267774	0.705	0.454	0.00625948	MRV	Mat2a
675	1.26591e-17	0.267295	0.319	0.045	2.83715e-13	MRV	Pold1
676	2.9887e-09	0.266782	0.488	0.224	6.69828e-05	MRV	Lrrc59
677	1.54798e-18	0.266552	0.271	0.021	3.46933e-14	MRV	Wee1
678	1.0423e-07	0.266294	0.565	0.307	0.00233599	MRV	Anapc13
679	1.8294e-08	0.266158	0.874	0.645	0.000410005	MRV	Ndufa3
680	9.57909e-07	0.26606	0.768	0.549	0.0214687	MRV	Fbl
681	1.55967e-11	0.265971	0.401	0.128	3.49553e-07	MRV	Tapbpl
682	5.97674e-08	0.265957	0.609	0.328	0.00133951	MRV	Vma21
683	4.05832e-07	0.265845	0.609	0.361	0.0090955	MRV	Tnfaip8
684	1.19471e-08	0.265326	0.488	0.224	0.000267758	MRV	Larp1
685	4.40199e-07	0.265194	0.783	0.543	0.00986575	MRV	Mrpl57
686	6.78139e-11	0.264981	0.333	0.101	1.51985e-06	MRV	Ppp3ca
687	1.45719e-12	0.264813	0.899	0.752	3.26584e-08	MRV	Psmb3
688	2.33111e-07	0.264404	0.671	0.424	0.00522448	MRV	Fam103a1
689	7.94472e-07	0.263622	0.696	0.448	0.0178057	MRV	Txnl4a
690	1.30997e-23	0.263391	0.295	0.009	2.93591e-19	MRV	Cenpk
691	4.54765e-13	0.263252	0.343	0.087	1.01922e-08	MRV	Crls1
692	6.11803e-09	0.263034	0.473	0.218	0.000137117	MRV	Ufd1l
693	1.16857e-19	0.262782	0.285	0.021	2.619e-15	MRV	Chaf1a
694	9.05867e-13	0.262452	0.372	0.101	2.03023e-08	MRV	Trim25
695	4.81291e-07	0.262175	0.71	0.445	0.0107867	MRV	Rdx
696	7.5983e-09	0.261488	0.589	0.287	0.000170293	MRV	Stub1
697	4.06789e-13	0.261411	0.343	0.084	9.11696e-09	MRV	Nmt2
698	3.15473e-09	0.261064	0.44	0.188	7.07038e-05	MRV	Hdlbp
699	1.30806e-11	0.260867	0.44	0.152	2.93162e-07	MRV	Med31
700	6.64798e-12	0.260603	0.396	0.125	1.48995e-07	MRV	Haus7
701	8.03965e-11	0.260587	0.473	0.176	1.80185e-06	MRV	Tbcc
702	7.53135e-08	0.260232	0.575	0.316	0.00168793	MRV	Elavl1
703	4.60118e-10	0.260231	0.493	0.209	1.03122e-05	MRV	Rad23a
704	3.07976e-12	0.26006	0.353	0.096	6.90237e-08	MRV	AK010878
705	1.0614e-06	0.259857	0.686	0.451	0.023788	MRV	Dnajc2
706	1.00948e-10	0.259832	0.396	0.14	2.26245e-06	MRV	Ncapd3
707	2.82607e-08	0.259688	0.546	0.275	0.000633379	MRV	Pcmt1
708	2.41339e-07	0.259478	0.778	0.555	0.00540889	MRV	Tmem167
709	6.42786e-07	0.259066	0.734	0.501	0.0144061	MRV	Cetn3
710	3.23347e-08	0.2589	0.575	0.299	0.000724685	MRV	Gtf2b
711	1.56868e-12	0.258872	0.923	0.764	3.51572e-08	MRV	Psmb5
712	3.13989e-11	0.258579	0.386	0.125	7.03712e-07	MRV	Amfr
713	2.91729e-10	0.258391	0.449	0.17	6.53824e-06	MRV	Runx3
714	7.88848e-12	0.25832	0.319	0.084	1.76797e-07	MRV	Dtx3l
715	4.65937e-07	0.257983	0.729	0.466	0.0104426	MRV	Thoc7
716	5.04445e-09	0.257933	0.531	0.251	0.000113056	MRV	Utp18
717	1.52822e-08	0.257597	0.469	0.209	0.000342505	MRV	Serinc3
718	2.94569e-09	0.257182	0.488	0.221	6.60188e-05	MRV	Taf12
719	3.88783e-07	0.257068	0.556	0.304	0.0087134	MRV	Cdk2ap1
720	1.05475e-07	0.256693	0.657	0.367	0.0023639	MRV	Cops5
721	9.37438e-09	0.25646	0.382	0.155	0.000210099	MRV	Gng12
722	4.49502e-07	0.256041	0.807	0.573	0.0100742	MRV	Aimp1
723	1.67537e-11	0.255805	0.377	0.119	3.75484e-07	MRV	Mcm2
724	1.37107e-11	0.255551	0.386	0.122	3.07285e-07	MRV	Mvb12a
725	4.58797e-07	0.255448	0.773	0.567	0.0102826	MRV	Ppp1cc
726	4.3136e-13	0.255359	0.314	0.072	9.66765e-09	MRV	Mms22l
727	4.19884e-08	0.255163	0.599	0.319	0.000941044	MRV	Pcnp
728	7.66865e-07	0.254897	0.536	0.299	0.017187	MRV	Nars
729	1.85477e-08	0.254546	0.531	0.248	0.000415692	MRV	Gtf3c6
730	1.21707e-08	0.253285	0.449	0.2	0.000272769	MRV	Slc35b1
731	2.43494e-19	0.253193	0.28	0.021	5.45719e-15	MRV	Rad51
732	3.47963e-14	0.253155	0.304	0.057	7.79855e-10	MRV	Lrrfip2
733	1.58997e-14	0.25315	0.319	0.063	3.56344e-10	MRV	Wdr76
734	1.1143e-08	0.253124	0.493	0.233	0.000249736	MRV	Arl3
735	3.03409e-12	0.252939	0.377	0.113	6.8e-08	MRV	Mcm4
736	9.75888e-16	0.252664	0.29	0.042	2.18716e-11	MRV	Dscc1
737	1.05575e-06	0.252588	0.56	0.325	0.0236614	MRV	Gmfb
738	1.66391e-08	0.252494	0.512	0.248	0.000372915	MRV	Gnl3
739	1.45004e-09	0.252345	0.43	0.164	3.24983e-05	MRV	Ighm
740	1.12671e-13	0.252333	0.353	0.087	2.52519e-09	MRV	Nme2
741	1.08e-13	0.252008	0.382	0.096	2.4205e-09	MRV	Gfi1
742	1.44001e-08	0.251991	0.464	0.206	0.000322735	MRV	Tfdp2
743	1.63941e-07	0.251895	0.57	0.313	0.00367424	MRV	Immt
744	1.18229e-09	0.251856	0.483	0.203	2.64975e-05	MRV	Yrdc
745	1.54371e-12	0.251481	0.343	0.09	3.45976e-08	MRV	Nomo1
746	1.27951e-08	0.251405	0.473	0.215	0.000286765	MRV	Irf2bp2
747	4.07217e-08	0.251328	0.493	0.239	0.000912654	MRV	Mettl1
748	3.96469e-07	0.250953	0.58	0.325	0.00888566	MRV	Lmnb1
749	2.02785e-10	0.250798	0.44	0.161	4.54482e-06	MRV	Naa35
750	1.10834e-06	0.250785	0.691	0.439	0.0248401	MRV	C1d
751	1.19491e-08	0.250774	0.502	0.239	0.000267803	MRV	Mrpl50
752	3.26694e-10	0.250496	0.884	0.737	7.32186e-06	MRV	Ndufs5
753	5.852e-07	0.250492	0.7	0.442	0.0131155	MRV	Dazap1
754	3.89864e-11	0.250425	0.415	0.146	8.73763e-07	MRV	Ormdl2
755	1.30464e-08	0.250317	0.865	0.696	0.000292396	MRV	Nhp2l1
756	2.47501e-08	0.250316	0.86	0.684	0.000554698	MRV	Ubxn1
757	3.43853e-11	0.250182	0.401	0.134	7.70644e-07	MRV	AI314180
758	3.15356e-07	0.250105	0.536	0.29	0.00706776	MRV	Mtpn

## Sheet: (Mock vs MRV)CD8.markers
	p_val	avg_log2FC	pct.1	pct.2	p_val_adj	cluster	gene
1	6.57815e-22	1.33984	0.635	0	1.4743e-17	Mock	Xist
2	6.44109e-25	0.944534	0.742	0.073	1.44358e-20	Mock	Tesc
3	4.93397e-24	0.912923	0.95	0.49	1.1058e-19	Mock	Vim
4	2.4701e-19	0.896536	0.818	0.323	5.53598e-15	Mock	Itm2a
5	1.27825e-27	0.787025	0.975	0.635	2.86481e-23	Mock	Rgs10
6	1.47991e-09	0.663669	0.742	0.375	3.31677e-05	Mock	Stmn1
7	5.80264e-14	0.643543	0.61	0.115	1.30049e-09	Mock	Ckb
8	6.64043e-13	0.629326	0.843	0.479	1.48825e-08	Mock	Lgals1
9	2.01028e-11	0.612623	0.434	0.042	4.50544e-07	Mock	Tnfrsf4
10	1.30149e-14	0.582283	0.616	0.094	2.91691e-10	Mock	Hbb-bs
11	3.70779e-12	0.581572	0.736	0.323	8.3099e-08	Mock	Ifi27
12	1.20329e-10	0.569511	0.673	0.281	2.69682e-06	Mock	Cd5
13	8.98533e-12	0.550311	0.761	0.312	2.01379e-07	Mock	Cd28
14	1.67764e-08	0.538227	0.616	0.24	0.000375993	Mock	Sox4
15	1.39275e-12	0.508435	0.83	0.49	3.12143e-08	Mock	Pdcd4
16	2.26802e-10	0.505355	0.447	0.073	5.08309e-06	Mock	Eno3
17	3.63889e-10	0.498205	0.509	0.135	8.15548e-06	Mock	Folr4
18	1.03082e-13	0.489495	0.912	0.656	2.31026e-09	Mock	Cotl1
19	5.04723e-12	0.486536	0.925	0.635	1.13119e-07	Mock	Smc6
20	1.57834e-15	0.474124	0.943	0.74	3.53737e-11	Mock	Cd2
21	1.48008e-11	0.461961	0.937	0.656	3.31715e-07	Mock	Ramp1
22	8.53632e-10	0.453743	0.415	0.052	1.91316e-05	Mock	Cd4
23	2.39753e-08	0.441295	0.541	0.198	0.000537333	Mock	Mxd4
24	3.74371e-07	0.43416	0.66	0.312	0.00839041	Mock	Fabp5
25	1.15866e-13	0.432663	0.937	0.74	2.5968e-09	Mock	Pkm
26	1.65487e-10	0.415939	0.906	0.625	3.70888e-06	Mock	mt-Nd4l
27	3.37582e-07	0.404207	0.56	0.26	0.00756588	Mock	Ldhb
28	1.68716e-10	0.402991	0.912	0.656	3.78127e-06	Mock	Eno1
29	2.89965e-08	0.402157	0.635	0.292	0.000649869	Mock	Dok2
30	1.2054e-09	0.400439	0.73	0.406	2.70155e-05	Mock	Ndufs2
31	1.09536e-06	0.392397	0.667	0.344	0.0245491	Mock	Rgcc
32	1.30333e-08	0.390566	0.459	0.115	0.000292101	Mock	Tspan32
33	7.61058e-08	0.384396	0.849	0.583	0.00170568	Mock	Lef1
34	1.4945e-23	0.380994	1	0.948	3.34948e-19	Mock	Cd52
35	7.88867e-11	0.378692	0.918	0.708	1.76801e-06	Mock	Ucp2
36	1.57561e-06	0.373943	0.579	0.271	0.0353126	Mock	Tox
37	2.66041e-11	0.373682	0.987	0.781	5.9625e-07	Mock	Anp32a
38	1.63041e-12	0.373537	0.969	0.792	3.65407e-08	Mock	mt-Nd3
39	8.44904e-08	0.36812	0.811	0.542	0.0018936	Mock	Cnn2
40	6.17804e-07	0.366881	0.818	0.531	0.0138462	Mock	Bcl11b
41	2.00392e-07	0.363549	0.748	0.438	0.00449118	Mock	Thoc7
42	1.43925e-07	0.36326	0.736	0.438	0.00322565	Mock	Tecr
43	9.29597e-08	0.361349	0.604	0.281	0.00208341	Mock	Ssbp3
44	2.10823e-07	0.351584	0.635	0.302	0.00472497	Mock	Commd8
45	1.08801e-07	0.347872	0.748	0.427	0.00243845	Mock	Smc3
46	1.83373e-06	0.34569	0.377	0.104	0.0410976	Mock	Gm4258
47	5.94381e-14	0.340306	0.994	0.906	1.33213e-09	Mock	Gapdh
48	2.48095e-09	0.339657	0.918	0.719	5.5603e-05	Mock	Cox5a
49	8.97708e-27	0.339642	1	0.979	2.01194e-22	Mock	mt-Cytb
50	1.65337e-06	0.338217	0.704	0.406	0.0370553	Mock	Pop5
51	7.03062e-07	0.332623	0.717	0.427	0.015757	Mock	Bin1
52	2.85516e-08	0.331122	0.931	0.698	0.000639898	Mock	Uqcrb
53	5.4822e-07	0.328177	0.843	0.604	0.0122867	Mock	Mdh2
54	1.59493e-07	0.319921	0.855	0.656	0.00357455	Mock	Pebp1
55	1.59501e-06	0.31988	0.956	0.885	0.0357474	Mock	H2afz
56	1.02236e-06	0.319257	0.799	0.5	0.0229131	Mock	Ndufv2
57	6.38927e-07	0.316232	0.371	0.083	0.0143196	Mock	Pou2f2
58	1.1448e-06	0.315905	0.73	0.521	0.0256572	Mock	Erp29
59	7.69791e-08	0.31557	0.849	0.656	0.00172526	Mock	Cct4
60	1.84914e-08	0.313876	0.918	0.698	0.000414429	Mock	2024-09-15
61	1.31877e-06	0.310941	0.748	0.417	0.0295564	Mock	Atxn10
62	6.35273e-08	0.308519	0.969	0.833	0.00142377	Mock	Satb1
63	8.6263e-07	0.307813	0.925	0.708	0.0193333	Mock	mt-Nd5
64	7.9542e-07	0.304383	0.868	0.677	0.017827	Mock	2024-09-07
65	8.92604e-12	0.302198	0.981	0.875	2.0005e-07	Mock	Rpl22l1
66	7.61317e-18	0.298762	1	0.938	1.70626e-13	Mock	Actg1
67	4.47237e-09	0.295575	0.956	0.781	0.000100235	Mock	Abracl
68	2.5953e-07	0.294721	0.289	0.031	0.00581658	Mock	Ankrd37
69	2.14497e-16	0.292842	1	0.917	4.80732e-12	Mock	mt-Nd4
70	7.29667e-07	0.286417	0.918	0.729	0.0163533	Mock	2024-09-01
71	2.05856e-07	0.286415	0.855	0.74	0.00461364	Mock	Cbx3
72	1.84562e-07	0.284966	0.943	0.802	0.00413641	Mock	Ybx1
73	5.97117e-11	0.282595	0.956	0.854	1.33826e-06	Mock	Atp5c1
74	1.58011e-17	0.282082	1	0.958	3.54134e-13	Mock	mt-Nd1
75	5.28819e-08	0.280911	0.943	0.802	0.00118519	Mock	Gnai2
76	6.00762e-07	0.280023	0.931	0.792	0.0134643	Mock	Cytip
77	1.17652e-11	0.27213	0.987	0.896	2.63682e-07	Mock	Rac2
78	8.18096e-07	0.266455	0.912	0.792	0.0183352	Mock	Gm10076
79	1.17882e-11	0.262312	1	0.927	2.64198e-07	Mock	mt-Nd2
80	2.96445e-11	0.261853	0.987	0.875	6.64393e-07	Mock	Rps17
81	1.93414e-06	0.26018	0.899	0.76	0.043348	Mock	Park7
82	1.12732e-12	0.255921	1	0.927	2.52655e-08	Mock	Myl6
83	5.18616e-10	0.253806	0.987	0.917	1.16232e-05	Mock	Limd2
84	2.4658e-08	0.250988	0.994	0.875	0.000552636	Mock	Atp5f1
85	4.32658e-48	1.94303	1	0.119	9.69673e-44	MRV	Ly6a
86	6.84807e-40	1.72991	0.896	0.113	1.53479e-35	MRV	Plac8
87	1.51734e-34	1.37308	0.74	0.019	3.40067e-30	MRV	Ly6c1
88	3.66746e-36	1.31026	0.771	0.019	8.21951e-32	MRV	Ly6c2
89	7.6855e-36	1.19724	0.854	0.082	1.72247e-31	MRV	Ifit3
90	3.60839e-38	1.19709	0.969	0.346	8.08713e-34	MRV	Irf7
91	3.97099e-30	1.14763	0.792	0.094	8.89978e-26	MRV	Iigp1
92	3.48871e-27	1.11373	0.823	0.214	7.81889e-23	MRV	AW112010
93	1.42041e-34	1.10061	0.979	0.371	3.18342e-30	MRV	H2-Q7
94	1.47539e-30	1.09355	0.844	0.157	3.30664e-26	MRV	Ms4a4c
95	7.78214e-25	1.09213	0.542	0	1.74413e-20	MRV	Cxcl10
96	2.0716e-31	1.0519	0.917	0.314	4.64286e-27	MRV	Gbp6
97	1.94243e-20	1.04123	0.594	0.075	4.35337e-16	MRV	Gzma
98	6.20039e-34	1.03387	0.99	0.673	1.38963e-29	MRV	Isg15
99	2.3668e-29	0.975926	0.677	0.031	5.30447e-25	MRV	Mx1
100	1.05492e-22	0.953294	0.833	0.321	2.3643e-18	MRV	Ifit1
101	3.48578e-29	0.952604	0.646	0.013	7.81234e-25	MRV	Rsad2
102	2.81177e-33	0.930453	0.979	0.761	6.30173e-29	MRV	Bst2
103	1.75399e-26	0.903091	0.833	0.208	3.93105e-22	MRV	Rnf213
104	4.89812e-32	0.897754	0.979	0.629	1.09777e-27	MRV	Zbp1
105	2.17934e-21	0.885001	0.677	0.138	4.88435e-17	MRV	Gm8369
106	1.24279e-22	0.883358	0.792	0.277	2.78534e-18	MRV	Acadl
107	1.82404e-19	0.881168	0.469	0.013	4.08805e-15	MRV	Ifi44
108	1.27106e-18	0.872351	0.583	0.094	2.84869e-14	MRV	Ifitm3
109	1.11492e-24	0.838289	0.552	0.006	2.49877e-20	MRV	Gm4951
110	9.39345e-25	0.830019	0.917	0.396	2.10526e-20	MRV	Xaf1
111	3.22995e-20	0.827691	0.823	0.346	7.23897e-16	MRV	Isg20
112	4.45655e-22	0.808906	0.729	0.176	9.98802e-18	MRV	Usp18
113	1.85612e-26	0.791983	0.896	0.453	4.15993e-22	MRV	Naa20
114	1.09923e-21	0.767116	0.667	0.113	2.46359e-17	MRV	Gm19705
115	1.53185e-26	0.760983	0.594	0.006	3.43319e-22	MRV	Ube2l6
116	3.14088e-18	0.760663	0.833	0.491	7.03933e-14	MRV	Gbp4
117	8.85685e-23	0.760459	0.604	0.05	1.985e-18	MRV	Gm4955
118	6.77559e-19	0.752917	0.781	0.283	1.51854e-14	MRV	Parp14
119	8.32405e-19	0.745768	0.833	0.403	1.86559e-14	MRV	Phf11b
120	4.4411e-18	0.734008	0.583	0.107	9.95339e-14	MRV	BC094916
121	1.32299e-20	0.725139	0.583	0.057	2.96509e-16	MRV	I830012O16Rik
122	2.10965e-18	0.71574	0.854	0.44	4.72815e-14	MRV	Igtp
123	3.9054e-22	0.714846	0.656	0.094	8.75279e-18	MRV	Slco3a1
124	5.97683e-19	0.711318	0.583	0.082	1.33953e-14	MRV	Cebpb
125	1.92942e-20	0.711028	0.896	0.642	4.32423e-16	MRV	Ifi47
126	1.45576e-17	0.708944	0.667	0.17	3.26265e-13	MRV	Slfn8
127	1.5317e-14	0.707812	0.698	0.308	3.43286e-10	MRV	1600014C10Rik
128	2.26827e-22	0.706469	0.938	0.66	5.08365e-18	MRV	H2-Q4
129	3.76389e-23	0.698818	0.521	0.006	8.43563e-19	MRV	Oas1a
130	5.1519e-15	0.688198	0.656	0.226	1.15464e-10	MRV	Gbp5
131	4.28758e-17	0.686773	0.875	0.509	9.60933e-13	MRV	Samd9l
132	3.25079e-15	0.682788	0.708	0.283	7.28568e-11	MRV	Gramd3
133	9.70838e-18	0.682267	0.76	0.277	2.17584e-13	MRV	Dtx3l
134	6.89002e-16	0.679127	0.615	0.17	1.54419e-11	MRV	Amica1
135	1.53022e-22	0.676256	0.958	0.692	3.42952e-18	MRV	Stat1
136	1.58514e-15	0.671721	0.781	0.434	3.55262e-11	MRV	Gbp7
137	3.26894e-16	0.663374	0.885	0.597	7.32634e-12	MRV	Samhd1
138	5.68874e-16	0.662351	0.802	0.39	1.27496e-11	MRV	Trim30a
139	1.16684e-17	0.661002	0.865	0.453	2.61512e-13	MRV	Rtp4
140	1.59804e-19	0.66015	0.906	0.604	3.58154e-15	MRV	Slfn1
141	5.65275e-12	0.658581	0.604	0.22	1.26689e-07	MRV	Nkg7
142	2.23922e-23	0.657787	0.531	0.006	5.01855e-19	MRV	Klrk1
143	2.64036e-15	0.656324	0.719	0.302	5.91758e-11	MRV	Daxx
144	1.14576e-19	0.652833	0.583	0.069	2.56788e-15	MRV	Socs3
145	2.54636e-14	0.647721	0.792	0.465	5.70691e-10	MRV	Socs1
146	3.84635e-24	0.636706	0.969	0.83	8.62043e-20	MRV	Ifi27l2a
147	1.36134e-17	0.635661	0.698	0.208	3.05104e-13	MRV	Trafd1
148	8.68479e-16	0.635202	0.542	0.094	1.94644e-11	MRV	Cd274
149	2.19251e-22	0.633951	0.51	0.006	4.91385e-18	MRV	Trim30c
150	2.42017e-13	0.62664	0.74	0.384	5.42408e-09	MRV	Gbp2
151	4.80366e-14	0.625209	0.76	0.371	1.0766e-09	MRV	Irgm1
152	9.2777e-17	0.623104	0.875	0.566	2.07932e-12	MRV	Epsti1
153	9.62479e-13	0.615628	0.562	0.17	2.15711e-08	MRV	Cd69
154	4.84676e-15	0.605882	0.76	0.346	1.08626e-10	MRV	Parp9
155	1.40846e-19	0.605444	0.979	0.755	3.15664e-15	MRV	Ifi203
156	1.16999e-12	0.600487	0.667	0.264	2.62218e-08	MRV	Pyhin1
157	5.54654e-19	0.597298	0.927	0.818	1.24309e-14	MRV	1500012F01Rik
158	7.55789e-18	0.592821	0.427	0.013	1.69387e-13	MRV	Ccrl2
159	1.79004e-13	0.585599	0.74	0.321	4.01184e-09	MRV	Pydc3
160	1.62126e-19	0.585058	0.938	0.723	3.63356e-15	MRV	Psmb10
161	1.9734e-12	0.579553	0.812	0.478	4.42279e-08	MRV	Irf1
162	2.56661e-18	0.572177	0.917	0.711	5.75229e-14	MRV	H2-T22
163	2.33536e-22	0.565929	0.969	0.805	5.23401e-18	MRV	Ms4a6b
164	3.97603e-09	0.564002	0.25	0.019	8.91108e-05	MRV	Gzmb
165	3.06182e-17	0.558896	0.938	0.742	6.86215e-13	MRV	Mndal
166	1.72092e-12	0.556259	0.469	0.094	3.85692e-08	MRV	Stat2
167	5.24211e-13	0.553969	0.646	0.201	1.17486e-08	MRV	Ddx60
168	7.40159e-14	0.55146	0.781	0.503	1.65884e-09	MRV	Ifi35
169	2.85977e-15	0.54776	0.5	0.069	6.40931e-11	MRV	Cd86
170	3.89079e-16	0.543652	0.917	0.73	8.72004e-12	MRV	Smchd1
171	1.79395e-13	0.537685	0.531	0.126	4.02059e-09	MRV	Oas3
172	2.78398e-11	0.535594	0.594	0.22	6.23945e-07	MRV	Herc6
173	1.75905e-08	0.526905	0.74	0.396	0.000394239	MRV	Cd8b1
174	8.85957e-10	0.516466	0.427	0.113	1.98561e-05	MRV	Ifit2
175	1.62937e-12	0.515719	0.583	0.189	3.65175e-08	MRV	Pml
176	1.68544e-11	0.509843	0.854	0.635	3.7774e-07	MRV	Srgn
177	8.38517e-08	0.508503	0.594	0.333	0.00187928	MRV	Pim1
178	4.98353e-12	0.506793	0.479	0.107	1.11691e-07	MRV	Gadd45g
179	1.99599e-06	0.492945	0.667	0.535	0.0447342	MRV	Bcl2
180	3.0253e-11	0.492089	0.594	0.22	6.78029e-07	MRV	AB124611
181	1.67915e-09	0.489508	0.688	0.352	3.76331e-05	MRV	Ctss
182	4.01541e-08	0.488797	0.552	0.289	0.000899934	MRV	Lgals3bp
183	3.20297e-09	0.488112	0.469	0.151	7.17849e-05	MRV	Slfn5
184	7.69793e-18	0.487722	0.448	0.019	1.72526e-13	MRV	Oas2
185	4.34987e-08	0.48735	0.74	0.415	0.000974892	MRV	Cd8a
186	4.16657e-18	0.483142	0.406	0	9.33812e-14	MRV	Oasl2
187	4.68461e-07	0.482675	0.625	0.396	0.0104992	MRV	2810474O19Rik
188	2.17063e-12	0.479369	0.917	0.704	4.86482e-08	MRV	Tapbp
189	1.28454e-08	0.475641	0.677	0.428	0.000287892	MRV	Gimap5
190	8.78246e-17	0.474293	0.396	0.006	1.96833e-12	MRV	Oasl1
191	1.86744e-07	0.471219	0.49	0.239	0.0041853	MRV	Prelid2
192	1.28063e-27	0.471081	1	0.969	2.87014e-23	MRV	H2-K1
193	2.7957e-09	0.466848	0.562	0.245	6.26573e-05	MRV	Pla2g16
194	1.47374e-06	0.465433	0.646	0.403	0.0330296	MRV	Ifngr1
195	8.93752e-14	0.459813	0.479	0.082	2.00308e-09	MRV	Ddx3y
196	2.11812e-12	0.456208	0.427	0.063	4.74713e-08	MRV	Atp8b4
197	5.57762e-10	0.453793	0.521	0.189	1.25006e-05	MRV	Wars
198	2.63276e-08	0.452827	0.625	0.314	0.000590053	MRV	Gbp9
199	5.64169e-16	0.446225	0.396	0.013	1.26442e-11	MRV	Cmpk2
200	9.34881e-09	0.44229	0.615	0.302	0.000209526	MRV	Ddx58
201	3.60089e-16	0.437738	0.969	0.899	8.07032e-12	MRV	H2-T23
202	1.2663e-10	0.434878	0.417	0.088	2.83804e-06	MRV	Rrad
203	1.02442e-11	0.432716	0.365	0.044	2.29593e-07	MRV	Tgtp2
204	4.10202e-09	0.42454	0.458	0.145	9.19344e-05	MRV	Helz2
205	1.95087e-08	0.423748	0.448	0.151	0.00043723	MRV	Gbp8
206	4.57128e-07	0.423428	0.604	0.352	0.0102452	MRV	Ddit3
207	2.58646e-08	0.422902	0.635	0.333	0.000579678	MRV	H2-M3
208	1.3444e-09	0.417683	0.354	0.063	3.01307e-05	MRV	Tor3a
209	2.93698e-12	0.414687	0.344	0.025	6.58236e-08	MRV	Sidt1
210	1.34746e-09	0.413691	0.792	0.66	3.01993e-05	MRV	Emb
211	4.03995e-07	0.404501	0.458	0.189	0.00905434	MRV	Mxd1
212	1.69743e-13	0.404025	0.896	0.818	3.80428e-09	MRV	Chmp4b
213	1.4151e-06	0.401266	0.417	0.17	0.0317152	MRV	Cep57l1
214	1.21268e-07	0.400607	0.76	0.553	0.00271786	MRV	Tap1
215	8.49634e-07	0.400369	0.708	0.484	0.019042	MRV	Tagln2
216	1.94212e-10	0.393857	0.375	0.069	4.35268e-06	MRV	Gbp3
217	2.68515e-11	0.39135	0.271	0.006	6.01796e-07	MRV	Ifi202b
218	8.20426e-08	0.387756	0.562	0.264	0.00183874	MRV	Phf11c
219	3.22546e-07	0.387472	0.719	0.566	0.00722891	MRV	Ubc
220	1.64882e-10	0.385841	0.906	0.761	3.69533e-06	MRV	Ier2
221	8.3764e-08	0.384559	0.719	0.522	0.00187732	MRV	Arf4
222	3.05899e-07	0.383859	0.615	0.371	0.0068558	MRV	2410004N09Rik
223	7.22818e-09	0.381806	0.365	0.082	0.000161998	MRV	Eif2ak2
224	1.94538e-07	0.379761	0.521	0.239	0.00435998	MRV	Nabp1
225	1.96922e-06	0.377905	0.531	0.283	0.0441342	MRV	Ubr4
226	2.46698e-09	0.37679	0.281	0.031	5.52899e-05	MRV	4930599N23Rik
227	7.1313e-09	0.374057	0.917	0.849	0.000159827	MRV	Junb
228	6.9141e-08	0.37311	0.583	0.321	0.00154959	MRV	Rrbp1
229	4.39495e-07	0.372165	0.448	0.182	0.00984997	MRV	Adar
230	1.28194e-06	0.371487	0.573	0.27	0.0287309	MRV	Eif2s3y
231	2.41223e-08	0.368949	0.49	0.164	0.000540629	MRV	Ifih1
232	1.23616e-07	0.366104	0.5	0.214	0.00277048	MRV	Sqstm1
233	5.037e-07	0.363477	0.51	0.239	0.0112889	MRV	Pcgf5
234	8.74069e-16	0.356595	0.979	0.925	1.95896e-11	MRV	Shisa5
235	9.03428e-08	0.353214	0.385	0.119	0.00202476	MRV	Dhx58
236	1.8987e-07	0.351713	0.615	0.296	0.00425537	MRV	Stat3
237	7.6168e-10	0.350892	0.448	0.107	1.70708e-05	MRV	Ccdc6
238	7.46114e-09	0.348795	0.333	0.063	0.000167219	MRV	Rnf19b
239	3.65106e-07	0.346546	0.396	0.132	0.00818275	MRV	Gng12
240	2.41938e-32	0.341472	1	1	5.42232e-28	MRV	B2m
241	4.83866e-08	0.336698	0.927	0.799	0.00108444	MRV	Il2rg
242	1.12434e-07	0.335391	0.479	0.176	0.00251987	MRV	H2-Q6
243	6.41712e-13	0.333372	0.938	0.969	1.43821e-08	MRV	2410006H16Rik
244	2.30082e-10	0.330641	0.271	0.013	5.15659e-06	MRV	Gm14446
245	1.54485e-07	0.328452	0.333	0.082	0.00346232	MRV	Piga
246	1.45673e-06	0.326969	0.417	0.164	0.0326482	MRV	Msh3
247	1.9405e-11	0.326647	0.292	0.013	4.34905e-07	MRV	Phf11a
248	3.76672e-30	0.325565	1	1	8.44197e-26	MRV	H2-D1
249	6.92089e-08	0.323569	0.281	0.05	0.00155111	MRV	Tnp2
250	1.64141e-09	0.320928	0.26	0.019	3.67873e-05	MRV	Pydc4
251	2.55986e-10	0.320408	0.312	0.031	5.73716e-06	MRV	Gm4070
252	1.73901e-09	0.319861	0.969	0.849	3.89747e-05	MRV	Sp100
253	6.54267e-09	0.319533	0.885	0.792	0.000146634	MRV	Hspa5
254	1.41406e-08	0.318204	0.333	0.063	0.000316918	MRV	Arrdc4
255	2.45436e-09	0.316663	0.302	0.038	5.50071e-05	MRV	Parp12
256	5.93726e-13	0.305884	1	0.925	1.33066e-08	MRV	Ms4a4b
257	9.73595e-07	0.297751	0.302	0.075	0.0218202	MRV	Tgtp1
258	1.73669e-07	0.293914	0.292	0.057	0.00389227	MRV	Dusp28
259	1.62345e-06	0.28818	0.26	0.05	0.0363849	MRV	Tlr7
260	1.00498e-09	0.274811	0.25	0.013	2.25236e-05	MRV	Irgm2
261	1.2514e-14	0.259474	0.917	0.95	2.80463e-10	MRV	Psme1
262	5.53801e-12	0.254379	0.927	0.956	1.24118e-07	MRV	Gas5

## Sheet: (Infected)RNA.CD4SP.infected.ma
	p_val	avg_log2FC	pct.1	pct.2	p_val_adj	cluster	gene
1	7.73169e-10	0.536049	0.718	0.434	1.73283e-05	Infected	Srm
2	5.45085e-08	0.41149	0.776	0.615	0.00122164	Infected	Mrto4
3	7.91319e-07	0.396134	0.529	0.27	0.017735	Infected	Cmss1
4	1.85582e-08	0.386463	0.871	0.721	0.000415927	Infected	Pa2g4
5	5.81405e-07	0.372691	0.741	0.598	0.0130305	Infected	Gar1
6	5.25767e-09	0.35886	0.953	0.82	0.000117835	Infected	Ranbp1
7	7.54019e-08	0.348623	0.918	0.762	0.00168991	Infected	Cct5
8	1.27376e-08	0.340078	0.906	0.82	0.000285474	Infected	Prmt1
9	1.11268e-06	0.339856	0.906	0.738	0.0249374	Infected	Ptpn18
10	4.22435e-13	0.335672	0.988	0.893	9.46762e-09	Infected	Mif
11	6.46582e-07	0.328153	0.859	0.746	0.0144912	Infected	Dtymk
12	7.99436e-10	0.318658	0.953	0.844	1.7917e-05	Infected	Eif4a1
13	5.3142e-09	0.305359	0.941	0.852	0.000119102	Infected	Nme1
14	3.55635e-11	0.296193	0.988	0.869	7.97049e-07	Infected	Eef1d
15	6.15999e-07	0.293816	0.976	0.828	0.0138058	Infected	Hspd1
16	1.64049e-08	0.282244	0.953	0.885	0.000367667	Infected	Ncl
17	1.74843e-06	0.281203	0.859	0.787	0.0391858	Infected	C1qbp
18	6.41979e-08	0.264511	0.929	0.902	0.0014388	Infected	Hnrnpdl
19	5.73463e-10	0.250642	1	0.943	1.28524e-05	Infected	Hnrnpa0
20	2.98172e-29	1.13812	0.756	0.008	6.68264e-25	Replicating	Hist1h2ap
21	4.14997e-29	1.0443	0.817	0.04	9.30092e-25	Replicating	Birc5
22	2.03306e-22	0.880498	0.805	0.104	4.55649e-18	Replicating	2810417H13Rik
23	9.99126e-18	0.834577	0.805	0.192	2.23924e-13	Replicating	Ccr7
24	6.28935e-20	0.789846	0.915	0.376	1.40957e-15	Replicating	Cks1b
25	5.35366e-25	0.785955	0.817	0.088	1.19986e-20	Replicating	Spc24
26	2.14325e-21	0.715975	0.573	0	4.80346e-17	Replicating	Hist1h2ae
27	1.05375e-13	0.676279	0.744	0.232	2.36166e-09	Replicating	Idi1
28	5.4771e-18	0.657084	0.817	0.16	1.22753e-13	Replicating	Cenpm
29	1.64939e-15	0.650551	0.707	0.136	3.69662e-11	Replicating	Ccng1
30	1.32239e-15	0.647496	0.902	0.408	2.96374e-11	Replicating	Dbi
31	1.71129e-13	0.605274	0.866	0.288	3.83533e-09	Replicating	Cenpw
32	3.33219e-14	0.602102	0.976	0.584	7.4681e-10	Replicating	Pdia6
33	3.12865e-15	0.593824	0.805	0.176	7.01192e-11	Replicating	Smc2
34	4.22992e-19	0.593492	0.622	0.04	9.48011e-15	Replicating	Tk1
35	7.67433e-18	0.58897	0.988	0.664	1.71997e-13	Replicating	Ube2b
36	3.32531e-14	0.580488	0.805	0.248	7.45268e-10	Replicating	Rhog
37	1.02315e-17	0.578111	0.768	0.128	2.29309e-13	Replicating	Top2a
38	2.60897e-14	0.574862	0.841	0.216	5.84721e-10	Replicating	Gins2
39	8.55447e-20	0.552586	0.598	0.024	1.91723e-15	Replicating	Ube2c
40	1.45657e-12	0.548446	0.988	0.624	3.26446e-08	Replicating	Hsp90b1
41	4.04041e-15	0.547571	1	0.656	9.05537e-11	Replicating	Cd81
42	5.40873e-13	0.540667	0.951	0.384	1.21221e-08	Replicating	Anapc11
43	4.69203e-11	0.533988	0.902	0.36	1.05158e-06	Replicating	Gmnn
44	5.06102e-17	0.533885	1	0.752	1.13428e-12	Replicating	Arf1
45	3.2226e-10	0.532991	0.915	0.456	7.22249e-06	Replicating	Fdps
46	6.74174e-13	0.526263	0.622	0.12	1.51096e-08	Replicating	Msmo1
47	1.09791e-10	0.523807	0.817	0.32	2.46063e-06	Replicating	Tagln2
48	5.45113e-10	0.5208	0.939	0.36	1.22171e-05	Replicating	Dhfr
49	3.01749e-14	0.519091	1	0.696	6.7628e-10	Replicating	Calr
50	6.33646e-11	0.518561	0.939	0.48	1.42013e-06	Replicating	Pdia3
51	1.20187e-14	0.514585	0.732	0.144	2.69364e-10	Replicating	Snrnp25
52	6.8368e-11	0.507488	0.866	0.304	1.53226e-06	Replicating	Bcl7c
53	1.95793e-13	0.499604	0.732	0.16	4.38812e-09	Replicating	Hmgcr
54	9.35853e-18	0.495914	0.561	0.024	2.09743e-13	Replicating	Prr13
55	2.50282e-09	0.493457	0.988	0.624	5.60931e-05	Replicating	Ung
56	1.16968e-10	0.493302	0.951	0.464	2.62149e-06	Replicating	Lsm3
57	8.18046e-18	0.490767	0.622	0.056	1.8334e-13	Replicating	Rad51
58	4.10792e-08	0.490405	0.878	0.472	0.000920667	Replicating	Ifi27
59	1.406e-15	0.489245	0.622	0.072	3.15113e-11	Replicating	Cenpp
60	1.92832e-10	0.489156	0.805	0.272	4.32176e-06	Replicating	Ypel5
61	2.5003e-17	0.481169	0.5	0.008	5.60368e-13	Replicating	Hist1h1e
62	1.69073e-14	0.472778	0.61	0.088	3.78926e-10	Replicating	Hmbs
63	5.61944e-15	0.472528	0.415	0	1.25943e-10	Replicating	Hist1h1b
64	5.60693e-12	0.472026	0.61	0.112	1.25662e-07	Replicating	Ckb
65	9.45506e-12	0.471666	0.72	0.184	2.11907e-07	Replicating	Ccdc104
66	2.11472e-10	0.47037	0.951	0.592	4.7395e-06	Replicating	Bnip3l
67	5.61557e-10	0.470197	0.793	0.272	1.25856e-05	Replicating	0610007P14Rik
68	1.78314e-15	0.469932	0.659	0.088	3.99637e-11	Replicating	Cdk1
69	2.95576e-08	0.468308	0.902	0.384	0.000662445	Replicating	Rfc4
70	4.30651e-10	0.46782	0.963	0.616	9.65174e-06	Replicating	Tubb4b
71	6.75219e-09	0.46605	0.902	0.488	0.00015133	Replicating	Ywhaz
72	5.36535e-09	0.465123	0.963	0.664	0.000120248	Replicating	Tuba1b
73	9.84055e-09	0.461957	0.939	0.544	0.000220546	Replicating	Psip1
74	6.29997e-09	0.46153	0.963	0.576	0.000141195	Replicating	2700094K13Rik
75	7.56354e-15	0.458733	0.61	0.08	1.69514e-10	Replicating	Rrm2
76	3.12102e-12	0.456875	0.72	0.16	6.99483e-08	Replicating	Bnip2
77	2.19039e-13	0.45504	0.573	0.08	4.90911e-09	Replicating	Cdc45
78	2.31696e-15	0.454499	0.634	0.08	5.19276e-11	Replicating	Itgb3bp
79	1.62184e-08	0.453859	0.89	0.432	0.000363486	Replicating	Rab14
80	3.80301e-15	0.451416	0.463	0.016	8.5233e-11	Replicating	Tuba1c
81	1.26666e-14	0.451195	1	0.76	2.83883e-10	Replicating	Ppib
82	1.08535e-09	0.446274	1	0.632	2.43248e-05	Replicating	Gnai2
83	8.47793e-09	0.445429	0.695	0.256	0.000190007	Replicating	Tpi1
84	3.00804e-11	0.443362	0.671	0.168	6.74163e-07	Replicating	Cdk2ap2
85	6.1713e-13	0.44336	0.598	0.096	1.38311e-08	Replicating	Adap1
86	5.28065e-12	0.442842	0.793	0.216	1.1835e-07	Replicating	Fam162a
87	4.65232e-11	0.440268	0.744	0.192	1.04268e-06	Replicating	P4hb
88	9.67804e-09	0.439709	0.805	0.344	0.000216904	Replicating	Cetn2
89	9.41534e-12	0.437206	0.549	0.096	2.11017e-07	Replicating	Hmgcs1
90	5.27316e-10	0.435908	0.768	0.248	1.18182e-05	Replicating	Alad
91	1.7249e-08	0.432803	0.866	0.328	0.000386584	Replicating	Khdrbs1
92	1.38454e-06	0.430337	0.963	0.536	0.0310303	Replicating	Siva1
93	6.27479e-07	0.428048	0.756	0.328	0.0140631	Replicating	Dpm1
94	1.47895e-07	0.427623	0.866	0.424	0.00331463	Replicating	AI662270
95	1.2406e-09	0.427597	0.768	0.24	2.78043e-05	Replicating	Runx3
96	8.88456e-11	0.427256	0.707	0.184	1.99121e-06	Replicating	Tfrc
97	1.30772e-11	0.426264	0.61	0.12	2.93087e-07	Replicating	Atp6v1a
98	1.55236e-09	0.425863	0.817	0.28	3.47916e-05	Replicating	Lbr
99	6.32749e-16	0.425483	0.488	0.016	1.41812e-11	Replicating	Cdca3
100	1.06183e-07	0.424932	0.902	0.456	0.00237978	Replicating	Rpa3
101	4.396e-11	0.424503	0.78	0.208	9.85231e-07	Replicating	Dguok
102	1.94835e-10	0.422616	0.683	0.184	4.36664e-06	Replicating	Rrm1
103	3.43344e-08	0.422477	0.768	0.304	0.000769502	Replicating	Gsr
104	8.79092e-09	0.422371	0.988	0.632	0.000197022	Replicating	Gnb1
105	1.79294e-08	0.420435	1	0.688	0.000401834	Replicating	Manf
106	1.49191e-10	0.418536	0.707	0.192	3.34368e-06	Replicating	Ncapd3
107	6.21713e-10	0.417897	0.78	0.24	1.39338e-05	Replicating	Mcm5
108	2.06131e-12	0.415679	0.585	0.104	4.61981e-08	Replicating	Sdf2l1
109	4.4014e-14	0.414692	0.549	0.056	9.86443e-10	Replicating	Cdca8
110	2.27781e-10	0.414043	0.573	0.128	5.10502e-06	Replicating	1110001J03Rik
111	5.60193e-07	0.41236	0.976	0.496	0.0125551	Replicating	Tipin
112	4.81699e-09	0.412097	0.866	0.288	0.000107958	Replicating	Ufc1
113	4.95739e-08	0.411874	0.817	0.36	0.00111105	Replicating	Arpc1a
114	2.20429e-08	0.408974	0.927	0.568	0.000494025	Replicating	Ndufv2
115	8.45795e-11	0.408764	0.537	0.096	1.8956e-06	Replicating	Pcbd2
116	1.19411e-08	0.408388	0.78	0.272	0.000267623	Replicating	Emd
117	6.04451e-10	0.40807	1	0.72	1.3547e-05	Replicating	Hspa5
118	6.61926e-08	0.408054	0.878	0.392	0.00148351	Replicating	Ostf1
119	6.66613e-07	0.40738	0.951	0.592	0.0149401	Replicating	Rexo2
120	3.35789e-12	0.406514	0.671	0.136	7.5257e-08	Replicating	Pmf1
121	2.47666e-14	0.405575	0.976	0.848	5.55069e-10	Replicating	Prdx1
122	4.073e-08	0.403315	0.927	0.584	0.000912841	Replicating	Bsg
123	8.22033e-08	0.40227	0.768	0.304	0.00184234	Replicating	Dnmt1
124	1.64415e-10	0.400547	0.78	0.216	3.68486e-06	Replicating	Cenpq
125	1.88924e-17	0.398183	0.549	0.024	4.23417e-13	Replicating	Ska1
126	9.10788e-10	0.397648	1	0.76	2.04126e-05	Replicating	Rps27l
127	4.32228e-08	0.397359	0.951	0.48	0.000968709	Replicating	Med19
128	1.11257e-08	0.396862	0.634	0.192	0.000249349	Replicating	Cotl1
129	6.40376e-10	0.396591	0.732	0.224	1.43521e-05	Replicating	Arl8b
130	4.20493e-10	0.396364	1	0.8	9.42408e-06	Replicating	Cd47
131	1.17144e-10	0.395022	0.671	0.168	2.62542e-06	Replicating	Ccdc124
132	1.49046e-14	0.394608	0.561	0.056	3.34041e-10	Replicating	Tacc3
133	3.20637e-10	0.394313	0.695	0.184	7.18612e-06	Replicating	Amfr
134	2.11343e-09	0.394205	0.659	0.184	4.73661e-05	Replicating	Myh9
135	9.84437e-08	0.393862	0.951	0.64	0.00220632	Replicating	Selk
136	6.49894e-15	0.393309	0.512	0.032	1.45654e-10	Replicating	Rbms2
137	1.27049e-06	0.391279	0.902	0.4	0.0284742	Replicating	Topbp1
138	8.99448e-09	0.390276	0.756	0.248	0.000201584	Replicating	Ctnnbip1
139	1.10811e-10	0.38966	0.634	0.144	2.48349e-06	Replicating	Magt1
140	2.09061e-07	0.388398	0.72	0.272	0.00468547	Replicating	Smim14
141	7.44326e-14	0.38723	0.585	0.072	1.66818e-09	Replicating	Oat
142	5.79749e-07	0.386218	0.793	0.328	0.0129933	Replicating	Mcm6
143	4.92544e-10	0.385705	0.683	0.184	1.10389e-05	Replicating	Hmg20b
144	1.89231e-08	0.385654	0.793	0.296	0.000424105	Replicating	Arl3
145	4.06608e-09	0.385634	0.768	0.248	9.11291e-05	Replicating	Copz1
146	7.4634e-09	0.385559	0.793	0.264	0.00016727	Replicating	Ndufs8
147	9.80536e-09	0.385476	0.744	0.24	0.000219758	Replicating	Rgs19
148	1.00972e-07	0.384647	0.732	0.264	0.00226298	Replicating	Ccni
149	2.75334e-14	0.383561	0.585	0.072	6.17079e-10	Replicating	Apip
150	1.15965e-09	0.382822	0.524	0.112	2.59901e-05	Replicating	Gimap7
151	6.03281e-08	0.38281	0.72	0.256	0.00135207	Replicating	Ptms
152	2.84785e-07	0.382426	0.89	0.528	0.00638261	Replicating	Pitpna
153	4.69062e-07	0.381554	0.988	0.624	0.0105126	Replicating	Alyref
154	4.89848e-11	0.380321	0.634	0.136	1.09785e-06	Replicating	Rnf19b
155	3.72601e-10	0.380166	0.768	0.216	8.35074e-06	Replicating	2610507B11Rik
156	2.96237e-09	0.378341	0.683	0.184	6.63926e-05	Replicating	Mlec
157	1.56203e-07	0.377472	0.768	0.296	0.00350082	Replicating	Cap1
158	1.80703e-06	0.377218	0.89	0.44	0.0404992	Replicating	Mrps36
159	5.87356e-11	0.374787	1	0.784	1.31638e-06	Replicating	Arpc5
160	6.73349e-09	0.374479	0.659	0.192	0.000150911	Replicating	2024-09-02
161	3.2372e-14	0.373372	0.5	0.04	7.2552e-10	Replicating	Ehd4
162	1.61538e-06	0.373018	0.902	0.424	0.0362038	Replicating	Zranb2
163	6.94892e-07	0.372901	0.829	0.36	0.0155739	Replicating	Rab21
164	8.24731e-11	0.372487	0.61	0.136	1.84839e-06	Replicating	Ccdc34
165	6.4815e-08	0.372415	0.451	0.104	0.00145263	Replicating	Dntt
166	3.16868e-07	0.371737	0.963	0.592	0.00710164	Replicating	Atp6v0e
167	9.70951e-08	0.37168	0.72	0.248	0.0021761	Replicating	Fgfr1op2
168	1.39445e-08	0.371585	0.756	0.256	0.000312525	Replicating	Ppih
169	1.03126e-08	0.370466	0.61	0.176	0.000231127	Replicating	Sod1
170	7.42105e-09	0.370203	0.744	0.24	0.00016632	Replicating	Hdlbp
171	1.71685e-06	0.370104	0.927	0.6	0.038478	Replicating	mt-Atp8
172	1.87396e-06	0.368987	0.854	0.464	0.0419992	Replicating	Dnaja2
173	9.57801e-14	0.368691	0.524	0.048	2.14662e-09	Replicating	Dynlt1f
174	3.95579e-08	0.367384	0.988	0.696	0.000886571	Replicating	H2afv
175	3.62001e-07	0.36721	0.768	0.32	0.00811317	Replicating	Wnk1
176	1.69829e-08	0.366436	0.768	0.256	0.00038062	Replicating	Map1lc3a
177	3.67151e-07	0.365107	0.671	0.248	0.00822859	Replicating	Capns1
178	1.00844e-06	0.364941	0.78	0.344	0.0226011	Replicating	Zwint
179	6.2469e-09	0.364124	0.732	0.216	0.000140006	Replicating	Tmbim4
180	1.45129e-06	0.363875	0.902	0.432	0.0325263	Replicating	Capza2
181	1.29123e-08	0.363652	0.732	0.224	0.000289391	Replicating	Chmp5
182	1.29589e-07	0.363298	0.683	0.232	0.00290435	Replicating	Lbh
183	8.45719e-09	0.363063	0.963	0.768	0.000189542	Replicating	Pabpc1
184	2.07057e-08	0.362607	0.744	0.24	0.000464056	Replicating	Lims1
185	2.94147e-09	0.362569	0.61	0.152	6.59242e-05	Replicating	Rnf5
186	8.58097e-07	0.361433	0.817	0.368	0.0192317	Replicating	Dynlrb1
187	1.15786e-08	0.360562	0.72	0.216	0.000259499	Replicating	Apitd1
188	1.57569e-06	0.360195	0.89	0.392	0.0353143	Replicating	Gtf2e2
189	3.60499e-10	0.359362	1	0.752	8.07951e-06	Replicating	Lsm5
190	1.91443e-12	0.357187	0.598	0.096	4.29063e-08	Replicating	Cenpk
191	1.3344e-06	0.357128	0.829	0.344	0.0299066	Replicating	Mrps21
192	1.34281e-06	0.356361	0.817	0.352	0.0300951	Replicating	Mtpn
193	3.05257e-07	0.356321	1	0.712	0.00684142	Replicating	Calm3
194	4.48538e-08	0.355958	0.805	0.28	0.00100526	Replicating	Atp2a2
195	1.10499e-08	0.35527	1	0.792	0.000247651	Replicating	mt-Nd4l
196	3.60157e-10	0.354443	0.561	0.112	8.07183e-06	Replicating	Rnf181
197	3.4563e-10	0.353976	0.671	0.16	7.74626e-06	Replicating	Gltp
198	2.16802e-16	0.353413	0.476	0.008	4.85897e-12	Replicating	Shcbp1
199	5.02555e-08	0.352844	0.793	0.272	0.00112633	Replicating	Pnisr
200	1.4709e-08	0.35097	0.744	0.232	0.000329658	Replicating	Hmgn5
201	1.16693e-09	0.350255	0.61	0.152	2.61533e-05	Replicating	4930579G24Rik
202	5.94837e-07	0.349589	0.72	0.296	0.0133315	Replicating	Anapc15
203	3.313e-09	0.346049	0.634	0.16	7.42509e-05	Replicating	Srebf2
204	6.36311e-07	0.346026	0.78	0.32	0.014261	Replicating	Fkbp2
205	1.16456e-06	0.345409	0.817	0.312	0.0261002	Replicating	Dnajc9
206	1.10472e-08	0.3452	0.585	0.152	0.00024759	Replicating	Pmvk
207	7.21641e-10	0.34479	0.61	0.144	1.61734e-05	Replicating	Hnrnph3
208	1.44802e-09	0.344756	0.573	0.128	3.24531e-05	Replicating	Cenph
209	4.27579e-09	0.343841	0.5	0.104	9.58289e-05	Replicating	Plk4
210	7.51398e-14	0.342908	0.476	0.032	1.68403e-09	Replicating	Ccna2
211	5.01722e-07	0.342143	0.768	0.304	0.0112446	Replicating	Gclm
212	5.22144e-12	0.341382	0.488	0.056	1.17023e-07	Replicating	Nr2f6
213	1.36005e-09	0.340151	0.549	0.12	3.04814e-05	Replicating	Tada2a
214	1.0609e-07	0.339772	0.695	0.232	0.00237769	Replicating	Ormdl2
215	1.48989e-07	0.339247	0.622	0.216	0.00333914	Replicating	Polr2a
216	1.96023e-10	0.338871	0.512	0.088	4.39326e-06	Replicating	Ppp1r18
217	3.81289e-10	0.337794	0.561	0.112	8.54545e-06	Replicating	Pigyl
218	2.68105e-07	0.33761	0.915	0.4	0.00600878	Replicating	Acp1
219	6.0866e-07	0.336895	0.671	0.248	0.0136413	Replicating	Whsc1
220	1.54348e-06	0.335334	0.732	0.272	0.0345925	Replicating	Fam76a
221	6.81338e-15	0.335173	0.439	0.008	1.52702e-10	Replicating	Aurkb
222	1.83924e-07	0.334822	0.854	0.296	0.00412209	Replicating	Ssr1
223	1.04811e-07	0.334527	0.61	0.192	0.00234903	Replicating	Ahsa2
224	3.51836e-13	0.334192	0.39	0.008	7.88534e-09	Replicating	Hist1h4d
225	5.91374e-08	0.333888	0.646	0.2	0.00132539	Replicating	Rab1
226	2.30273e-10	0.33264	0.598	0.128	5.16089e-06	Replicating	Pttg1
227	3.25153e-10	0.332294	0.622	0.136	7.28734e-06	Replicating	Cks2
228	1.47172e-09	0.331468	0.537	0.112	3.29842e-05	Replicating	Tmem189
229	1.01679e-10	0.331439	0.488	0.072	2.27882e-06	Replicating	Yipf1
230	1.96513e-07	0.33103	0.671	0.224	0.00440425	Replicating	Dpm2
231	1.37038e-06	0.330592	1	0.832	0.0307129	Replicating	Hmgb2
232	1.32793e-06	0.32868	0.732	0.288	0.0297615	Replicating	Rabgap1l
233	1.38721e-10	0.328466	0.549	0.096	3.10902e-06	Replicating	Ublcp1
234	5.82712e-12	0.327422	0.402	0.024	1.30597e-07	Replicating	Syngr2
235	8.37897e-09	0.327388	0.598	0.152	0.000187789	Replicating	Srpk2
236	3.40501e-10	0.326065	0.598	0.128	7.63131e-06	Replicating	Rad51ap1
237	1.1753e-07	0.324677	0.646	0.224	0.00263409	Replicating	Cox19
238	1.06308e-07	0.324618	0.707	0.232	0.00238257	Replicating	Nfyb
239	1.49833e-11	0.324346	0.524	0.072	3.35806e-07	Replicating	Nfkbil1
240	5.0584e-09	0.324202	0.671	0.176	0.000113369	Replicating	1700123O20Rik
241	3.3396e-08	0.323694	0.537	0.136	0.000748471	Replicating	Rassf1
242	8.72692e-09	0.322849	0.549	0.128	0.000195588	Replicating	Mad2l1
243	6.9796e-07	0.322783	0.732	0.288	0.0156427	Replicating	Nedd4
244	1.11896e-10	0.322717	0.402	0.04	2.5078e-06	Replicating	Casc5
245	3.3684e-12	0.322309	0.537	0.072	7.54927e-08	Replicating	Tax1bp3
246	1.74588e-11	0.320353	0.366	0.016	3.91286e-07	Replicating	Cenpf
247	8.05941e-09	0.320276	0.463	0.088	0.000180627	Replicating	Xbp1
248	9.35591e-09	0.32018	0.646	0.176	0.000209685	Replicating	Pddc1
249	1.58259e-07	0.319739	0.598	0.184	0.00354691	Replicating	Atp13a3
250	6.22931e-09	0.319455	0.585	0.144	0.000139611	Replicating	Nabp2
251	1.41009e-10	0.318532	0.402	0.04	3.1603e-06	Replicating	Clspn
252	1.05328e-09	0.318468	0.585	0.128	2.36061e-05	Replicating	Hnrnpul1
253	5.87674e-08	0.317734	0.537	0.136	0.0013171	Replicating	Id2
254	1.53067e-10	0.315652	0.378	0.032	3.43054e-06	Replicating	Ccnb2
255	7.32621e-08	0.315431	0.646	0.192	0.00164195	Replicating	Derl2
256	1.38205e-11	0.315012	0.366	0.016	3.09746e-07	Replicating	Hist1h3a
257	9.45785e-11	0.314771	0.524	0.088	2.11969e-06	Replicating	Pole
258	8.29717e-08	0.313819	0.707	0.232	0.00185956	Replicating	Rpe
259	7.45237e-11	0.312187	0.488	0.064	1.67023e-06	Replicating	Ocel1
260	5.2678e-07	0.311815	0.683	0.24	0.0118062	Replicating	Tram1
261	7.8589e-07	0.311383	0.695	0.24	0.0176134	Replicating	Zfp207
262	2.72675e-08	0.311154	0.39	0.064	0.000611119	Replicating	Ddit4
263	2.35925e-11	0.310628	0.415	0.032	5.28755e-07	Replicating	Fam168a
264	1.55604e-07	0.310465	0.512	0.144	0.00348739	Replicating	Insig1
265	4.50109e-08	0.309357	0.61	0.168	0.00100878	Replicating	Atp6v0d1
266	2.10883e-06	0.309036	0.744	0.288	0.0472631	Replicating	Diablo
267	3.247e-13	0.30729	0.439	0.024	7.27717e-09	Replicating	2810006K23Rik
268	1.42701e-06	0.307047	0.756	0.28	0.0319821	Replicating	Serinc3
269	7.61792e-09	0.305914	0.488	0.104	0.000170733	Replicating	Tpm4
270	5.93436e-11	0.305829	0.524	0.08	1.33001e-06	Replicating	Sclt1
271	5.81275e-11	0.305734	0.524	0.08	1.30275e-06	Replicating	Blm
272	3.87143e-08	0.305625	0.463	0.096	0.000867665	Replicating	Taok3
273	5.03166e-09	0.305078	0.573	0.136	0.00011277	Replicating	Efr3a
274	5.92174e-11	0.304891	0.5	0.072	1.32718e-06	Replicating	Cby1
275	1.14456e-08	0.304495	0.561	0.136	0.000256518	Replicating	Dpysl2
276	7.15367e-07	0.304238	0.744	0.256	0.0160328	Replicating	Trim12c
277	2.0114e-10	0.30335	0.476	0.072	4.50794e-06	Replicating	Oxr1
278	1.28492e-13	0.303225	0.402	0.008	2.87977e-09	Replicating	Tpx2
279	8.63149e-10	0.302974	0.622	0.136	1.93449e-05	Replicating	Mapkapk2
280	1.78945e-08	0.30277	0.671	0.184	0.000401051	Replicating	Rad50
281	3.30641e-11	0.302489	0.427	0.04	7.41032e-07	Replicating	Stard3nl
282	1.44392e-06	0.301716	0.549	0.176	0.0323612	Replicating	Gm1673
283	4.46427e-07	0.301066	0.768	0.256	0.0100053	Replicating	Rpa2
284	3.51971e-08	0.300878	0.622	0.168	0.000788838	Replicating	Fbxo9
285	1.44913e-07	0.300306	0.585	0.168	0.00324779	Replicating	Prim2
286	1.90517e-08	0.300176	0.561	0.136	0.000426987	Replicating	Taf13
287	1.22561e-10	0.300153	0.537	0.088	2.74683e-06	Replicating	Chek1
288	7.37248e-08	0.299863	0.695	0.224	0.00165232	Replicating	Pts
289	3.72226e-11	0.29881	0.988	0.88	8.34232e-07	Replicating	mt-Nd3
290	2.74017e-08	0.297977	0.598	0.16	0.000614126	Replicating	Zcwpw1
291	7.96811e-07	0.297188	0.963	0.752	0.0178581	Replicating	Ndufa6
292	3.49197e-09	0.29687	0.537	0.112	7.8262e-05	Replicating	Pigf
293	7.86942e-11	0.29385	0.39	0.032	1.7637e-06	Replicating	Ncapg2
294	3.42265e-13	0.293314	0.39	0.008	7.67085e-09	Replicating	Melk
295	3.56163e-08	0.291174	0.671	0.184	0.000798232	Replicating	Gm5900
296	2.95303e-12	0.29104	0.439	0.032	6.61833e-08	Replicating	Asf1b
297	6.45187e-07	0.290747	0.707	0.232	0.0144599	Replicating	Cs
298	4.21534e-07	0.290324	0.646	0.2	0.00944742	Replicating	Psmc1
299	9.77544e-07	0.289976	0.622	0.208	0.0219087	Replicating	Oard1
300	1.34058e-08	0.289894	0.488	0.104	0.000300452	Replicating	Mnd1
301	8.69149e-07	0.288404	0.61	0.2	0.0194794	Replicating	Tlk1
302	6.8806e-08	0.288024	0.5	0.12	0.00154208	Replicating	Exoc4
303	3.88137e-08	0.286567	0.39	0.064	0.000869893	Replicating	Rasgrp2
304	1.1557e-07	0.28636	0.585	0.16	0.00259014	Replicating	Stat3
305	1.25064e-07	0.286185	0.622	0.176	0.00280293	Replicating	Rcor1
306	4.89261e-10	0.286019	0.476	0.072	1.09653e-05	Replicating	Mybl2
307	2.61205e-08	0.28563	0.549	0.136	0.000585412	Replicating	Trappc1
308	3.62119e-09	0.285543	0.537	0.112	8.11582e-05	Replicating	Nat9
309	5.62128e-07	0.285278	0.671	0.216	0.0125984	Replicating	Vps72
310	3.19477e-10	0.284965	0.439	0.056	7.16012e-06	Replicating	Fdft1
311	6.50855e-10	0.284212	0.476	0.072	1.4587e-05	Replicating	Aaas
312	3.15202e-11	0.283613	0.512	0.072	7.06431e-07	Replicating	Stx12
313	1.48765e-06	0.283054	0.585	0.192	0.0333412	Replicating	Emc2
314	3.1186e-07	0.282508	0.622	0.184	0.0069894	Replicating	Sat1
315	6.31135e-07	0.282327	0.549	0.168	0.014145	Replicating	Eid2
316	3.77206e-08	0.282229	0.549	0.136	0.000845393	Replicating	Baz2b
317	8.19683e-10	0.281473	0.427	0.056	1.83707e-05	Replicating	Gm17491
318	1.82523e-08	0.280854	0.537	0.128	0.00040907	Replicating	Wbp5
319	9.95036e-11	0.280494	0.476	0.064	2.23008e-06	Replicating	Esyt1
320	1.83865e-11	0.280145	0.366	0.016	4.12079e-07	Replicating	Bub1
321	2.60764e-09	0.279624	0.5	0.096	5.84424e-05	Replicating	Commd5
322	1.65043e-06	0.278802	0.683	0.248	0.0369895	Replicating	Phf6
323	5.16455e-07	0.278014	0.598	0.176	0.0115748	Replicating	Pdha1
324	3.54853e-07	0.277635	0.5	0.136	0.00795297	Replicating	Acot7
325	6.26795e-09	0.277634	0.476	0.088	0.000140477	Replicating	Ubr2
326	9.59277e-09	0.276935	0.537	0.12	0.000214993	Replicating	Chaf1a
327	1.21605e-06	0.276221	0.61	0.2	0.027254	Replicating	Stt3a
328	6.58067e-07	0.276167	0.585	0.176	0.0147486	Replicating	Trp53i11
329	5.04601e-09	0.27525	0.488	0.088	0.000113091	Replicating	Mvk
330	1.59625e-06	0.274414	0.634	0.216	0.0357751	Replicating	5031425E22Rik
331	1.17481e-06	0.274092	0.732	0.248	0.0263298	Replicating	Lsm14a
332	4.04993e-07	0.273745	0.585	0.168	0.00907671	Replicating	Max
333	3.52946e-08	0.273377	0.524	0.128	0.000791022	Replicating	Rnf113a2
334	2.32184e-08	0.272317	0.561	0.128	0.00052037	Replicating	E430025E21Rik
335	9.80103e-11	0.2723	0.415	0.04	2.19661e-06	Replicating	Trip13
336	1.14235e-09	0.271307	0.317	0.016	2.56023e-05	Replicating	Lss
337	5.40164e-08	0.270579	0.573	0.152	0.00121062	Replicating	Pak4
338	8.86238e-08	0.270515	0.573	0.152	0.00198624	Replicating	Pold1
339	2.10016e-08	0.268933	0.512	0.112	0.000470688	Replicating	Cyb5r4
340	1.4663e-06	0.268459	0.72	0.248	0.0328627	Replicating	Hint2
341	1.0882e-09	0.268393	0.268	0	2.43887e-05	Replicating	Hist1h2bj
342	9.18565e-09	0.267892	0.488	0.096	0.000205869	Replicating	Rad18
343	1.2464e-07	0.267105	0.524	0.128	0.00279343	Replicating	Atm
344	6.42005e-07	0.266746	1	0.848	0.0143886	Replicating	Arf5
345	2.5476e-07	0.266636	0.341	0.056	0.00570968	Replicating	Galnt6
346	4.68567e-11	0.266488	0.427	0.04	1.05015e-06	Replicating	Blvra
347	1.28533e-10	0.265464	0.476	0.064	2.88068e-06	Replicating	Chp1
348	2.39694e-07	0.2653	0.585	0.168	0.00537203	Replicating	Zbtb1
349	3.73274e-08	0.264454	0.39	0.064	0.000836581	Replicating	Hsd17b7
350	1.31265e-12	0.263875	0.976	0.928	2.94191e-08	Replicating	Txn1
351	7.8289e-09	0.263742	0.378	0.048	0.000175461	Replicating	Brca1
352	1.06584e-12	0.263677	0.402	0.016	2.38875e-08	Replicating	Mcm10
353	3.75299e-07	0.26345	0.634	0.192	0.00841119	Replicating	Cyhr1
354	1.96809e-07	0.263364	0.561	0.152	0.00441089	Replicating	Cntrl
355	6.02878e-08	0.263114	0.634	0.168	0.00135117	Replicating	Cltc
356	4.52578e-08	0.262216	0.573	0.144	0.00101432	Replicating	Lypla1
357	1.52209e-17	0.261041	1	0.96	3.41131e-13	Replicating	mt-Nd4
358	1.3934e-10	0.260875	0.366	0.024	3.12288e-06	Replicating	Diap3
359	9.1401e-09	0.260242	0.415	0.064	0.000204848	Replicating	Gnptg
360	3.94138e-08	0.259931	0.463	0.096	0.000883341	Replicating	Fam220a
361	1.71324e-06	0.259479	0.683	0.232	0.0383972	Replicating	Unc50
362	3.90347e-07	0.259434	0.512	0.136	0.00874846	Replicating	Hipk1
363	1.27546e-08	0.258635	0.427	0.072	0.000285856	Replicating	Stau1
364	9.32433e-09	0.258571	0.415	0.064	0.000208977	Replicating	Hdac3
365	1.67525e-07	0.258081	0.585	0.16	0.00375456	Replicating	Npepps
366	1.12908e-09	0.257929	0.341	0.024	2.53049e-05	Replicating	Mns1
367	6.85591e-11	0.257899	0.354	0.016	1.53655e-06	Replicating	Dnajc4
368	6.23181e-10	0.257341	0.451	0.064	1.39667e-05	Replicating	Spc25
369	9.31668e-10	0.257317	0.366	0.032	2.08805e-05	Replicating	Knstrn
370	4.36231e-10	0.257133	0.537	0.096	9.77681e-06	Replicating	Gpn3
371	2.2424e-11	0.256984	0.341	0.008	5.02566e-07	Replicating	Esco2
372	2.5663e-09	0.256548	0.366	0.04	5.75158e-05	Replicating	Pxmp2
373	2.63114e-09	0.256296	0.354	0.032	5.89691e-05	Replicating	2310010J17Rik
374	3.7946e-10	0.256153	0.439	0.056	8.50446e-06	Replicating	Ube4a
375	6.01533e-09	0.255913	0.402	0.056	0.000134816	Replicating	Ninj1
376	2.0893e-06	0.255612	0.439	0.12	0.0468254	Replicating	Casp7
377	1.14614e-07	0.255464	0.476	0.112	0.00256874	Replicating	Cdk17
378	4.96638e-07	0.255376	0.573	0.168	0.0111307	Replicating	Ccdc167
379	9.91613e-08	0.255175	0.524	0.128	0.0022224	Replicating	Ubr7
380	1.43334e-07	0.254881	0.622	0.176	0.00321239	Replicating	Mphosph8
381	3.74109e-07	0.254277	0.463	0.112	0.00838452	Replicating	3110040N11Rik
382	2.13855e-07	0.254206	0.61	0.168	0.00479292	Replicating	Fibp
383	2.56937e-11	0.254007	0.39	0.024	5.75846e-07	Replicating	Cdca5
384	2.20159e-07	0.253595	0.5	0.128	0.00493421	Replicating	Txndc11
385	5.23664e-07	0.253493	0.537	0.152	0.0117364	Replicating	Pgd
386	4.1408e-10	0.253381	0.28	0	9.28036e-06	Replicating	Fam46a
387	1.07476e-06	0.253349	0.524	0.152	0.0240875	Replicating	Cenpb
388	9.88678e-09	0.252997	0.488	0.096	0.000221583	Replicating	Adam10
389	8.27673e-09	0.252913	0.451	0.08	0.000185498	Replicating	Mis18a
390	4.1408e-10	0.252588	0.28	0	9.28036e-06	Replicating	Hist1h4i
391	2.23012e-08	0.251798	0.439	0.08	0.000499815	Replicating	Nup37
392	9.96103e-07	0.251494	0.549	0.16	0.0223247	Replicating	Gsk3a
393	4.41162e-09	0.250868	0.402	0.056	9.88731e-05	Replicating	Fads1
394	1.9673e-07	0.250861	0.549	0.144	0.00440912	Replicating	Zmat5
395	2.03851e-08	0.250504	0.366	0.048	0.000456871	Replicating	Rnh1
396	2.33324e-07	0.725119	0.575	0.24	0.00522926	Un-Infected	Gmfg
397	2.00318e-06	0.544391	0.775	0.617	0.0448952	Un-Infected	Ccr9
398	8.25942e-07	0.414413	0.925	0.934	0.018511	Un-Infected	Ifi27l2a
