# Supplementary material for: Transcriptomic profiling of thymic dysregulation and viral tropism after neonatal roseolovirus infection
Source: Front Immunol. 2024 Jun 4;15:1375508. doi: 10.3389/fimmu.2024.1375508 (PMC11183875; doi:10.3389/fimmu.2024.1375508)
Supplement: Supplementary file 5 [file Table_5.xlsx]

## Sheet: (Cluster)All.mTEC.markers
	p_val	avg_log2FC	pct.1	pct.2	p_val_adj	cluster	gene
Lman2	7.53288e-08	0.326743	0.051	0.469	0.00168827	0	Lman2
Actr10	1.99441e-07	0.349835	0.051	0.45	0.00446988	0	Actr10
Tmem50a	2.68356e-07	0.354704	0.068	0.48	0.0060144	0	Tmem50a
Srrm1	2.70788e-07	0.311512	0.068	0.48	0.00606889	0	Srrm1
Sarnp	3.26592e-07	0.405699	0.068	0.476	0.00731958	0	Sarnp
Tmem134	3.37612e-07	0.308595	0.085	0.509	0.00756656	0	Tmem134
Ppdpf	3.70818e-07	0.298716	0.034	0.402	0.00831078	0	Ppdpf
Ppp1r11	3.9112e-07	0.288383	0.102	0.539	0.00876579	0	Ppp1r11
Wdr1	4.4288e-07	0.361181	0.068	0.469	0.00992584	0	Wdr1
Ndufa5	4.63084e-07	0.371408	0.102	0.535	0.0103786	0	Ndufa5
Papola	5.04122e-07	0.366755	0.051	0.432	0.0112984	0	Papola
Manbal	5.70287e-07	0.386062	0.034	0.395	0.0127813	0	Manbal
Higd2a	6.68514e-07	0.321042	0.068	0.461	0.0149827	0	Higd2a
Tmem208	6.83241e-07	0.338091	0.034	0.391	0.0153128	0	Tmem208
Cdc37	7.5071e-07	0.421499	0.068	0.458	0.0168249	0	Cdc37
Lsm6	7.69546e-07	0.570174	0.051	0.424	0.0172471	0	Lsm6
N4bp1	8.25347e-07	0.381323	0.034	0.387	0.0184977	0	N4bp1
D8Ertd738e	9.67552e-07	0.413618	0.102	0.524	0.0216848	0	D8Ertd738e
Nub1	1.00516e-06	0.35726	0.034	0.384	0.0225277	0	Nub1
Luc7l3	1.00516e-06	0.298536	0.034	0.384	0.0225277	0	Luc7l3
Cggbp1	1.03043e-06	0.333821	0.085	0.487	0.0230941	0	Cggbp1
Tmem160	1.27883e-06	0.316463	0.085	0.483	0.0286612	0	Tmem160
Churc1	1.67116e-06	0.27909	0.085	0.476	0.0374539	0	Churc1
Cdc42se1	1.67838e-06	0.260549	0.068	0.443	0.0376159	0	Cdc42se1
Cers2	1.75455e-06	0.317328	0.034	0.373	0.0393229	0	Cers2
Ssu72	1.75787e-06	0.691191	0.085	0.476	0.0393974	0	Ssu72
Vps4b	1.87225e-06	0.320493	0.051	0.406	0.0419609	0	Vps4b
Tmem128	2.08901e-06	0.279104	0.034	0.369	0.0468189	0	Tmem128
Srsf2	2.09821e-06	0.272878	0.136	0.576	0.0470252	0	Srsf2
Emc7	2.09906e-06	0.41843	0.068	0.439	0.047044	0	Emc7
Pmpcb	2.10807e-06	0.569406	0.034	0.369	0.0472461	0	Pmpcb
Psmd9	2.10807e-06	0.378975	0.034	0.369	0.0472461	0	Psmd9
Eif4a3	2.32585e-06	0.303755	0.068	0.435	0.0521271	0	Eif4a3
Sys1	2.34051e-06	0.479935	0.102	0.506	0.0524556	0	Sys1
Pgd	2.50738e-06	0.461164	0.034	0.365	0.0561954	0	Pgd
Adh5	2.51171e-06	0.650663	0.068	0.435	0.0562924	0	Adh5
Gm7536	2.51171e-06	0.410444	0.068	0.435	0.0562924	0	Gm7536
Cdc42se2	2.53017e-06	0.317976	0.034	0.365	0.0567062	0	Cdc42se2
Ilkap	2.6902e-06	0.405402	0.051	0.399	0.0602929	0	Ilkap
Rtn3	2.76174e-06	0.427784	0.051	0.399	0.0618962	0	Rtn3
Pdcl3	2.82882e-06	0.417742	0.068	0.432	0.0633996	0	Pdcl3
Tsc22d4	2.92072e-06	0.300443	0.085	0.465	0.0654591	0	Tsc22d4
Cd2ap	3.03362e-06	0.457094	0.034	0.362	0.0679895	0	Cd2ap
Naa50	3.21959e-06	0.345298	0.051	0.395	0.0721575	0	Naa50
Ube2d2a	3.31806e-06	0.401521	0.119	0.531	0.0743644	0	Ube2d2a
Nfkb1	3.55446e-06	0.618654	0.068	0.428	0.0796625	0	Nfkb1
Cmc1	3.58461e-06	0.656041	0.068	0.428	0.0803384	0	Cmc1
Bccip	3.60101e-06	0.421986	0.034	0.358	0.0807058	0	Bccip
Med21	4.16885e-06	0.296324	0.068	0.424	0.0934323	0	Med21
Psmd4	4.25927e-06	0.421194	0.119	0.528	0.0954588	0	Psmd4
Ube2k	4.27539e-06	0.403933	0.068	0.424	0.09582	0	Ube2k
Ndufa1	4.29303e-06	0.333957	0.119	0.528	0.0962153	0	Ndufa1
Ccar1	4.34746e-06	0.554179	0.034	0.354	0.0974354	0	Ccar1
Smim14	4.59679e-06	0.551052	0.051	0.387	0.103023	0	Smim14
Zcchc7	4.62475e-06	0.318499	0.017	0.317	0.10365	0	Zcchc7
Dazap1	4.64513e-06	0.302153	0.068	0.421	0.104107	0	Dazap1
Dnajc5	4.67685e-06	0.5576	0.051	0.387	0.104818	0	Dnajc5
Ddx24	4.68652e-06	0.745841	0.085	0.458	0.105034	0	Ddx24
Smchd1	4.71738e-06	0.463394	0.051	0.387	0.105726	0	Smchd1
Cfdp1	4.72378e-06	0.305744	0.068	0.421	0.105869	0	Cfdp1
Dpm1	4.75825e-06	0.520868	0.051	0.387	0.106642	0	Dpm1
Ssr1	4.79945e-06	0.267137	0.051	0.387	0.107565	0	Ssr1
Iscu	4.88495e-06	0.282794	0.068	0.421	0.109481	0	Iscu
Snrnp27	4.88525e-06	0.385036	0.102	0.487	0.109488	0	Snrnp27
Polr2c	4.96749e-06	0.412173	0.068	0.421	0.111331	0	Polr2c
Canx	5.05046e-06	0.452709	0.085	0.454	0.113191	0	Canx
Tprgl	5.05137e-06	0.547493	0.068	0.421	0.113211	0	Tprgl
Ubl4	5.10471e-06	0.390365	0.034	0.351	0.114407	0	Ubl4
Osgep	5.19644e-06	0.856558	0.034	0.351	0.116463	0	Osgep
4933426M11Rik	5.19644e-06	0.302827	0.034	0.351	0.116463	0	4933426M11Rik
Osbpl9	5.19644e-06	0.25727	0.034	0.351	0.116463	0	Osbpl9
Cct7	5.32023e-06	0.558341	0.102	0.491	0.119237	0	Cct7
Dazap2	5.43533e-06	0.385188	0.085	0.454	0.121817	0	Dazap2
Rbm7	5.62722e-06	0.622999	0.051	0.384	0.126117	0	Rbm7
Cpsf6	5.72468e-06	0.640816	0.051	0.384	0.128302	0	Cpsf6
Rdx	5.72468e-06	0.590273	0.051	0.384	0.128302	0	Rdx
Krcc1	5.76673e-06	0.390553	0.068	0.417	0.129244	0	Krcc1
Gipc1	6.11311e-06	0.657956	0.068	0.417	0.137007	0	Gipc1
Rpn1	6.15011e-06	0.677347	0.034	0.347	0.137836	0	Rpn1
Gmppb	6.60983e-06	0.305931	0.017	0.31	0.14814	0	Gmppb
Med7	6.60983e-06	0.285394	0.017	0.31	0.14814	0	Med7
Ctbp1	6.70557e-06	0.430444	0.051	0.38	0.150285	0	Ctbp1
Sar1a	6.74472e-06	0.275727	0.068	0.413	0.151163	0	Sar1a
Gtf2a2	7.08912e-06	0.53699	0.068	0.413	0.158881	0	Gtf2a2
Scamp2	7.20798e-06	0.286807	0.034	0.343	0.161545	0	Scamp2
Ergic3	7.27197e-06	0.627726	0.034	0.343	0.162979	0	Ergic3
Stx5a	7.27197e-06	0.316201	0.034	0.343	0.162979	0	Stx5a
Ubald2	7.29227e-06	0.372105	0.085	0.446	0.163434	0	Ubald2
Ogdh	7.40158e-06	0.647614	0.034	0.343	0.165884	0	Ogdh
Gtl3	7.40158e-06	0.431892	0.034	0.343	0.165884	0	Gtl3
Atp2a2	7.40158e-06	0.374491	0.034	0.343	0.165884	0	Atp2a2
Syf2	7.48202e-06	0.326457	0.102	0.48	0.167687	0	Syf2
Eif4e2	7.58386e-06	0.285993	0.119	0.513	0.16997	0	Eif4e2
Abi1	7.71493e-06	0.263999	0.051	0.376	0.172907	0	Abi1
Irf9	7.84753e-06	0.43596	0.051	0.376	0.175879	0	Irf9
Stk24	7.89049e-06	0.384892	0.017	0.306	0.176842	0	Stk24
Zcrb1	7.90701e-06	0.655857	0.102	0.48	0.177212	0	Zcrb1
Sin3b	7.93232e-06	0.38665	0.136	0.546	0.177779	0	Sin3b
Lcp1	8.01292e-06	0.439127	0.068	0.41	0.179586	0	Lcp1
Akirin1	8.05052e-06	0.613521	0.051	0.376	0.180428	0	Akirin1
Rab14	8.0685e-06	0.648506	0.119	0.513	0.180831	0	Rab14
Mpp6	8.11929e-06	0.479575	0.051	0.376	0.18197	0	Mpp6
Rpn2	8.35082e-06	0.389234	0.068	0.41	0.187159	0	Rpn2
Brd2	8.50401e-06	0.266754	0.085	0.443	0.190592	0	Brd2
Snap23	8.56006e-06	0.463807	0.068	0.41	0.191848	0	Snap23
Supt4a	8.62187e-06	0.576765	0.102	0.48	0.193233	0	Supt4a
Mafg	8.66639e-06	0.345769	0.034	0.339	0.194231	0	Mafg
Cisd2	8.84684e-06	0.769004	0.068	0.41	0.198275	0	Cisd2
Ndufb2	8.90012e-06	0.431225	0.119	0.506	0.199469	0	Ndufb2
Ndufa7	9.19409e-06	0.385817	0.136	0.542	0.206058	0	Ndufa7
Rragc	9.25399e-06	0.368121	0.051	0.373	0.2074	0	Rragc
Vta1	9.28923e-06	0.648052	0.085	0.443	0.20819	0	Vta1
Wtap	9.33283e-06	0.354218	0.051	0.373	0.209167	0	Wtap
Nus1	9.41015e-06	0.412517	0.017	0.303	0.2109	0	Nus1
Ppil2	9.41015e-06	0.332783	0.017	0.303	0.2109	0	Ppil2
Ifi35	9.74971e-06	0.299485	0.136	0.535	0.218511	0	Ifi35
Fgfr1op2	9.90858e-06	0.638222	0.068	0.406	0.222071	0	Fgfr1op2
Chchd1	9.96896e-06	0.352077	0.102	0.472	0.223424	0	Chchd1
Mrps18a	1.00726e-05	0.316128	0.068	0.406	0.225748	0	Mrps18a
Mpc2	1.01455e-05	0.382262	0.119	0.506	0.22738	0	Mpc2
Tm9sf3	1.01556e-05	0.566584	0.068	0.406	0.227608	0	Tm9sf3
Tmod3	1.04087e-05	0.363649	0.034	0.336	0.23328	0	Tmod3
Bet1	1.04087e-05	0.332184	0.034	0.336	0.23328	0	Bet1
Bcap31	1.06474e-05	0.53741	0.085	0.439	0.238628	0	Bcap31
Sgta	1.12766e-05	0.532129	0.051	0.369	0.252731	0	Sgta
Hadhb	1.13721e-05	0.652163	0.051	0.369	0.254871	0	Hadhb
Aamp	1.17188e-05	0.674803	0.085	0.435	0.262643	0	Aamp
Psma1	1.20078e-05	0.368661	0.136	0.539	0.269119	0	Psma1
Ap1s1	1.20361e-05	0.742912	0.068	0.402	0.269752	0	Ap1s1
Snrpg	1.20974e-05	0.82233	0.119	0.506	0.271126	0	Snrpg
Cab39	1.24881e-05	0.571519	0.034	0.332	0.279882	0	Cab39
0610007P14Rik	1.24881e-05	0.29903	0.034	0.332	0.279882	0	0610007P14Rik
Dph3	1.28918e-05	0.532587	0.085	0.435	0.288931	0	Dph3
Metap2	1.29898e-05	0.425647	0.119	0.502	0.291128	0	Metap2
Smap2	1.32707e-05	0.571234	0.051	0.365	0.297422	0	Smap2
Dcps	1.33454e-05	0.318722	0.017	0.295	0.299097	0	Dcps
Laptm4a	1.34931e-05	0.390888	0.119	0.502	0.302406	0	Laptm4a
Psmc6	1.35498e-05	0.300736	0.102	0.465	0.303677	0	Psmc6
Ralbp1	1.35713e-05	0.425993	0.068	0.399	0.30416	0	Ralbp1
Dnajc15	1.36091e-05	0.929224	0.051	0.365	0.305006	0	Dnajc15
D17Wsu104e	1.42499e-05	0.603818	0.068	0.399	0.319368	0	D17Wsu104e
Pbdc1	1.45819e-05	0.588588	0.034	0.328	0.32681	0	Pbdc1
Rnf187	1.47201e-05	0.510581	0.068	0.399	0.329906	0	Rnf187
Idnk	1.47508e-05	0.532436	0.085	0.432	0.330595	0	Idnk
Mrps24	1.48146e-05	0.275242	0.119	0.498	0.332026	0	Mrps24
Vimp	1.49857e-05	0.340187	0.085	0.432	0.33586	0	Vimp
2700060E02Rik	1.49944e-05	0.252227	0.153	0.568	0.336054	0	2700060E02Rik
Rpl27-ps3	1.53439e-05	0.278848	0.051	0.362	0.343888	0	Rpl27-ps3
Ctcf	1.56028e-05	0.289721	0.051	0.362	0.34969	0	Ctcf
Pold4	1.56692e-05	0.429605	0.068	0.395	0.351177	0	Pold4
Ccdc174	1.58702e-05	0.404328	0.017	0.292	0.355682	0	Ccdc174
2610507B11Rik	1.58702e-05	0.358782	0.017	0.292	0.355682	0	2610507B11Rik
Noc2l	1.58702e-05	0.332077	0.017	0.292	0.355682	0	Noc2l
Lpcat3	1.58702e-05	0.266452	0.017	0.292	0.355682	0	Lpcat3
Yif1b	1.61331e-05	0.63213	0.051	0.362	0.361575	0	Yif1b
Tmem147	1.61331e-05	0.611719	0.051	0.362	0.361575	0	Tmem147
Arf6	1.6458e-05	0.351606	0.102	0.461	0.368857	0	Arf6
Ppp2cb	1.65831e-05	0.437316	0.068	0.395	0.371661	0	Ppp2cb
Pum1	1.73097e-05	0.334167	0.034	0.325	0.387944	0	Pum1
Ube2r2	1.75414e-05	0.642181	0.085	0.428	0.393139	0	Ube2r2
Hibadh	1.76118e-05	0.581098	0.034	0.325	0.394717	0	Hibadh
Camk2d	1.76118e-05	0.344559	0.034	0.325	0.394717	0	Camk2d
Arl8a	1.76118e-05	0.316593	0.034	0.325	0.394717	0	Arl8a
Ccdc12	1.81873e-05	0.672728	0.102	0.461	0.407613	0	Ccdc12
Pop7	1.83277e-05	0.416709	0.051	0.358	0.410761	0	Pop7
Rars	1.84809e-05	0.374249	0.051	0.358	0.414195	0	Rars
Spcs1	1.87533e-05	0.565988	0.102	0.461	0.420298	0	Spcs1
Cyc1	1.8775e-05	0.409973	0.102	0.458	0.420786	0	Cyc1
Ptpmt1	1.8791e-05	0.578275	0.051	0.358	0.421145	0	Ptpmt1
Cog8	1.88549e-05	0.30729	0.017	0.288	0.422575	0	Cog8
Mrps35	1.88549e-05	0.27573	0.017	0.288	0.422575	0	Mrps35
Surf4	1.92815e-05	0.476676	0.068	0.391	0.432138	0	Surf4
Psmd2	2.00375e-05	0.452483	0.085	0.424	0.44908	0	Psmd2
Ptbp1	2.03982e-05	1.12887	0.068	0.391	0.457164	0	Ptbp1
Kdm2a	2.05278e-05	0.39946	0.034	0.321	0.460069	0	Kdm2a
Vdac3	2.05815e-05	0.409443	0.102	0.458	0.461272	0	Vdac3
Dnajc7	2.06743e-05	0.645883	0.085	0.424	0.463351	0	Dnajc7
Atp6v1f	2.08567e-05	0.608279	0.169	0.598	0.46744	0	Atp6v1f
Mrps18c	2.0956e-05	0.59162	0.119	0.491	0.469665	0	Mrps18c
Eif3g	2.13303e-05	0.738063	0.085	0.424	0.478054	0	Eif3g
Dnajc2	2.15183e-05	0.436155	0.068	0.387	0.482269	0	Dnajc2
Map1lc3b	2.17559e-05	0.377821	0.186	0.616	0.487592	0	Map1lc3b
Ccdc59	2.22206e-05	0.259684	0.068	0.387	0.498008	0	Ccdc59
Dynlt1f	2.22334e-05	0.453595	0.051	0.354	0.498295	0	Dynlt1f
Rfc1	2.238e-05	0.634204	0.017	0.284	0.501581	0	Rfc1
3830406C13Rik	2.238e-05	0.355289	0.017	0.284	0.501581	0	3830406C13Rik
Whsc1	2.238e-05	0.252855	0.017	0.284	0.501581	0	Whsc1
Glrx2	2.25175e-05	0.36456	0.085	0.421	0.504662	0	Glrx2
Sfi1	2.26705e-05	0.575783	0.068	0.387	0.50809	0	Sfi1
Tmed9	2.27248e-05	0.565248	0.102	0.458	0.509307	0	Tmed9
Malsu1	2.3691e-05	0.578655	0.068	0.387	0.530963	0	Malsu1
Imp4	2.45305e-05	0.420279	0.034	0.317	0.549778	0	Imp4
Emc3	2.45305e-05	0.34897	0.034	0.317	0.549778	0	Emc3
Mrpl23	2.47334e-05	0.555266	0.102	0.454	0.554325	0	Mrpl23
Me2	2.47419e-05	0.588139	0.034	0.317	0.554515	0	Me2
Gadd45gip1	2.47419e-05	0.441865	0.034	0.317	0.554515	0	Gadd45gip1
Ndufs3	2.49152e-05	0.558748	0.085	0.421	0.5584	0	Ndufs3
Hypk	2.51114e-05	0.564824	0.102	0.454	0.562797	0	Hypk
Anxa1	2.5596e-05	0.435464	0.068	0.376	0.573657	0	Anxa1
Ythdf1	2.58506e-05	0.360954	0.051	0.351	0.579364	0	Ythdf1
Ergic2	2.60646e-05	0.575042	0.051	0.351	0.58416	0	Ergic2
Rpp21	2.60646e-05	0.573537	0.051	0.351	0.58416	0	Rpp21
Lman1	2.64977e-05	0.535866	0.051	0.351	0.593866	0	Lman1
Cep83	2.65397e-05	0.316754	0.017	0.28	0.594809	0	Cep83
Asna1	2.65397e-05	0.259689	0.017	0.28	0.594809	0	Asna1
Selt	2.67168e-05	0.847318	0.051	0.351	0.598777	0	Selt
Azi2	2.67168e-05	0.788262	0.051	0.351	0.598777	0	Azi2
Max	2.68423e-05	0.439852	0.068	0.384	0.60159	0	Max
Tardbp	2.77114e-05	0.775197	0.068	0.384	0.621067	0	Tardbp
Emc8	2.89753e-05	0.270645	0.068	0.38	0.649395	0	Emc8
Twf2	2.89753e-05	0.259177	0.068	0.38	0.649395	0	Twf2
Bag6	2.92835e-05	0.480495	0.034	0.314	0.656302	0	Bag6
Ascc3	2.92835e-05	0.45889	0.034	0.314	0.656302	0	Ascc3
Mrpl4	3.01515e-05	0.307644	0.068	0.38	0.675755	0	Mrpl4
Apip	3.05282e-05	0.749653	0.051	0.347	0.684199	0	Apip
Tapbpl	3.07798e-05	0.460509	0.051	0.347	0.689836	0	Tapbpl
Mrpl32	3.10548e-05	0.7067	0.102	0.45	0.696001	0	Mrpl32
Stx8	3.13729e-05	0.579126	0.068	0.38	0.70313	0	Stx8
Dda1	3.13729e-05	0.42463	0.068	0.38	0.70313	0	Dda1
Exoc5	3.14438e-05	0.311017	0.017	0.277	0.704719	0	Exoc5
Pxk	3.14438e-05	0.301265	0.017	0.277	0.704719	0	Pxk
Mdh1	3.35004e-05	0.279691	0.136	0.513	0.750811	0	Mdh1
Atf1	3.40417e-05	0.254708	0.034	0.31	0.762942	0	Atf1
Srsf5	3.43945e-05	0.335142	0.186	0.616	0.770848	0	Srsf5
Timm44	3.46259e-05	0.520402	0.034	0.31	0.776037	0	Timm44
Tkt	3.50889e-05	0.710835	0.085	0.413	0.786413	0	Tkt
Knop1	3.6017e-05	0.615795	0.051	0.343	0.807212	0	Knop1
Mrpl42	3.62898e-05	0.473418	0.085	0.41	0.813327	0	Mrpl42
Aup1	3.69247e-05	0.543901	0.068	0.376	0.827555	0	Aup1
Ruvbl1	3.72121e-05	0.762561	0.051	0.343	0.833999	0	Ruvbl1
Snx10	3.72121e-05	0.256002	0.051	0.343	0.833999	0	Snx10
Nek7	3.72202e-05	1.19941	0.017	0.273	0.83418	0	Nek7
Jarid2	3.72202e-05	0.62544	0.017	0.273	0.83418	0	Jarid2
Sec23b	3.72202e-05	0.436656	0.017	0.273	0.83418	0	Sec23b
Golph3	3.72202e-05	0.32667	0.017	0.273	0.83418	0	Golph3
Upf2	3.72202e-05	0.259273	0.017	0.273	0.83418	0	Upf2
Rab9	3.7809e-05	0.721005	0.068	0.376	0.847375	0	Rab9
Napa	3.7809e-05	0.498792	0.068	0.376	0.847375	0	Napa
Qk	3.79991e-05	0.479172	0.085	0.41	0.851637	0	Qk
Srsf11	3.79991e-05	0.27422	0.085	0.41	0.851637	0	Srsf11
Fkbp4	3.87134e-05	0.554885	0.068	0.376	0.867644	0	Fkbp4
Tomm6	3.95408e-05	0.283532	0.034	0.306	0.886189	0	Tomm6
Nol7	3.98092e-05	0.485537	0.136	0.513	0.892204	0	Nol7
Dnajc8	4.04223e-05	0.300321	0.102	0.443	0.905945	0	Dnajc8
Amfr	4.05595e-05	0.437703	0.034	0.306	0.909019	0	Amfr
2410127L17Rik	4.09045e-05	0.35254	0.034	0.306	0.916753	0	2410127L17Rik
Ppp1cc	4.13358e-05	0.628777	0.102	0.443	0.926419	0	Ppp1cc
Rae1	4.17663e-05	0.264212	0.051	0.339	0.936066	0	Rae1
Ddt	4.19255e-05	0.660526	0.085	0.406	0.939634	0	Ddt
Hprt	4.21405e-05	0.333989	0.119	0.472	0.944452	0	Hprt
Dnttip2	4.24512e-05	0.528054	0.051	0.339	0.951416	0	Dnttip2
Copz1	4.27386e-05	0.474943	0.068	0.373	0.957858	0	Copz1
Rps12-ps3	4.27976e-05	0.34463	0.051	0.339	0.95918	0	Rps12-ps3
Ostc	4.3013e-05	0.666217	0.119	0.476	0.964006	0	Ostc
Kxd1	4.37576e-05	0.280871	0.068	0.373	0.980696	0	Kxd1
Zfp644	4.3853e-05	0.821601	0.051	0.339	0.982834	0	Zfp644
Ptplb	4.40182e-05	0.523805	0.017	0.269	0.986536	0	Ptplb
Aga	4.40182e-05	0.347997	0.017	0.269	0.986536	0	Aga
Plbd2	4.40182e-05	0.345246	0.017	0.269	0.986536	0	Plbd2
Tpp2	4.40182e-05	0.263747	0.017	0.269	0.986536	0	Tpp2
Gsk3b	4.47997e-05	0.645099	0.068	0.373	1	0	Gsk3b
Lsm4	4.53238e-05	0.291257	0.119	0.472	1	0	Lsm4
Atp2b1	4.62257e-05	0.844629	0.068	0.373	1	0	Atp2b1
Btf3l4	4.70033e-05	0.610929	0.085	0.406	1	0	Btf3l4
Mrpl43	4.72757e-05	0.917786	0.102	0.439	1	0	Mrpl43
Hsbp1	4.73268e-05	0.831309	0.153	0.535	1	0	Hsbp1
Rrp15	4.74687e-05	0.291636	0.034	0.303	1	0	Rrp15
Capzb	4.75105e-05	0.437608	0.169	0.568	1	0	Capzb
Clpx	4.7871e-05	0.40821	0.034	0.303	1	0	Clpx
Lcp2	4.7871e-05	0.251086	0.034	0.303	1	0	Lcp2
Alkbh5	4.82765e-05	0.526883	0.034	0.303	1	0	Alkbh5
Tnrc6b	4.82765e-05	0.403215	0.034	0.303	1	0	Tnrc6b
Pcmtd1	4.82765e-05	0.352815	0.034	0.303	1	0	Pcmtd1
Gna13	4.83379e-05	0.713934	0.102	0.439	1	0	Gna13
Commd3	4.83948e-05	0.34094	0.085	0.402	1	0	Commd3
Carhsp1	4.91839e-05	0.547965	0.051	0.336	1	0	Carhsp1
Brix1	4.95836e-05	0.536371	0.051	0.336	1	0	Brix1
Oat	4.99865e-05	0.723376	0.051	0.336	1	0	Oat
Mcur1	4.99865e-05	0.514947	0.051	0.336	1	0	Mcur1
Immp1l	5.08015e-05	0.639559	0.051	0.336	1	0	Immp1l
Acaa2	5.12137e-05	0.607573	0.051	0.336	1	0	Acaa2
Atp6v1d	5.14268e-05	0.584736	0.085	0.402	1	0	Atp6v1d
Fkbp8	5.17461e-05	0.363918	0.136	0.502	1	0	Fkbp8
Rsrc1	5.20113e-05	0.426852	0.017	0.266	1	0	Rsrc1
Btbd9	5.20113e-05	0.422091	0.017	0.266	1	0	Btbd9
Ap1m1	5.20113e-05	0.376519	0.017	0.266	1	0	Ap1m1
Qdpr	5.20113e-05	0.340864	0.017	0.266	1	0	Qdpr
Rmdn3	5.20113e-05	0.29269	0.017	0.266	1	0	Rmdn3
Wdr43	5.22049e-05	0.634903	0.068	0.369	1	0	Wdr43
Uchl5	5.30256e-05	0.595333	0.068	0.369	1	0	Uchl5
Litaf	5.32713e-05	0.527591	0.119	0.465	1	0	Litaf
Rala	5.32713e-05	0.251283	0.119	0.465	1	0	Rala
Srp19	5.44259e-05	0.811074	0.102	0.435	1	0	Srp19
Timm10b	5.51537e-05	0.581952	0.136	0.502	1	0	Timm10b
Tmem14c	5.54433e-05	0.642766	0.136	0.506	1	0	Tmem14c
Rab2a	5.58549e-05	0.383412	0.153	0.531	1	0	Rab2a
Stk40	5.59757e-05	0.379774	0.034	0.299	1	0	Stk40
Agfg1	5.69242e-05	0.523116	0.034	0.299	1	0	Agfg1
Ndufa10	5.80283e-05	0.647771	0.119	0.469	1	0	Ndufa10
Prpf38a	5.97437e-05	0.458392	0.085	0.399	1	0	Prpf38a
St13	5.97902e-05	0.506519	0.119	0.465	1	0	St13
Mapre1	6.05504e-05	0.518074	0.136	0.498	1	0	Mapre1
Gltp	6.07789e-05	0.461892	0.068	0.365	1	0	Gltp
Afg3l1	6.14016e-05	0.433773	0.017	0.262	1	0	Afg3l1
Cnot11	6.14016e-05	0.406321	0.017	0.262	1	0	Cnot11
Sumo3	6.16912e-05	0.722559	0.102	0.432	1	0	Sumo3
Yme1l1	6.22104e-05	0.618999	0.068	0.365	1	0	Yme1l1
Nap1l1	6.24242e-05	0.295862	0.119	0.465	1	0	Nap1l1
Mrps7	6.26034e-05	0.554408	0.102	0.432	1	0	Mrps7
Ndufv2	6.30584e-05	0.86007	0.136	0.502	1	0	Ndufv2
Tmbim4	6.35284e-05	0.483161	0.102	0.432	1	0	Tmbim4
S100a13	6.38382e-05	0.572274	0.119	0.461	1	0	S100a13
Ftl1	6.55177e-05	1.05658	0.847	0.863	1	0	Ftl1
Rnf6	6.65006e-05	0.462072	0.034	0.295	1	0	Rnf6
Impa1	6.65006e-05	0.31044	0.034	0.295	1	0	Impa1
Smarcb1	6.69696e-05	0.281062	0.068	0.362	1	0	Smarcb1
Arfrp1	6.70591e-05	0.692054	0.034	0.295	1	0	Arfrp1
Dock10	6.70591e-05	0.632262	0.034	0.295	1	0	Dock10
Ethe1	6.70591e-05	0.584443	0.034	0.295	1	0	Ethe1
Pop5	6.70591e-05	0.520744	0.034	0.295	1	0	Pop5
Hexa	6.70591e-05	0.46579	0.034	0.295	1	0	Hexa
Cdc34	6.74905e-05	0.257661	0.068	0.362	1	0	Cdc34
Slc50a1	6.80089e-05	0.39237	0.051	0.328	1	0	Slc50a1
Mrpl48	6.93851e-05	0.356303	0.051	0.328	1	0	Mrpl48
Dhps	7.02237e-05	0.390085	0.051	0.328	1	0	Dhps
Yy1	7.02237e-05	0.387779	0.051	0.328	1	0	Yy1
Snw1	7.09047e-05	0.463686	0.102	0.428	1	0	Snw1
Aes	7.11376e-05	0.611902	0.169	0.568	1	0	Aes
Stk4	7.13565e-05	0.581121	0.051	0.328	1	0	Stk4
Xpo6	7.24236e-05	0.4179	0.017	0.258	1	0	Xpo6
Fam207a	7.24236e-05	0.367329	0.017	0.258	1	0	Fam207a
Adk	7.24236e-05	0.331649	0.017	0.258	1	0	Adk
Tmem60	7.24236e-05	0.315578	0.017	0.258	1	0	Tmem60
Kti12	7.24236e-05	0.298841	0.017	0.258	1	0	Kti12
Upf1	7.24236e-05	0.29254	0.017	0.258	1	0	Upf1
Srd5a3	7.24236e-05	0.272235	0.017	0.258	1	0	Srd5a3
Immt	7.25317e-05	0.621381	0.085	0.395	1	0	Immt
Brk1	7.41161e-05	0.34611	0.153	0.524	1	0	Brk1
Vasp	7.41871e-05	0.72198	0.119	0.461	1	0	Vasp
Elof1	7.51646e-05	0.773794	0.102	0.428	1	0	Elof1
Mdh2	7.54019e-05	0.431124	0.153	0.524	1	0	Mdh2
Commd7	7.58504e-05	0.437258	0.119	0.458	1	0	Commd7
Sav1	7.76224e-05	0.363174	0.034	0.292	1	0	Sav1
Cbx1	7.8601e-05	0.500099	0.119	0.458	1	0	Cbx1
Baz1a	7.89263e-05	0.533026	0.034	0.292	1	0	Baz1a
Mpdu1	7.89263e-05	0.50815	0.034	0.292	1	0	Mpdu1
Cd48	7.89263e-05	0.251081	0.034	0.292	1	0	Cd48
Eny2	7.97277e-05	0.443316	0.119	0.458	1	0	Eny2
Vti1b	7.9809e-05	0.388959	0.085	0.391	1	0	Vti1b
Apool	8.04975e-05	0.390507	0.051	0.325	1	0	Apool
Gemin7	8.11419e-05	0.369168	0.051	0.325	1	0	Gemin7
Ccdc115	8.11419e-05	0.299359	0.051	0.325	1	0	Ccdc115
Coa3	8.14245e-05	0.44817	0.102	0.424	1	0	Coa3
Rbm17	8.1947e-05	0.819008	0.119	0.461	1	0	Rbm17
Ccdc86	8.27938e-05	0.308698	0.068	0.358	1	0	Ccdc86
Ifngr1	8.34325e-05	0.504912	0.068	0.358	1	0	Ifngr1
Cbx3	8.37918e-05	0.265189	0.119	0.458	1	0	Cbx3
Esd	8.38974e-05	0.360612	0.169	0.561	1	0	Esd
2410015M20Rik	8.51741e-05	0.516562	0.153	0.528	1	0	2410015M20Rik
Gpx1	8.52639e-05	0.304683	0.169	0.55	1	0	Gpx1
Eea1	8.535e-05	0.410234	0.017	0.255	1	0	Eea1
Arl6ip6	8.535e-05	0.255888	0.017	0.255	1	0	Arl6ip6
Gtf2e2	8.60339e-05	0.623876	0.068	0.358	1	0	Gtf2e2
Cox7a2l	8.61491e-05	0.768882	0.136	0.491	1	0	Cox7a2l
Eif3a	8.68138e-05	0.524295	0.119	0.458	1	0	Eif3a
Utp11l	8.73631e-05	0.596204	0.068	0.358	1	0	Utp11l
Paip2	8.74521e-05	0.421689	0.136	0.487	1	0	Paip2
Psma6	8.74565e-05	0.333346	0.169	0.557	1	0	Psma6
Cst3	8.822e-05	0.418849	0.203	0.598	1	0	Cst3
Hbp1	9.12826e-05	0.286264	0.034	0.288	1	0	Hbp1
Rab1	9.19283e-05	1.22081	0.085	0.391	1	0	Rab1
Hmbs	9.20429e-05	0.501035	0.034	0.288	1	0	Hmbs
Fbxo22	9.20429e-05	0.370966	0.034	0.288	1	0	Fbxo22
Cnot6	9.20429e-05	0.257259	0.034	0.288	1	0	Cnot6
Ebna1bp2	9.27524e-05	0.306184	0.102	0.421	1	0	Ebna1bp2
Ngdn	9.36826e-05	0.488004	0.051	0.321	1	0	Ngdn
Bola1	9.44293e-05	0.451135	0.051	0.321	1	0	Bola1
Fis1	9.48829e-05	0.329053	0.169	0.554	1	0	Fis1
Manf	9.49197e-05	0.419479	0.136	0.491	1	0	Manf
Gar1	9.51816e-05	0.372547	0.051	0.321	1	0	Gar1
BC031181	9.55774e-05	0.940683	0.136	0.491	1	0	BC031181
Eif3i	9.57669e-05	0.509955	0.153	0.524	1	0	Eif3i
Tspan31	9.59395e-05	0.47062	0.051	0.321	1	0	Tspan31
Itgb1bp1	9.67032e-05	0.527192	0.051	0.321	1	0	Itgb1bp1
Yrdc	9.67032e-05	0.434986	0.051	0.321	1	0	Yrdc
Srp72	9.6866e-05	0.701352	0.068	0.354	1	0	Srp72
Sypl	9.76092e-05	0.397634	0.068	0.354	1	0	Sypl
Eif1ad	9.83577e-05	0.520537	0.068	0.354	1	0	Eif1ad
Nhp2l1	9.87705e-05	0.513364	0.169	0.554	1	0	Nhp2l1
Ufl1	0.000100497	0.42854	0.017	0.251	1	0	Ufl1
Alkbh3	0.000100497	0.350515	0.017	0.251	1	0	Alkbh3
Chtop	0.000101815	0.939485	0.085	0.387	1	0	Chtop
Phb2	0.000106156	0.594498	0.153	0.52	1	0	Phb2
Lsm10	0.00010725	0.378843	0.034	0.284	1	0	Lsm10
Mplkip	0.00010725	0.366766	0.034	0.284	1	0	Mplkip
Acap2	0.00010725	0.364837	0.034	0.284	1	0	Acap2
Ash2l	0.00010725	0.276358	0.034	0.284	1	0	Ash2l
Prr13	0.000107415	0.516139	0.119	0.45	1	0	Prr13
Ift20	0.000107425	0.572402	0.085	0.384	1	0	Ift20
D1Ertd622e	0.00010814	0.473745	0.034	0.284	1	0	D1Ertd622e
Prpf31	0.000109036	0.815633	0.034	0.284	1	0	Prpf31
9430016H08Rik	0.000109036	0.54854	0.034	0.284	1	0	9430016H08Rik
Elovl1	0.000109036	0.509213	0.034	0.284	1	0	Elovl1
Oas1g	0.000109036	0.349016	0.034	0.284	1	0	Oas1g
Vapa	0.000109747	0.747445	0.169	0.557	1	0	Vapa
Aph1a	0.000110665	0.499407	0.068	0.351	1	0	Aph1a
Prpf19	0.000110668	0.40298	0.051	0.317	1	0	Prpf19
Epn1	0.000111546	0.465456	0.051	0.317	1	0	Epn1
Cux1	0.00011279	0.608276	0.068	0.351	1	0	Cux1
Smc3	0.00011332	0.575395	0.051	0.317	1	0	Smc3
Exosc5	0.00011332	0.497455	0.051	0.317	1	0	Exosc5
Scp2	0.00011381	0.559582	0.136	0.483	1	0	Scp2
Txn2	0.000114319	0.940746	0.119	0.454	1	0	Txn2
Siva1	0.000115222	0.574595	0.085	0.384	1	0	Siva1
Gdi2	0.000115879	0.611528	0.153	0.52	1	0	Gdi2
Stoml2	0.000116073	0.55676	0.085	0.384	1	0	Stoml2
Pfdn2	0.00011684	0.6667	0.119	0.45	1	0	Pfdn2
Lage3	0.000117602	1.05466	0.068	0.351	1	0	Lage3
Denr	0.000119376	0.64255	0.119	0.446	1	0	Denr
Hnrnph1	0.000122869	0.259003	0.085	0.38	1	0	Hnrnph1
Anapc13	0.000123565	0.420927	0.102	0.413	1	0	Anapc13
Daxx	0.000124513	0.274745	0.119	0.443	1	0	Daxx
Ppp1r14b	0.000125773	0.794579	0.153	0.517	1	0	Ppp1r14b
Arl5a	0.000125898	0.403704	0.034	0.28	1	0	Arl5a
Qars	0.000126938	0.54209	0.034	0.28	1	0	Qars
Ppil1	0.000126938	0.418345	0.034	0.28	1	0	Ppil1
Srsf6	0.000127124	0.392426	0.119	0.446	1	0	Srsf6
Vps26a	0.000127298	0.299304	0.068	0.347	1	0	Vps26a
Zcchc17	0.000127558	0.47436	0.051	0.314	1	0	Zcchc17
Slc35b1	0.000127558	0.322277	0.051	0.314	1	0	Slc35b1
Polr2g	0.000127929	0.950333	0.119	0.45	1	0	Polr2g
Uhrf2	0.000127985	0.643491	0.034	0.28	1	0	Uhrf2
Ppp3cb	0.000127985	0.566532	0.034	0.28	1	0	Ppp3cb
Dpp3	0.000127985	0.450591	0.034	0.28	1	0	Dpp3
Nufip1	0.000127985	0.289778	0.034	0.28	1	0	Nufip1
Rbmxl1	0.000130853	0.883821	0.102	0.417	1	0	Rbmxl1
Hspa5	0.000131372	0.326707	0.186	0.579	1	0	Hspa5
Vrk1	0.000131631	0.527105	0.051	0.314	1	0	Vrk1
Rsrp1	0.000131807	0.555965	0.153	0.517	1	0	Rsrp1
Nsa2	0.000132248	0.560085	0.153	0.517	1	0	Nsa2
Krtcap2	0.00013227	0.775424	0.136	0.483	1	0	Krtcap2
Ctnnbl1	0.000132668	0.316542	0.051	0.314	1	0	Ctnnbl1
Mrps12	0.000133713	0.780164	0.051	0.314	1	0	Mrps12
Mocs2	0.000134177	0.727481	0.085	0.38	1	0	Mocs2
Cflar	0.000134222	0.609884	0.068	0.347	1	0	Cflar
Slu7	0.000134766	0.972644	0.051	0.314	1	0	Slu7
Sdf2	0.000136265	0.628201	0.068	0.347	1	0	Sdf2
Rfc2	0.000136265	0.541108	0.068	0.347	1	0	Rfc2
Gmfb	0.000138337	0.721826	0.068	0.347	1	0	Gmfb
Morf4l2	0.000145137	0.383086	0.119	0.443	1	0	Morf4l2
Nfkbib	0.000146312	0.254606	0.068	0.343	1	0	Nfkbib
Grb2	0.000146557	0.752371	0.169	0.55	1	0	Grb2
Tomm5	0.000146776	0.40988	0.136	0.476	1	0	Tomm5
Vcpkmt	0.000147657	0.400161	0.034	0.277	1	0	Vcpkmt
Mta3	0.000147657	0.314993	0.034	0.277	1	0	Mta3
Tuba1c	0.000149658	0.3215	0.068	0.343	1	0	Tuba1c
Ddx21	0.000149658	0.265494	0.068	0.343	1	0	Ddx21
Xrn1	0.000150094	0.514678	0.034	0.277	1	0	Xrn1
Gnl2	0.000150094	0.513981	0.034	0.277	1	0	Gnl2
Mettl23	0.000150094	0.333102	0.034	0.277	1	0	Mettl23
Comt	0.000150514	0.462841	0.085	0.376	1	0	Comt
Dynlrb1	0.000150749	0.363017	0.102	0.41	1	0	Dynlrb1
Dnajc19	0.000151327	0.25679	0.119	0.439	1	0	Dnajc19
Ilk	0.000151581	0.573438	0.051	0.31	1	0	Ilk
Picalm	0.000151616	0.461311	0.085	0.376	1	0	Picalm
Larp4b	0.000152771	0.622091	0.051	0.31	1	0	Larp4b
Polr1d	0.000153299	0.383877	0.169	0.539	1	0	Polr1d
Rps19bp1	0.000153969	0.518278	0.051	0.31	1	0	Rps19bp1
Eif2s3y	0.000153969	0.283606	0.051	0.31	1	0	Eif2s3y
Creld2	0.000157617	0.588993	0.051	0.31	1	0	Creld2
Hspa14	0.000157749	0.563216	0.068	0.343	1	0	Hspa14
Ufc1	0.000158249	0.310597	0.136	0.472	1	0	Ufc1
Txndc17	0.000159077	0.428275	0.186	0.572	1	0	Txndc17
l7Rn6	0.000160136	0.749448	0.068	0.343	1	0	l7Rn6
Sdha	0.000160702	1.13465	0.085	0.376	1	0	Sdha
Nenf	0.000162556	0.716436	0.068	0.343	1	0	Nenf
Ppih	0.000163779	0.847841	0.068	0.343	1	0	Ppih
Ssna1	0.000167608	0.73866	0.102	0.41	1	0	Ssna1
Lsm5	0.000168948	0.620709	0.119	0.443	1	0	Lsm5
Mphosph6	0.00017162	0.392865	0.034	0.273	1	0	Mphosph6
Ubac1	0.000173025	0.288644	0.034	0.273	1	0	Ubac1
Mtf2	0.000174441	0.426702	0.034	0.273	1	0	Mtf2
Zfp771	0.000174441	0.363657	0.034	0.273	1	0	Zfp771
Rap2b	0.000174441	0.351104	0.034	0.273	1	0	Rap2b
Txndc15	0.000174441	0.288452	0.034	0.273	1	0	Txndc15
Otud5	0.000174441	0.263371	0.034	0.273	1	0	Otud5
Pik3r1	0.000175868	0.290117	0.034	0.273	1	0	Pik3r1
Ghitm	0.000178141	0.848916	0.153	0.509	1	0	Ghitm
Mrpl54	0.000178141	0.657551	0.153	0.509	1	0	Mrpl54
Cdc5l	0.000178415	0.462564	0.068	0.339	1	0	Cdc5l
Ak2	0.000179889	0.472674	0.136	0.472	1	0	Ak2
Kpna3	0.000179932	0.8446	0.051	0.306	1	0	Kpna3
Ormdl2	0.000179932	0.51556	0.051	0.306	1	0	Ormdl2
Nrbp1	0.000180112	0.658008	0.085	0.373	1	0	Nrbp1
Swi5	0.000180544	0.281076	0.169	0.535	1	0	Swi5
Zbtb8os	0.000181104	0.589977	0.068	0.339	1	0	Zbtb8os
4930453N24Rik	0.00018142	0.955425	0.085	0.373	1	0	4930453N24Rik
Timm22	0.000182462	0.554339	0.068	0.339	1	0	Timm22
Dera	0.000182749	0.900667	0.051	0.306	1	0	Dera
Ncf4	0.000198852	0.257773	0.085	0.369	1	0	Ncf4
Hars	0.000200936	0.329934	0.034	0.269	1	0	Hars
1110001J03Rik	0.000203676	0.420594	0.051	0.303	1	0	1110001J03Rik
D19Bwg1357e	0.000204224	0.489248	0.034	0.269	1	0	D19Bwg1357e
Anapc10	0.00020526	0.393626	0.051	0.303	1	0	Anapc10
Bcas2	0.000205841	0.597395	0.136	0.469	1	0	Bcas2
Mpv17l2	0.000205887	0.912571	0.034	0.269	1	0	Mpv17l2
Stard3	0.000205887	0.784403	0.034	0.269	1	0	Stard3
Sart1	0.000205887	0.654163	0.034	0.269	1	0	Sart1
Ccdc32	0.000205887	0.496517	0.034	0.269	1	0	Ccdc32
Faim	0.000208462	0.543661	0.051	0.303	1	0	Faim
Tsta3	0.000208462	0.426265	0.051	0.303	1	0	Tsta3
Lamtor5	0.000211188	0.4637	0.153	0.498	1	0	Lamtor5
Isca2	0.00021171	0.626169	0.051	0.303	1	0	Isca2
Tmem66	0.00021171	0.607732	0.051	0.303	1	0	Tmem66
Mcm7	0.00021171	0.529298	0.051	0.303	1	0	Mcm7
Commd4	0.000215235	0.78854	0.085	0.369	1	0	Commd4
Triobp	0.000215615	0.614887	0.068	0.336	1	0	Triobp
Ccdc25	0.000218838	0.87798	0.068	0.336	1	0	Ccdc25
Fam104a	0.000221497	0.723677	0.136	0.469	1	0	Fam104a
Kdelr1	0.000222107	0.606458	0.068	0.336	1	0	Kdelr1
Ndufa2	0.000224394	0.320659	0.203	0.601	1	0	Ndufa2
2300009A05Rik	0.000236963	0.477664	0.034	0.266	1	0	2300009A05Rik
Trappc13	0.000236963	0.450907	0.034	0.266	1	0	Trappc13
Phf20	0.000238885	0.422065	0.034	0.266	1	0	Phf20
Cand1	0.000238885	0.417232	0.034	0.266	1	0	Cand1
Ocel1	0.000239897	0.530713	0.068	0.332	1	0	Ocel1
Ep300	0.000240821	0.913153	0.034	0.266	1	0	Ep300
Nop16	0.000240821	0.762055	0.034	0.266	1	0	Nop16
Rnf34	0.000240821	0.574862	0.034	0.266	1	0	Rnf34
Tmem205	0.000240821	0.527559	0.034	0.266	1	0	Tmem205
Smarcd1	0.000240821	0.478795	0.034	0.266	1	0	Smarcd1
Trmt10c	0.000240821	0.445633	0.034	0.266	1	0	Trmt10c
Cdk7	0.000240821	0.391778	0.034	0.266	1	0	Cdk7
Rhoh	0.000240821	0.38152	0.034	0.266	1	0	Rhoh
Dctn6	0.000241313	0.475819	0.051	0.299	1	0	Dctn6
Raf1	0.000241313	0.280647	0.051	0.299	1	0	Raf1
Uba5	0.000241679	0.329899	0.068	0.332	1	0	Uba5
Coq7	0.000243178	0.615656	0.051	0.299	1	0	Coq7
Pgp	0.000243178	0.482067	0.051	0.299	1	0	Pgp
Mrpl41	0.000244185	0.6199	0.102	0.399	1	0	Mrpl41
Ndufa9	0.000244343	0.589751	0.085	0.365	1	0	Ndufa9
Mknk2	0.000245056	0.838603	0.051	0.299	1	0	Mknk2
Tbpl1	0.000245056	0.45089	0.051	0.299	1	0	Tbpl1
Tma16	0.000246948	0.547274	0.051	0.299	1	0	Tma16
Timm10	0.0002471	0.726186	0.068	0.332	1	0	Timm10
Selk	0.00024912	0.40438	0.203	0.594	1	0	Selk
Gps2	0.000250773	0.684763	0.051	0.299	1	0	Gps2
Gadd45b	0.000250831	0.533455	0.085	0.362	1	0	Gadd45b
Timm8b	0.000251199	0.485929	0.153	0.494	1	0	Timm8b
Nme1	0.000254215	0.453382	0.169	0.52	1	0	Nme1
Pnpla2	0.000256388	0.875938	0.068	0.332	1	0	Pnpla2
1110038B12Rik	0.000258694	0.498596	0.085	0.365	1	0	1110038B12Rik
Timm17a	0.000261598	0.805787	0.136	0.465	1	0	Timm17a
Polr2f	0.000261609	0.863002	0.119	0.432	1	0	Polr2f
Tmem59	0.00026507	0.764238	0.136	0.465	1	0	Tmem59
Rac2	0.000278697	0.361845	0.136	0.461	1	0	Rac2
Mrpl3	0.000279161	0.631854	0.085	0.362	1	0	Mrpl3
Irf3	0.000279188	0.57946	0.034	0.262	1	0	Irf3
Pcbd2	0.000281257	0.267927	0.051	0.295	1	0	Pcbd2
Ift52	0.000281441	0.778115	0.034	0.262	1	0	Ift52
Rilpl2	0.000281441	0.574511	0.034	0.262	1	0	Rilpl2
Ncaph2	0.000281441	0.530183	0.034	0.262	1	0	Ncaph2
Paics	0.000285047	0.600103	0.068	0.328	1	0	Paics
Stk11	0.00028779	0.258824	0.051	0.295	1	0	Stk11
Tceb1	0.000288704	0.545098	0.169	0.528	1	0	Tceb1
Gng2	0.000289266	0.942788	0.068	0.328	1	0	Gng2
Cyb5b	0.000289266	0.612821	0.068	0.328	1	0	Cyb5b
Hax1	0.000289999	1.13074	0.051	0.295	1	0	Hax1
Tnpo3	0.000289999	0.603249	0.051	0.295	1	0	Tnpo3
Mpeg1	0.000293383	0.488609	0.085	0.362	1	0	Mpeg1
Tmem256	0.000306519	0.86184	0.136	0.461	1	0	Tmem256
Acadl	0.000315217	0.412155	0.153	0.487	1	0	Acadl
Brcc3	0.000323413	0.51133	0.034	0.258	1	0	Brcc3
Lipa	0.000323413	0.257909	0.034	0.258	1	0	Lipa
Arhgdib	0.000324951	0.457741	0.203	0.576	1	0	Arhgdib
Oxct1	0.000325032	0.432013	0.051	0.292	1	0	Oxct1
Dpf2	0.000325032	0.287691	0.051	0.292	1	0	Dpf2
Tmem168	0.000326012	0.600655	0.034	0.258	1	0	Tmem168
Ilf2	0.000326012	0.456471	0.034	0.258	1	0	Ilf2
Babam1	0.000328542	0.514146	0.068	0.325	1	0	Babam1
Ndufaf2	0.00032863	0.552948	0.034	0.258	1	0	Ndufaf2
Got2	0.000330023	0.592609	0.051	0.292	1	0	Got2
Zfp593	0.000330023	0.484505	0.051	0.292	1	0	Zfp593
Wdr45b	0.000330023	0.408731	0.051	0.292	1	0	Wdr45b
Timm50	0.000332545	0.719005	0.051	0.292	1	0	Timm50
Idh3a	0.000332545	0.560464	0.051	0.292	1	0	Idh3a
Rnf126	0.000333378	0.721162	0.068	0.325	1	0	Rnf126
Atp6v1b2	0.000334834	0.599742	0.085	0.358	1	0	Atp6v1b2
Mtx1	0.000335085	0.792997	0.051	0.292	1	0	Mtx1
Leng8	0.000335085	0.683921	0.051	0.292	1	0	Leng8
Taf12	0.000337644	0.635733	0.051	0.292	1	0	Taf12
Gch1	0.000337644	0.309277	0.051	0.292	1	0	Gch1
Ndufv1	0.000339437	0.973424	0.102	0.391	1	0	Ndufv1
Dtnbp1	0.000339962	0.52972	0.119	0.424	1	0	Dtnbp1
Spcs3	0.00034022	0.757514	0.051	0.292	1	0	Spcs3
Lrrc59	0.000341764	0.889472	0.102	0.391	1	0	Lrrc59
Serp1	0.000342595	0.400435	0.169	0.517	1	0	Serp1
Mrpl57	0.000344518	0.989125	0.119	0.424	1	0	Mrpl57
Mrps28	0.000346835	0.484953	0.085	0.358	1	0	Mrps28
Rplp1	0.00034812	0.814922	0.797	0.845	1	0	Rplp1
Glyr1	0.000348292	0.962388	0.068	0.325	1	0	Glyr1
Lims1	0.000356219	0.388423	0.119	0.421	1	0	Lims1
Znrf1	0.000360677	0.512175	0.102	0.387	1	0	Znrf1
Nsmce4a	0.000361249	0.573022	0.136	0.454	1	0	Nsmce4a
Bin2	0.000369658	0.434464	0.051	0.288	1	0	Bin2
Xpa	0.000375313	0.342502	0.051	0.288	1	0	Xpa
Lsm8	0.000375668	0.543612	0.119	0.421	1	0	Lsm8
Mrpl39	0.000377348	0.324045	0.034	0.255	1	0	Mrpl39
Arhgef2	0.00037835	0.62427	0.068	0.321	1	0	Arhgef2
Slc48a1	0.000380367	0.601385	0.034	0.255	1	0	Slc48a1
Itsn2	0.000381884	0.839381	0.034	0.255	1	0	Itsn2
Cyb5r4	0.000383408	0.619347	0.034	0.255	1	0	Cyb5r4
Ezh2	0.000383946	0.266726	0.051	0.288	1	0	Ezh2
Eif3j1	0.000386689	0.557386	0.068	0.321	1	0	Eif3j1
Rab10	0.000390176	0.86674	0.136	0.458	1	0	Rab10
Ndufb10	0.000394487	0.457336	0.169	0.517	1	0	Ndufb10
Anapc11	0.000395449	0.825294	0.085	0.354	1	0	Anapc11
Ccnh	0.00040097	0.89537	0.068	0.321	1	0	Ccnh
Bud31	0.000406664	0.876772	0.085	0.354	1	0	Bud31
Rnh1	0.000410822	0.3693	0.169	0.513	1	0	Rnh1
Ndufv3	0.000411405	0.572972	0.136	0.45	1	0	Ndufv3
Arpc4	0.000427886	0.694545	0.153	0.487	1	0	Arpc4
Myeov2	0.000431345	0.535919	0.186	0.546	1	0	Myeov2
Sdhaf2	0.0004363	0.332568	0.051	0.284	1	0	Sdhaf2
Csnk1a1	0.000437188	0.336246	0.169	0.513	1	0	Csnk1a1
Sdhd	0.000438803	0.945025	0.153	0.487	1	0	Sdhd
Mrps22	0.000439909	0.302803	0.034	0.251	1	0	Mrps22
Cpsf3l	0.000439909	0.26419	0.034	0.251	1	0	Cpsf3l
Bid	0.000439909	0.260333	0.034	0.251	1	0	Bid
Rnf7	0.000442648	0.390137	0.169	0.513	1	0	Rnf7
Chchd5	0.000443411	0.364979	0.034	0.251	1	0	Chchd5
Nudcd2	0.00044481	1.09733	0.102	0.384	1	0	Nudcd2
Commd5	0.000446282	0.282564	0.051	0.284	1	0	Commd5
Acly	0.00044694	0.726113	0.034	0.251	1	0	Acly
Rnaseh1	0.00044694	0.70234	0.034	0.251	1	0	Rnaseh1
Was	0.00044694	0.657977	0.034	0.251	1	0	Was
Rnaseh2c	0.00044694	0.644727	0.034	0.251	1	0	Rnaseh2c
Psmg2	0.00044694	0.631185	0.034	0.251	1	0	Psmg2
Rnmt	0.00044694	0.49825	0.034	0.251	1	0	Rnmt
Mrpl18	0.000447494	0.595401	0.153	0.483	1	0	Mrpl18
Hmgcl	0.000449656	0.736206	0.051	0.284	1	0	Hmgcl
Chp1	0.000449656	0.606585	0.051	0.284	1	0	Chp1
Phyh	0.000454623	0.488205	0.068	0.317	1	0	Phyh
Cox6a1	0.000459057	0.642844	0.169	0.52	1	0	Cox6a1
Tmem234	0.000465108	0.625528	0.136	0.446	1	0	Tmem234
Uqcc2	0.000473533	0.835476	0.153	0.483	1	0	Uqcc2
Ucp2	0.000495124	0.395117	0.203	0.583	1	0	Ucp2
Cast	0.00050675	0.460912	0.051	0.28	1	0	Cast
Mdp1	0.000510567	0.375591	0.051	0.28	1	0	Mdp1
Gtf2h4	0.000510567	0.300691	0.051	0.28	1	0	Gtf2h4
Mta2	0.00051441	0.365268	0.051	0.28	1	0	Mta2
Pip4k2a	0.00051828	0.435855	0.051	0.28	1	0	Pip4k2a
Aasdhppt	0.00051828	0.329337	0.051	0.28	1	0	Aasdhppt
Mrpl55	0.000530089	0.840823	0.068	0.314	1	0	Mrpl55
Apex1	0.000534035	0.87029	0.051	0.28	1	0	Apex1
Ss18	0.000534035	0.780951	0.051	0.28	1	0	Ss18
Ubl3	0.000540122	1.04945	0.102	0.38	1	0	Ubl3
Polr2h	0.0005416	1.11218	0.068	0.314	1	0	Polr2h
Ndufb6	0.000545775	0.324686	0.153	0.472	1	0	Ndufb6
Clpp	0.000566751	0.402377	0.068	0.31	1	0	Clpp
Stxbp3a	0.000570824	0.326147	0.068	0.31	1	0	Stxbp3a
Srp9	0.000590956	0.614746	0.186	0.546	1	0	Srp9
Snrpa	0.000599629	0.732861	0.085	0.343	1	0	Snrpa
Rsrc2	0.000600376	0.848692	0.136	0.443	1	0	Rsrc2
Tmem11	0.000601364	0.628147	0.051	0.277	1	0	Tmem11
Sf3a2	0.000601365	0.379502	0.051	0.277	1	0	Sf3a2
Sumo1	0.000601403	0.386773	0.203	0.576	1	0	Sumo1
Smim4	0.000603763	0.70875	0.085	0.343	1	0	Smim4
Ndnl2	0.000608724	0.861937	0.068	0.31	1	0	Ndnl2
Rnf14	0.000610392	0.770988	0.051	0.277	1	0	Rnf14
Gins4	0.000610392	0.515095	0.051	0.277	1	0	Gins4
Dcaf13	0.000613077	0.55656	0.068	0.31	1	0	Dcaf13
Ap2s1	0.000616262	0.431063	0.153	0.469	1	0	Ap2s1
Med13	0.000619544	0.785189	0.051	0.277	1	0	Med13
Lias	0.000619544	0.763533	0.051	0.277	1	0	Lias
Tm2d3	0.000619544	0.652796	0.051	0.277	1	0	Tm2d3
Cmpk1	0.000627508	0.816555	0.136	0.443	1	0	Cmpk1
2310009B15Rik	0.000633456	1.10125	0.085	0.343	1	0	2310009B15Rik
Aurkaip1	0.000643477	0.802699	0.169	0.509	1	0	Aurkaip1
Hcfc1r1	0.000649533	0.419098	0.085	0.339	1	0	Hcfc1r1
Mrps9	0.000655188	0.312283	0.068	0.306	1	0	Mrps9
Rtcb	0.000663026	0.747224	0.085	0.339	1	0	Rtcb
Park7	0.000665866	0.47719	0.186	0.542	1	0	Park7
Tmsb4x	0.000666204	0.877033	1	0.97	1	0	Tmsb4x
Atp5l	0.000672846	0.840698	0.136	0.439	1	0	Atp5l
Coro1b	0.00067678	0.759351	0.085	0.339	1	0	Coro1b
Mrpl38	0.000678899	0.609098	0.068	0.306	1	0	Mrpl38
Pih1d1	0.0006789	0.46787	0.068	0.306	1	0	Pih1d1
Actr3	0.000680533	0.835939	0.203	0.576	1	0	Actr3
Mrpl15	0.000680893	0.525683	0.119	0.402	1	0	Mrpl15
Atraid	0.000681423	0.791813	0.085	0.339	1	0	Atraid
Ssbp1	0.00069891	0.45719	0.136	0.435	1	0	Ssbp1
Trpm7	0.000702345	0.468158	0.051	0.273	1	0	Trpm7
Rpl23a-ps3	0.000718117	0.733693	0.051	0.273	1	0	Rpl23a-ps3
Rbfa	0.000723604	1.21088	0.068	0.306	1	0	Rbfa
Zfp622	0.000723604	0.739279	0.068	0.306	1	0	Zfp622
Mrps26	0.000723842	0.722614	0.119	0.402	1	0	Mrps26
Ssr3	0.000754592	1.04229	0.119	0.406	1	0	Ssr3
Ptrhd1	0.000784025	0.299278	0.051	0.269	1	0	Ptrhd1
Atf7ip	0.000784027	0.320113	0.051	0.269	1	0	Atf7ip
Uqcr11	0.000796771	0.354412	0.22	0.59	1	0	Uqcr11
Smyd2	0.000807512	0.596163	0.051	0.269	1	0	Smyd2
Banf1	0.000812319	0.838093	0.136	0.432	1	0	Banf1
Rps27a	0.000814488	0.536013	0.847	0.878	1	0	Rps27a
Stag1	0.000819498	0.878863	0.051	0.269	1	0	Stag1
Hscb	0.000819498	0.706943	0.051	0.269	1	0	Hscb
Vps72	0.000823589	1.03035	0.068	0.303	1	0	Vps72
Fyttd1	0.000829401	0.983689	0.068	0.303	1	0	Fyttd1
Emc2	0.00083327	0.327978	0.102	0.365	1	0	Emc2
Mrpl51	0.000838001	0.524231	0.136	0.432	1	0	Mrpl51
Acot13	0.000914182	0.40231	0.051	0.266	1	0	Acot13
Sar1b	0.000919155	0.955932	0.102	0.365	1	0	Sar1b
Fkbp3	0.000925574	0.439497	0.136	0.424	1	0	Fkbp3
Sdf2l1	0.00093921	0.874956	0.085	0.332	1	0	Sdf2l1
Apbb1ip	0.00093921	0.644571	0.085	0.332	1	0	Apbb1ip
Pmpca	0.000941396	0.605742	0.051	0.266	1	0	Pmpca
Bola3	0.000943404	0.815086	0.102	0.365	1	0	Bola3
Smim8	0.000951926	0.987154	0.085	0.332	1	0	Smim8
Snrpf	0.000952704	0.408162	0.186	0.528	1	0	Snrpf
Fam96a	0.000960203	0.909706	0.136	0.432	1	0	Fam96a
Ndufa12	0.000987049	0.346655	0.203	0.557	1	0	Ndufa12
Rpl32	0.000989046	0.617603	0.847	0.834	1	0	Rpl32
Uqcrc2	0.00102038	0.275662	0.169	0.487	1	0	Uqcrc2
Wdfy1	0.00104251	0.418275	0.068	0.295	1	0	Wdfy1
Phpt1	0.00107944	0.756607	0.068	0.295	1	0	Phpt1
Kars	0.00108697	0.893276	0.068	0.295	1	0	Kars
Dck	0.00108848	0.413908	0.051	0.262	1	0	Dck
Pdzd11	0.00109455	0.669082	0.068	0.295	1	0	Pdzd11
Atp5c1	0.00109621	0.439719	0.254	0.631	1	0	Atp5c1
Snx20	0.00109644	0.776868	0.051	0.262	1	0	Snx20
Raver1	0.00110985	0.924374	0.068	0.295	1	0	Raver1
Tbcc	0.00111251	0.750263	0.051	0.262	1	0	Tbcc
Cks1b	0.00113527	0.372268	0.085	0.325	1	0	Cks1b
Brd8	0.00114288	0.619224	0.085	0.325	1	0	Brd8
Ube2e3	0.00114799	0.834025	0.136	0.424	1	0	Ube2e3
Alyref	0.00115428	0.677704	0.153	0.458	1	0	Alyref
Drg1	0.00115824	0.568126	0.085	0.325	1	0	Drg1
Higd1a	0.00116228	0.352429	0.136	0.421	1	0	Higd1a
Cnbp	0.00116575	0.392488	0.186	0.52	1	0	Cnbp
Mndal	0.00116941	0.299193	0.136	0.421	1	0	Mndal
2024-09-15	0.00123653	0.289206	0.203	0.55	1	0	2024-09-15
Cdk5rap3	0.00124283	0.632766	0.068	0.292	1	0	Cdk5rap3
Exosc7	0.00124348	1.2027	0.102	0.358	1	0	Exosc7
Eif2s1	0.00124717	0.619862	0.186	0.513	1	0	Eif2s1
Mrpl46	0.00125145	0.827052	0.068	0.292	1	0	Mrpl46
Papss1	0.00125748	0.429455	0.051	0.258	1	0	Papss1
Eif2b1	0.00126661	0.695449	0.051	0.258	1	0	Eif2b1
Rbm5	0.00127121	1.17519	0.085	0.325	1	0	Rbm5
Dynlt3	0.00127661	0.345038	0.085	0.321	1	0	Dynlt3
Hat1	0.00132224	0.520696	0.119	0.384	1	0	Hat1
Llph	0.00133603	0.481734	0.186	0.513	1	0	Llph
H2afx	0.00139143	0.982019	0.085	0.321	1	0	H2afx
Sh3bgrl3	0.00140056	0.405523	0.237	0.616	1	0	Sh3bgrl3
Mat2a	0.00140327	0.770112	0.136	0.417	1	0	Mat2a
Dynll2	0.00140327	0.708074	0.136	0.417	1	0	Dynll2
Nop9	0.00142044	0.30385	0.051	0.255	1	0	Nop9
Naa10	0.00142967	1.0923	0.068	0.288	1	0	Naa10
Apobec1	0.00143071	0.275833	0.051	0.255	1	0	Apobec1
Uba3	0.00144106	0.470552	0.051	0.255	1	0	Uba3
Cmas	0.00144942	0.607028	0.068	0.288	1	0	Cmas
Ddx41	0.00146196	0.647267	0.051	0.255	1	0	Ddx41
Eif2s3x	0.00146943	1.23298	0.068	0.288	1	0	Eif2s3x
Rit1	0.00147251	0.910994	0.051	0.255	1	0	Rit1
Hmox1	0.00147251	0.851581	0.051	0.255	1	0	Hmox1
Tagln2	0.00147335	0.323504	0.203	0.524	1	0	Tagln2
Ppm1g	0.00148438	0.611224	0.102	0.351	1	0	Ppm1g
Cycs	0.001489	0.423402	0.237	0.605	1	0	Cycs
Uqcrb	0.00157674	0.367403	0.237	0.605	1	0	Uqcrb
Nudc	0.00158008	0.336918	0.186	0.502	1	0	Nudc
C3	0.00159203	0.281139	0.051	0.251	1	0	C3
Aen	0.00161506	0.278155	0.051	0.251	1	0	Aen
C1d	0.00167071	0.836413	0.153	0.446	1	0	C1d
Prosc	0.00167398	0.507512	0.051	0.251	1	0	Prosc
2700029M09Rik	0.00169758	0.909	0.119	0.38	1	0	2700029M09Rik
Stx6	0.00171028	0.918722	0.051	0.251	1	0	Stx6
Mrpl30	0.00171777	0.697356	0.203	0.546	1	0	Mrpl30
Eif3m	0.00174241	0.532471	0.186	0.509	1	0	Eif3m
Cct6a	0.00176578	0.583671	0.085	0.314	1	0	Cct6a
Dnajb6	0.00178387	0.689847	0.22	0.576	1	0	Dnajb6
Glrx3	0.00180108	0.462555	0.169	0.472	1	0	Glrx3
Hdlbp	0.00184888	0.942362	0.136	0.41	1	0	Hdlbp
Tipin	0.00189687	1.10501	0.085	0.314	1	0	Tipin
Pttg1	0.00195503	0.720884	0.085	0.31	1	0	Pttg1
AI662270	0.0021614	1.31011	0.102	0.343	1	0	AI662270
Gabarapl2	0.00216337	0.510594	0.203	0.531	1	0	Gabarapl2
Srm	0.00219394	1.0127	0.068	0.277	1	0	Srm
Xpnpep1	0.00220874	1.10826	0.068	0.277	1	0	Xpnpep1
Rabggtb	0.00222362	0.824908	0.068	0.277	1	0	Rabggtb
Sdhb	0.00229942	1.11847	0.186	0.509	1	0	Sdhb
Lgmn	0.00230689	0.319135	0.102	0.332	1	0	Lgmn
Blvra	0.00233752	0.938564	0.085	0.306	1	0	Blvra
Hnrnpab	0.00235659	0.663062	0.203	0.535	1	0	Hnrnpab
Mrpl40	0.00238527	1.15339	0.102	0.339	1	0	Mrpl40
Napsa	0.00239837	0.552775	0.085	0.306	1	0	Napsa
Rps23	0.00255848	0.809648	0.763	0.823	1	0	Rps23
Polr2j	0.00258023	1.49168	0.153	0.439	1	0	Polr2j
Ptma	0.00259632	0.592404	0.847	0.845	1	0	Ptma
Cotl1	0.0026697	0.488671	0.186	0.487	1	0	Cotl1
Ube2d3	0.00271416	0.509106	0.254	0.635	1	0	Ube2d3
Prmt1	0.0027799	0.594424	0.153	0.428	1	0	Prmt1
Nacc1	0.00282273	0.837538	0.068	0.269	1	0	Nacc1
Fam76a	0.00282572	0.996148	0.085	0.303	1	0	Fam76a
Bag1	0.00284131	0.867529	0.186	0.498	1	0	Bag1
Taldo1	0.00295379	0.425935	0.254	0.613	1	0	Taldo1
Fgl2	0.00296352	0.524831	0.068	0.266	1	0	Fgl2
Crip1	0.00301921	0.541919	0.22	0.542	1	0	Crip1
Ccdc124	0.00305123	1.07899	0.119	0.365	1	0	Ccdc124
Ywhaq	0.00308046	0.722637	0.203	0.528	1	0	Ywhaq
Itpa	0.00313963	1.06352	0.102	0.332	1	0	Itpa
Pa2g4	0.00321795	0.633893	0.153	0.424	1	0	Pa2g4
Ndufb5	0.00330426	0.626002	0.203	0.524	1	0	Ndufb5
1110004F10Rik	0.00334656	0.996657	0.186	0.494	1	0	1110004F10Rik
Rcc2	0.00335289	0.608184	0.136	0.391	1	0	Rcc2
Ist1	0.00348926	0.593025	0.085	0.295	1	0	Ist1
Arf1	0.00349405	0.446765	0.254	0.616	1	0	Arf1
Phb	0.00354234	1.14399	0.102	0.328	1	0	Phb
Stip1	0.00357803	1.01501	0.085	0.295	1	0	Stip1
Snhg12	0.00375443	0.49427	0.085	0.292	1	0	Snhg12
U2af1	0.00382428	0.829601	0.22	0.554	1	0	U2af1
Tcp1	0.00393445	0.87405	0.169	0.454	1	0	Tcp1
Atp5d	0.00395071	0.610776	0.237	0.587	1	0	Atp5d
Snrpb	0.00396301	0.541943	0.254	0.616	1	0	Snrpb
Uap1	0.00402179	0.8544	0.085	0.292	1	0	Uap1
Gngt2	0.00466095	0.41913	0.068	0.255	1	0	Gngt2
Arrdc4	0.00484534	0.690792	0.068	0.255	1	0	Arrdc4
Exosc4	0.00486214	0.705027	0.119	0.347	1	0	Exosc4
Psmd7	0.00488453	0.455692	0.186	0.469	1	0	Psmd7
Tpi1	0.00494767	1.08787	0.153	0.413	1	0	Tpi1
Set	0.00502205	0.622734	0.254	0.594	1	0	Set
Ptms	0.0051768	0.398026	0.203	0.498	1	0	Ptms
2310039H08Rik	0.00529275	1.00646	0.085	0.284	1	0	2310039H08Rik
Akr1b3	0.00535843	1.0257	0.119	0.347	1	0	Akr1b3
Nudt9	0.00541434	0.494289	0.085	0.28	1	0	Nudt9
Mef2d	0.00548953	0.971832	0.068	0.251	1	0	Mef2d
Pwp1	0.00556032	0.801659	0.068	0.251	1	0	Pwp1
Rpl23	0.00565455	0.510641	0.814	0.878	1	0	Rpl23
Hmgn2	0.00578992	0.73349	0.203	0.498	1	0	Hmgn2
Rpl19	0.00586328	0.422944	0.814	0.863	1	0	Rpl19
Rhoa	0.00592384	0.357782	0.288	0.672	1	0	Rhoa
Uqcr10	0.00595997	0.481118	0.271	0.635	1	0	Uqcr10
Usmg5	0.0060394	0.406325	0.254	0.601	1	0	Usmg5
Cd68	0.00620091	0.569712	0.085	0.277	1	0	Cd68
Casp1	0.0062116	0.408121	0.102	0.31	1	0	Casp1
Edf1	0.00646228	0.318638	0.271	0.62	1	0	Edf1
Mrpl20	0.00648331	1.05783	0.203	0.506	1	0	Mrpl20
Atp5a1	0.00662636	0.41008	0.254	0.594	1	0	Atp5a1
Ndufb8	0.00667503	0.639217	0.254	0.605	1	0	Ndufb8
Abracl	0.0067934	0.727315	0.237	0.572	1	0	Abracl
Irf8	0.00700847	0.673622	0.169	0.435	1	0	Irf8
Ube2s	0.00712444	0.892681	0.203	0.506	1	0	Ube2s
Eno1	0.0072467	0.708663	0.237	0.568	1	0	Eno1
Hras	0.00730347	0.937853	0.169	0.432	1	0	Hras
Ndfip1	0.00734663	1.27429	0.102	0.306	1	0	Ndfip1
Spi1	0.00739419	0.465162	0.153	0.391	1	0	Spi1
Ndufaf3	0.00744425	0.810867	0.085	0.273	1	0	Ndufaf3
Ppia	0.00749184	0.46897	0.864	0.86	1	0	Ppia
Ndufc1	0.00755873	0.622371	0.237	0.561	1	0	Ndufc1
Scand1	0.00772789	0.337895	0.271	0.616	1	0	Scand1
Pkm	0.0078574	0.47292	0.254	0.598	1	0	Pkm
Chmp2a	0.00804436	0.852877	0.254	0.598	1	0	Chmp2a
Ptpn18	0.00809063	0.853578	0.186	0.465	1	0	Ptpn18
Nolc1	0.00823882	0.821762	0.102	0.303	1	0	Nolc1
Idh2	0.00837232	1.10994	0.136	0.365	1	0	Idh2
Gyg	0.00863254	1.02482	0.119	0.332	1	0	Gyg
Snapc5	0.00936324	1.33855	0.102	0.299	1	0	Snapc5
Krt8	1.17569e-13	1.83557	0.731	0.23	2.63495e-09	1	Krt8
Krt18	4.74913e-13	1.89924	0.712	0.248	1.06437e-08	1	Krt18
S100a11	7.44786e-12	1.71688	0.827	0.601	1.66921e-07	1	S100a11
Fabp5	1.71511e-11	1.81652	0.885	0.665	3.84391e-07	1	Fabp5
Sfn	6.16773e-08	2.33469	0.423	0.14	0.00138231	1	Sfn
Tbata	9.79135e-08	2.26491	0.442	0.144	0.00219444	1	Tbata
Cstb	1.18233e-07	1.92574	0.788	0.68	0.00264983	1	Cstb
Jtb	1.75004e-06	0.28453	0.019	0.371	0.0392219	1	Jtb
Capza1	1.80221e-06	0.352987	0.058	0.432	0.0403912	1	Capza1
Ptbp3	2.43328e-06	0.262143	0.077	0.46	0.0545348	1	Ptbp3
Rab11a	3.41821e-06	0.362939	0.058	0.435	0.076609	1	Rab11a
Cct2	4.27209e-06	0.258717	0.115	0.532	0.0957461	1	Cct2
Ube2f	4.84675e-06	0.747409	0.038	0.388	0.108625	1	Ube2f
Copb2	5.64906e-06	0.256481	0.038	0.385	0.126607	1	Copb2
Papola1	6.57667e-06	0.572914	0.058	0.421	0.147396	1	Papola
Nipa2	7.11915e-06	0.559709	0.038	0.374	0.159554	1	Nipa2
Psenen	7.47093e-06	0.374163	0.077	0.457	0.167439	1	Psenen
Krt7	7.73644e-06	1.98664	0.385	0.151	0.173389	1	Krt7
Sf3b1	8.75638e-06	0.385545	0.096	0.471	0.196248	1	Sf3b1
Pcmt1	9.05807e-06	0.344256	0.038	0.374	0.203009	1	Pcmt1
Pdcd6	1.04845e-05	0.354399	0.077	0.442	0.234979	1	Pdcd6
U2af2	1.06347e-05	0.580357	0.019	0.331	0.238344	1	U2af2
Stt3a	1.06347e-05	0.339165	0.019	0.331	0.238344	1	Stt3a
Sp140	1.06609e-05	0.372547	0.077	0.442	0.238932	1	Sp140
Zmat2	1.07309e-05	0.625791	0.077	0.45	0.240502	1	Zmat2
Frg1	1.23547e-05	0.446887	0.058	0.406	0.276894	1	Frg1
Oas3	1.24631e-05	0.271126	0.019	0.327	0.279322	1	Oas3
Smarca5	1.38597e-05	0.267418	0.058	0.399	0.310623	1	Smarca5
Eif4a31	1.41587e-05	0.273937	0.077	0.424	0.317326	1	Eif4a3
Eif4ebp1	1.4793e-05	0.515566	0.038	0.363	0.33154	1	Eif4ebp1
Clint1	1.51314e-05	0.839437	0.058	0.388	0.339125	1	Clint1
Phc2	1.52806e-05	0.502563	0.058	0.399	0.342469	1	Phc2
Top1	1.5776e-05	0.568265	0.096	0.464	0.353572	1	Top1
Cmip	1.69033e-05	0.367531	0.058	0.385	0.378836	1	Cmip
Jak1	1.79586e-05	0.644247	0.096	0.457	0.402487	1	Jak1
Itch	1.99559e-05	0.339872	0.019	0.317	0.447251	1	Itch
Zbtb7a	1.99559e-05	0.309779	0.019	0.317	0.447251	1	Zbtb7a
Ndfip2	1.99686e-05	0.410169	0.077	0.417	0.447536	1	Ndfip2
Ttc14	2.01834e-05	0.63815	0.038	0.356	0.45235	1	Ttc14
Elf1	2.09785e-05	0.387406	0.077	0.417	0.47017	1	Elf1
Krt17	2.18341e-05	1.36312	0.423	0.169	0.489346	1	Krt17
Rp9	2.19786e-05	0.317596	0.058	0.385	0.492583	1	Rp9
Hnrnpdl	2.26685e-05	0.550144	0.115	0.504	0.508045	1	Hnrnpdl
Huwe1	2.32407e-05	0.287843	0.038	0.353	0.520871	1	Huwe1
Acsl5	2.33065e-05	0.461882	0.019	0.313	0.522345	1	Acsl5
Larp1	2.40311e-05	0.282864	0.077	0.406	0.538584	1	Larp1
Vbp1	2.45256e-05	0.302319	0.038	0.349	0.549669	1	Vbp1
Cuedc2	2.66157e-05	0.306381	0.058	0.388	0.59651	1	Cuedc2
Cdk12	2.71967e-05	0.368032	0.019	0.309	0.609531	1	Cdk12
Rnf115	2.85067e-05	0.391866	0.077	0.421	0.638891	1	Rnf115
Ddx17	2.85732e-05	0.596219	0.038	0.345	0.640383	1	Ddx17
Wapal	3.06923e-05	0.483163	0.058	0.385	0.687875	1	Wapal
Ddx50	3.17096e-05	0.408128	0.019	0.306	0.710675	1	Ddx50
Tab2	3.17096e-05	0.303062	0.019	0.306	0.710675	1	Tab2
Nfe2l2	3.1725e-05	0.735446	0.058	0.385	0.711021	1	Nfe2l2
Fus	3.21681e-05	0.468323	0.115	0.493	0.720952	1	Fus
Eif4b	3.30995e-05	0.371896	0.058	0.371	0.741826	1	Eif4b
Ddost	3.43291e-05	0.365248	0.077	0.41	0.769384	1	Ddost
2310011J03Rik	3.45249e-05	0.328869	0.058	0.378	0.773772	1	2310011J03Rik
Csnk1d	3.53644e-05	0.79374	0.058	0.381	0.792587	1	Csnk1d
Senp6	3.56572e-05	0.470833	0.058	0.381	0.799148	1	Senp6
Prelid1	3.57259e-05	0.554026	0.135	0.514	0.800689	1	Prelid1
Aip	3.62385e-05	0.389564	0.038	0.342	0.812176	1	Aip
Akap13	3.65493e-05	0.438174	0.058	0.381	0.819142	1	Akap13
Ktn1	3.68637e-05	0.384663	0.038	0.342	0.82619	1	Ktn1
Rnf10	3.71802e-05	0.711247	0.038	0.342	0.833283	1	Rnf10
Rab8a	4.09042e-05	0.573246	0.096	0.45	0.916745	1	Rab8a
Tram1	4.10676e-05	0.262897	0.038	0.338	0.920408	1	Tram1
Phf20l1	4.29992e-05	0.281093	0.019	0.299	0.963697	1	Phf20l1
Sidt2	4.29992e-05	0.255638	0.019	0.299	0.963697	1	Sidt2
Mbnl1	4.42686e-05	0.489095	0.077	0.399	0.992147	1	Mbnl1
Rtf1	4.62971e-05	0.406275	0.096	0.45	1	1	Rtf1
Pbrm1	4.6798e-05	0.907443	0.058	0.363	1	1	Pbrm1
Twf21	4.76088e-05	0.443665	0.058	0.374	1	1	Twf2
Stx5a1	4.93591e-05	0.321519	0.038	0.335	1	1	Stx5a
Dohh	4.97795e-05	0.493126	0.038	0.335	1	1	Dohh
Usp9x	5.00104e-05	0.450854	0.019	0.295	1	1	Usp9x
Arfgef1	5.00104e-05	0.394795	0.019	0.295	1	1	Arfgef1
Fam192a	5.44522e-05	0.279284	0.038	0.331	1	1	Fam192a
Hectd1	5.55528e-05	0.420133	0.058	0.36	1	1	Hectd1
Mtch1	5.57929e-05	0.435347	0.096	0.424	1	1	Mtch1
Tnrc6c	5.81177e-05	0.366135	0.019	0.291	1	1	Tnrc6c
Usp15	5.81177e-05	0.341956	0.019	0.291	1	1	Usp15
Ddx54	5.92613e-05	0.355049	0.038	0.324	1	1	Ddx54
Rragc1	6.08318e-05	0.269112	0.058	0.363	1	1	Rragc
Eif5b	6.11518e-05	0.604906	0.115	0.486	1	1	Eif5b
Ddx46	6.15087e-05	0.331971	0.038	0.32	1	1	Ddx46
Dnajc191	6.50287e-05	0.330222	0.096	0.435	1	1	Dnajc19
Drg11	6.58763e-05	0.250401	0.038	0.327	1	1	Drg1
Wdr33	6.74849e-05	0.393088	0.019	0.288	1	1	Wdr33
Pxn	6.74849e-05	0.352265	0.019	0.288	1	1	Pxn
Cited2	6.75595e-05	0.493537	0.038	0.327	1	1	Cited2
Brd4	6.98241e-05	0.566177	0.058	0.363	1	1	Brd4
Atp6v0d1	7.14093e-05	0.299526	0.096	0.424	1	1	Atp6v0d1
Psmd13	7.36593e-05	0.546319	0.115	0.468	1	1	Psmd13
Ythdc1	7.49197e-05	0.336887	0.058	0.353	1	1	Ythdc1
Atp6v1d1	7.53597e-05	0.333141	0.077	0.396	1	1	Atp6v1d
Fip1l1	7.61469e-05	0.566178	0.058	0.353	1	1	Fip1l1
Aldh2	7.76221e-05	0.461092	0.038	0.324	1	1	Aldh2
Rapgef6	7.82993e-05	0.332479	0.019	0.284	1	1	Rapgef6
Cul5	7.82993e-05	0.296053	0.019	0.284	1	1	Cul5
Ccdc104	7.82993e-05	0.277109	0.019	0.284	1	1	Ccdc104
Seh1l	7.82993e-05	0.273568	0.019	0.284	1	1	Seh1l
Nars	8.16335e-05	0.315315	0.077	0.392	1	1	Nars
2024-09-02	8.40296e-05	0.283587	0.058	0.36	1	1	2024-09-02
Hnrnpu	8.44539e-05	0.350534	0.096	0.424	1	1	Hnrnpu
Ptp4a1	8.47064e-05	0.251001	0.058	0.36	1	1	Ptp4a1
Srrm2	8.49708e-05	0.334744	0.135	0.489	1	1	Srrm2
Cetn2	8.53611e-05	0.710154	0.077	0.396	1	1	Cetn2
Med28	8.61229e-05	0.498567	0.096	0.428	1	1	Med28
Ralbp11	8.97772e-05	0.418947	0.077	0.388	1	1	Ralbp1
Tspan3	8.9862e-05	0.250467	0.038	0.32	1	1	Tspan3
Ssrp1	8.99221e-05	0.291355	0.058	0.345	1	1	Ssrp1
Tceb11	9.03779e-05	0.419937	0.154	0.522	1	1	Tceb1
Dars	9.07749e-05	0.494823	0.019	0.281	1	1	Dars
Arhgap17	9.07749e-05	0.363153	0.019	0.281	1	1	Arhgap17
Adrbk1	9.17347e-05	0.550958	0.077	0.392	1	1	Adrbk1
Atp1a1	9.58657e-05	0.608946	0.077	0.396	1	1	Atp1a1
Med30	9.75937e-05	0.798875	0.077	0.392	1	1	Med30
Ndufs6	0.000102581	0.406271	0.135	0.489	1	1	Ndufs6
Evl	0.000102613	0.622868	0.058	0.356	1	1	Evl
Usp18	0.000102879	0.399238	0.135	0.478	1	1	Usp18
Trim26	0.000103087	0.408306	0.038	0.317	1	1	Trim26
Rela	0.000103087	0.399883	0.038	0.317	1	1	Rela
Sfr1	0.000104333	0.569992	0.115	0.46	1	1	Sfr1
Dhx36	0.000104813	0.634399	0.038	0.317	1	1	Dhx36
Rbpj	0.000105156	0.35077	0.019	0.277	1	1	Rbpj
Gtf2h5	0.000107088	0.553826	0.115	0.457	1	1	Gtf2h5
Cebpz	0.000107368	0.752206	0.058	0.345	1	1	Cebpz
Rap2c	0.00011287	0.261139	0.058	0.353	1	1	Rap2c
Arpc1a	0.000113065	0.374496	0.115	0.46	1	1	Arpc1a
Wbp2	0.000119152	0.399363	0.038	0.313	1	1	Wbp2
Zc3h13	0.000120141	0.356753	0.038	0.313	1	1	Zc3h13
Snx18	0.000121138	0.363692	0.038	0.313	1	1	Snx18
Isy1	0.00012172	0.487361	0.019	0.273	1	1	Isy1
Csnk2a2	0.00012172	0.325456	0.019	0.273	1	1	Csnk2a2
Cdk9	0.000122135	0.539444	0.058	0.349	1	1	Cdk9
Txnl4a	0.00012431	0.319464	0.096	0.421	1	1	Txnl4a
Cops4	0.000126962	0.474392	0.058	0.345	1	1	Cops4
Sh3bgrl	0.000126962	0.284941	0.058	0.345	1	1	Sh3bgrl
Sumo11	0.000128093	0.429959	0.173	0.572	1	1	Sumo1
Tomm70a	0.000128534	0.356386	0.058	0.338	1	1	Tomm70a
Morf4l21	0.000130897	0.328902	0.115	0.435	1	1	Morf4l2
Plekhj1	0.000135791	0.545935	0.077	0.374	1	1	Plekhj1
Ppp2r2d	0.000137609	0.252128	0.038	0.309	1	1	Ppp2r2d
Fam172a	0.000140785	0.276079	0.019	0.27	1	1	Fam172a
Zfand6	0.000143701	0.409712	0.058	0.338	1	1	Zfand6
Mkrn1	0.000144687	0.987717	0.096	0.424	1	1	Mkrn1
Pgap2	0.000146266	0.373796	0.038	0.306	1	1	Pgap2
Pafah1b2	0.000147809	0.381752	0.077	0.371	1	1	Pafah1b2
Tor1aip2	0.000148573	0.428054	0.058	0.342	1	1	Tor1aip2
Krcc11	0.000150453	0.272918	0.096	0.403	1	1	Krcc1
Cox18	0.000153468	0.63764	0.058	0.345	1	1	Cox18
Pnn	0.000153582	0.886325	0.096	0.406	1	1	Pnn
Nfu1	0.000155774	0.28811	0.058	0.342	1	1	Nfu1
Hp1bp3	0.000157005	0.659591	0.058	0.342	1	1	Hp1bp3
Stat2	0.000160104	0.502668	0.038	0.306	1	1	Stat2
Parp12	0.000161422	0.717291	0.038	0.306	1	1	Parp12
Snrnp40	0.000161919	0.46269	0.077	0.374	1	1	Snrnp40
Cops3	0.000162024	0.501456	0.058	0.342	1	1	Cops3
Psme4	0.000162711	0.361523	0.019	0.266	1	1	Psme4
Fbxo6	0.000162711	0.355891	0.019	0.266	1	1	Fbxo6
Mnat1	0.000162711	0.253238	0.019	0.266	1	1	Mnat1
Pak1ip1	0.000163904	0.552376	0.077	0.381	1	1	Pak1ip1
Mrpl28	0.000164402	0.435783	0.077	0.374	1	1	Mrpl28
Polr2k	0.000169542	0.351841	0.135	0.482	1	1	Polr2k
Slk	0.000183102	0.256597	0.038	0.302	1	1	Slk
Trappc2l	0.000187048	0.642386	0.115	0.442	1	1	Trappc2l
1810022K09Rik	0.000188391	0.787083	0.115	0.442	1	1	1810022K09Rik
Ppp1r7	0.000197788	0.692885	0.058	0.331	1	1	Ppp1r7
Rab5c	0.00019893	0.360993	0.135	0.486	1	1	Rab5c
Pin4	0.000199022	0.662458	0.096	0.414	1	1	Pin4
Nab1	0.000199946	0.398062	0.058	0.338	1	1	Nab1
Anxa7	0.0002	0.410844	0.096	0.403	1	1	Anxa7
Tardbp1	0.000203145	0.379267	0.077	0.374	1	1	Tardbp
Derl2	0.000204669	0.702957	0.058	0.338	1	1	Derl2
Eif3c	0.000207385	0.37533	0.135	0.486	1	1	Eif3c
Sbno1	0.000207659	0.747406	0.058	0.335	1	1	Sbno1
Rnf4	0.000209907	0.409615	0.077	0.363	1	1	Rnf4
Rlim	0.000211921	0.558525	0.038	0.291	1	1	Rlim
Nras	0.000212494	0.664342	0.077	0.374	1	1	Nras
Slc38a2	0.000212681	0.519749	0.038	0.299	1	1	Slc38a2
5031420N21Rik	0.000212681	0.277079	0.038	0.299	1	1	5031420N21Rik
Dnajc24	0.000213665	0.311647	0.038	0.291	1	1	Dnajc24
Ywhag	0.000213843	1.03653	0.096	0.406	1	1	Ywhag
Cpne3	0.000214416	0.91621	0.038	0.299	1	1	Cpne3
Dnm2	0.000214416	0.763315	0.038	0.299	1	1	Dnm2
Mrps5	0.000214416	0.308725	0.038	0.299	1	1	Mrps5
Katna1	0.00021685	1.23816	0.019	0.259	1	1	Katna1
Esyt1	0.00021685	0.416239	0.019	0.259	1	1	Esyt1
Zmpste24	0.00021685	0.396893	0.019	0.259	1	1	Zmpste24
Gltscr2	0.000217895	0.651778	0.096	0.41	1	1	Gltscr2
Asf1a	0.000218534	0.262918	0.038	0.295	1	1	Asf1a
Fubp1	0.000222603	0.363569	0.077	0.371	1	1	Fubp1
Zbtb8os1	0.000227966	0.310529	0.058	0.335	1	1	Zbtb8os
Selk1	0.000232627	0.429949	0.192	0.586	1	1	Selk
Eif1b	0.000237335	0.343114	0.115	0.439	1	1	Eif1b
Srsf9	0.00023957	0.456267	0.135	0.475	1	1	Srsf9
Vps36	0.000240384	0.348922	0.058	0.331	1	1	Vps36
Dctn61	0.000242865	0.512128	0.038	0.295	1	1	Dctn6
Nipbl	0.000244839	0.313404	0.038	0.295	1	1	Nipbl
Ppp1r15b	0.000244839	0.269226	0.038	0.295	1	1	Ppp1r15b
Ppp2r2a	0.000246827	0.553937	0.038	0.295	1	1	Ppp2r2a
Tfg	0.00024933	0.479303	0.077	0.367	1	1	Tfg
Dcp2	0.00024933	0.460733	0.077	0.367	1	1	Dcp2
Dcaf7	0.000250059	0.847849	0.019	0.255	1	1	Dcaf7
Ptk2b	0.000250059	0.593144	0.019	0.255	1	1	Ptk2b
Ccnt1	0.000250059	0.428666	0.019	0.255	1	1	Ccnt1
Kdm5a	0.000250059	0.423683	0.019	0.255	1	1	Kdm5a
Traf7	0.000250059	0.350748	0.019	0.255	1	1	Traf7
Sel1l	0.000250059	0.333426	0.019	0.255	1	1	Sel1l
Agtrap	0.000250059	0.298851	0.019	0.255	1	1	Agtrap
Twistnb	0.000251504	0.753622	0.038	0.291	1	1	Twistnb
Lin7c	0.000251969	0.260545	0.038	0.288	1	1	Lin7c
Kmt2e	0.000258781	0.426229	0.058	0.324	1	1	Kmt2e
Trim12c	0.000265427	0.475419	0.058	0.327	1	1	Trim12c
Tnks2	0.000269029	0.653969	0.058	0.324	1	1	Tnks2
U2af1l4	0.000271093	0.29085	0.038	0.288	1	1	U2af1l4
Atg3	0.000271462	0.858386	0.096	0.406	1	1	Atg3
Pten	0.000274972	0.627859	0.077	0.363	1	1	Pten
Naa38	0.000274972	0.297341	0.077	0.363	1	1	Naa38
Herpud1	0.000277135	0.299828	0.038	0.291	1	1	Herpud1
Mrpl231	0.000279824	0.668379	0.115	0.442	1	1	Mrpl23
Mia3	0.000283915	0.819527	0.038	0.291	1	1	Mia3
Tmem33	0.000283915	0.350899	0.038	0.291	1	1	Tmem33
Nrbp11	0.00028712	0.703569	0.077	0.367	1	1	Nrbp1
Snf8	0.000288008	0.593868	0.135	0.453	1	1	Snf8
Slc25a17	0.000288143	0.566912	0.019	0.252	1	1	Slc25a17
Ei24	0.000288143	0.448979	0.019	0.252	1	1	Ei24
Tmem9b	0.000288143	0.323498	0.019	0.252	1	1	Tmem9b
Larp4	0.000288143	0.289657	0.019	0.252	1	1	Larp4
Angel2	0.000288143	0.266874	0.019	0.252	1	1	Angel2
Ifrd1	0.000293105	0.474351	0.096	0.388	1	1	Ifrd1
Prpf40a	0.000294075	0.830071	0.115	0.435	1	1	Prpf40a
Mrps10	0.000296152	0.355572	0.077	0.363	1	1	Mrps10
Ccnd3	0.000298717	0.287866	0.077	0.353	1	1	Ccnd3
1110038F14Rik	0.000302568	0.394871	0.058	0.327	1	1	1110038F14Rik
Rbbp4	0.000308795	0.277779	0.115	0.435	1	1	Rbbp4
St131	0.000309621	0.284468	0.135	0.453	1	1	St13
Mob1a	0.00031221	0.487638	0.077	0.36	1	1	Mob1a
Pop51	0.000316018	0.359846	0.038	0.288	1	1	Pop5
Synj2bp	0.000318565	0.303755	0.038	0.288	1	1	Synj2bp
Eif3l	0.000320617	0.423043	0.096	0.396	1	1	Eif3l
Fnta	0.000321132	0.277216	0.038	0.288	1	1	Fnta
Snhg1	0.000322046	0.844768	0.096	0.399	1	1	Snhg1
Brd81	0.000328733	0.515234	0.058	0.324	1	1	Brd8
Gm6483	0.000341509	0.773554	0.077	0.353	1	1	Gm6483
Clk1	0.000343416	0.50176	0.096	0.388	1	1	Clk1
Eif4h	0.000345517	0.67399	0.135	0.471	1	1	Eif4h
Ago2	0.000352174	0.472372	0.038	0.281	1	1	Ago2
Smdt1	0.000354679	0.263541	0.212	0.583	1	1	Smdt1
Hnrnpul1	0.000355019	0.281053	0.038	0.281	1	1	Hnrnpul1
Cltc	0.000356512	0.342777	0.096	0.385	1	1	Cltc
Ap2b1	0.000360283	0.850457	0.058	0.324	1	1	Ap2b1
Anp32b	0.000364501	0.270198	0.192	0.558	1	1	Anp32b
Eif4e	0.000367101	0.53724	0.096	0.396	1	1	Eif4e
Nudt91	0.000368843	0.33967	0.038	0.284	1	1	Nudt9
Ppp1r10	0.00037478	0.908751	0.038	0.284	1	1	Ppp1r10
Parp10	0.00037478	0.496184	0.038	0.284	1	1	Parp10
Tagln	0.000378919	2.12507	0.25	0.09	1	1	Tagln
2024-09-07	0.000383876	0.543483	0.135	0.468	1	1	2024-09-07
Ebna1bp21	0.000387587	0.536265	0.115	0.41	1	1	Ebna1bp2
Arl6ip4	0.0003897	0.584552	0.077	0.356	1	1	Arl6ip4
Hnrnph2	0.000391213	0.431453	0.096	0.385	1	1	Hnrnph2
Ywhab	0.00039136	0.302519	0.173	0.532	1	1	Ywhab
Pole4	0.000392562	0.464847	0.077	0.356	1	1	Pole4
Thrap3	0.000394027	0.887342	0.096	0.396	1	1	Thrap3
Stat3	0.000399629	0.696603	0.096	0.396	1	1	Stat3
Leprotl1	0.000400757	0.809461	0.096	0.392	1	1	Leprotl1
Crebbp	0.000406344	0.64982	0.058	0.32	1	1	Crebbp
Spag7	0.00041015	0.567907	0.077	0.356	1	1	Spag7
Rars1	0.000410605	0.455913	0.077	0.345	1	1	Rars
Kif5b	0.000410934	0.677222	0.135	0.46	1	1	Kif5b
Exosc3	0.000416564	0.280688	0.077	0.353	1	1	Exosc3
Hbp11	0.00042332	0.592995	0.038	0.281	1	1	Hbp1
Tax1bp3	0.000426698	0.381221	0.038	0.281	1	1	Tax1bp3
Rps6kb1	0.000430102	0.866435	0.038	0.281	1	1	Rps6kb1
Atp13a3	0.000430102	0.724653	0.038	0.281	1	1	Atp13a3
Rala1	0.000430652	0.350977	0.135	0.453	1	1	Rala
Pfdn1	0.000437344	0.64608	0.135	0.446	1	1	Pfdn1
Smim11	0.000437673	0.557825	0.058	0.317	1	1	Smim11
Hnrnpd	0.000441395	0.346991	0.154	0.496	1	1	Hnrnpd
Znrf11	0.000451642	0.315102	0.096	0.381	1	1	Znrf1
Setd3	0.000457993	0.668542	0.058	0.317	1	1	Setd3
Fkbp81	0.000462214	0.676793	0.154	0.489	1	1	Fkbp8
Leprot	0.00046414	0.599548	0.058	0.313	1	1	Leprot
Cyb5r3	0.000472025	1.03246	0.058	0.317	1	1	Cyb5r3
Clic4	0.000474851	1.19636	0.115	0.432	1	1	Clic4
Sbds	0.000475266	0.304565	0.096	0.378	1	1	Sbds
Usp50	0.000475278	0.277673	0.077	0.349	1	1	Usp50
Taf15	0.000482032	0.370772	0.058	0.313	1	1	Taf15
Pigyl	0.000484609	0.598833	0.058	0.309	1	1	Pigyl
Tle4	0.000485475	0.330092	0.038	0.277	1	1	Tle4
Mta21	0.000489332	0.630298	0.038	0.277	1	1	Mta2
Gsk3a	0.000489332	0.379548	0.038	0.277	1	1	Gsk3a
Gm10175	0.000489368	0.627732	0.058	0.313	1	1	Gm10175
Ndufb4	0.000493429	0.467288	0.154	0.493	1	1	Ndufb4
Bcl10	0.000496735	0.654417	0.115	0.421	1	1	Bcl10
Nelfe	0.000498016	0.360352	0.038	0.273	1	1	Nelfe
Pfkp	0.000505983	0.376282	0.038	0.273	1	1	Pfkp
H3f3b	0.000507415	0.668041	0.865	0.86	1	1	H3f3b
Arl5a1	0.000514069	0.263692	0.038	0.273	1	1	Arl5a
Clpp1	0.000517409	0.477161	0.058	0.306	1	1	Clpp
Supt16	0.000518471	0.74073	0.077	0.349	1	1	Supt16
Eif3d	0.000524033	0.350699	0.115	0.414	1	1	Eif3d
Dnpep	0.000527089	0.462735	0.038	0.27	1	1	Dnpep
Pofut2	0.000527632	0.517226	0.058	0.313	1	1	Pofut2
Rbm25	0.000530174	0.358997	0.154	0.471	1	1	Rbm25
Ppil4	0.000533319	0.533707	0.058	0.306	1	1	Ppil4
Lsm1	0.000538475	0.464002	0.096	0.381	1	1	Lsm1
Eif6	0.000544035	0.291363	0.173	0.514	1	1	Eif6
Tm2d1	0.000547612	0.672925	0.058	0.306	1	1	Tm2d1
Gstp1	0.000551781	0.785297	0.096	0.374	1	1	Gstp1
Bloc1s4	0.00055197	0.421663	0.038	0.273	1	1	Bloc1s4
Ggnbp2	0.000553238	0.760352	0.077	0.349	1	1	Ggnbp2
Anapc16	0.000553759	0.591792	0.077	0.338	1	1	Anapc16
Fh1	0.000555129	0.416385	0.058	0.309	1	1	Fh1
Rexo1	0.000556338	0.255197	0.038	0.273	1	1	Rexo1
Znrf2	0.000560738	0.331033	0.038	0.273	1	1	Znrf2
Zfp706	0.000562944	0.42401	0.173	0.511	1	1	Zfp706
Rnf71	0.000564985	0.430876	0.173	0.504	1	1	Rnf7
Kcmf1	0.00056544	0.541029	0.096	0.381	1	1	Kcmf1
Tap2	0.00056741	0.327834	0.135	0.442	1	1	Tap2
Ilkap1	0.000569394	0.628393	0.096	0.381	1	1	Ilkap
2024-09-09	0.000572047	0.560386	0.058	0.309	1	1	2024-09-09
Lsm81	0.000572487	0.327113	0.115	0.414	1	1	Lsm8
Sptssa	0.000585466	0.495389	0.096	0.381	1	1	Sptssa
Elof11	0.000586446	0.381154	0.115	0.417	1	1	Elof1
Eif3e	0.000587999	0.25287	0.173	0.5	1	1	Eif3e
Acot9	0.000589443	0.414529	0.058	0.309	1	1	Acot9
Farsa	0.00059504	0.805677	0.077	0.345	1	1	Farsa
AI314180	0.000602813	0.724284	0.058	0.309	1	1	AI314180
Adam17	0.000607332	0.949686	0.058	0.309	1	1	Adam17
Gtf2b	0.000608761	0.937136	0.096	0.385	1	1	Gtf2b
Mrpl21	0.000618885	0.403081	0.096	0.381	1	1	Mrpl21
Pdcl31	0.000620887	0.556575	0.115	0.414	1	1	Pdcl3
Pum2	0.000626124	0.513121	0.077	0.342	1	1	Pum2
Nacc11	0.000627148	0.354421	0.038	0.27	1	1	Nacc1
Baz2a	0.000632091	0.455856	0.038	0.27	1	1	Baz2a
Hmha1	0.000637071	0.411279	0.038	0.27	1	1	Hmha1
Ypel5	0.000638341	0.302116	0.038	0.263	1	1	Ypel5
Srsf1	0.000642173	0.501242	0.096	0.378	1	1	Srsf1
G3bp2	0.000646602	0.520512	0.135	0.435	1	1	G3bp2
Tmem173	0.000647139	0.733061	0.038	0.27	1	1	Tmem173
Bet1l	0.000647139	0.628777	0.038	0.27	1	1	Bet1l
Atad1	0.000647139	0.483687	0.038	0.27	1	1	Atad1
Ccdc50	0.000657763	1.15931	0.077	0.345	1	1	Ccdc50
Lrrfip1	0.000663812	0.327693	0.096	0.363	1	1	Lrrfip1
Ubxn6	0.000667991	0.30354	0.058	0.306	1	1	Ubxn6
Nap1l4	0.000672627	0.563871	0.077	0.342	1	1	Nap1l4
Ndufs8	0.000680054	0.445359	0.135	0.439	1	1	Ndufs8
Htra2	0.000687219	0.437982	0.077	0.331	1	1	Htra2
Adar	0.000693298	0.648917	0.058	0.306	1	1	Adar
Ppp2r4	0.000693298	0.599005	0.058	0.306	1	1	Ppp2r4
Nol12	0.000693298	0.439014	0.058	0.306	1	1	Nol12
Ubn1	0.000697063	0.473481	0.077	0.342	1	1	Ubn1
Caprin1	0.000700858	0.696232	0.135	0.45	1	1	Caprin1
Mllt10	0.000706537	0.277533	0.038	0.266	1	1	Mllt10
Mphosph61	0.000712087	0.358992	0.038	0.266	1	1	Mphosph6
Tpm2	0.000718316	2.19044	0.288	0.133	1	1	Tpm2
Vrk3	0.000723308	0.329165	0.038	0.266	1	1	Vrk3
Ccz1	0.000725046	1.2119	0.096	0.371	1	1	Ccz1
Sec11a	0.000733652	0.646894	0.135	0.442	1	1	Sec11a
Chmp1a	0.000734693	0.668807	0.038	0.266	1	1	Chmp1a
Hdac1	0.000734693	0.527744	0.038	0.266	1	1	Hdac1
Sra1	0.000735428	0.282172	0.115	0.403	1	1	Sra1
Pfdn21	0.000735757	0.770238	0.135	0.439	1	1	Pfdn2
Nagk	0.000739826	0.380225	0.058	0.302	1	1	Nagk
Ap2a2	0.000740447	0.712152	0.038	0.266	1	1	Ap2a2
Snrpb2	0.000763495	0.782313	0.115	0.396	1	1	Snrpb2
Ccdc88a	0.000771033	0.907068	0.038	0.263	1	1	Ccdc88a
Dlgap4	0.000773468	0.717509	0.058	0.302	1	1	Dlgap4
Sh3bp1	0.000773468	0.472719	0.058	0.302	1	1	Sh3bp1
Pfdn5	0.000777836	0.279174	0.25	0.622	1	1	Pfdn5
2024-03-02	0.000779211	0.514384	0.058	0.302	1	1	2024-03-02
Dnajc21	0.00078154	0.299487	0.077	0.327	1	1	Dnajc21
Abcf1	0.000784353	0.343757	0.096	0.363	1	1	Abcf1
Mrps16	0.000785582	0.44158	0.135	0.442	1	1	Mrps16
Glrx21	0.000800179	0.421207	0.115	0.406	1	1	Glrx2
Hspa9	0.000802289	0.522265	0.115	0.403	1	1	Hspa9
Taok1	0.000802581	0.808092	0.058	0.302	1	1	Taok1
Api5	0.000807701	0.851112	0.096	0.374	1	1	Api5
Rwdd1	0.000809022	1.10201	0.154	0.489	1	1	Rwdd1
Ssr4	0.000812387	0.376414	0.192	0.518	1	1	Ssr4
Pttg1ip	0.000812917	0.541181	0.058	0.299	1	1	Pttg1ip
Bub3	0.000813838	0.498407	0.115	0.41	1	1	Bub3
Tsta31	0.000816858	0.526974	0.058	0.295	1	1	Tsta3
Ccdc321	0.000820672	0.25376	0.038	0.263	1	1	Ccdc32
Tceal8	0.000831161	0.436929	0.058	0.299	1	1	Tceal8
Rpl29	0.000831161	0.285338	0.058	0.299	1	1	Rpl29
Atg5	0.000833511	0.402505	0.077	0.327	1	1	Atg5
Kdm1a	0.000839578	0.366813	0.077	0.335	1	1	Kdm1a
Snrnp271	0.000840538	0.32492	0.154	0.468	1	1	Snrnp27
Map4	0.000846588	1.08204	0.038	0.263	1	1	Map4
Khsrp	0.000846588	0.467463	0.038	0.263	1	1	Khsrp
Fbxl5	0.000881683	0.505041	0.058	0.299	1	1	Fbxl5
Ddx1	0.000881683	0.397766	0.058	0.299	1	1	Ddx1
Chd4	0.000898561	1.04641	0.096	0.367	1	1	Chd4
Eif1a	0.000908866	0.519935	0.135	0.424	1	1	Eif1a
Bmp2k	0.000916208	0.423267	0.038	0.259	1	1	Bmp2k
Psmd14	0.000917427	0.858988	0.135	0.439	1	1	Psmd14
Tsc22d3	0.000930528	0.712337	0.038	0.259	1	1	Tsc22d3
Rnf220	0.000930528	0.344144	0.038	0.259	1	1	Rnf220
Aimp1	0.000936354	0.618761	0.154	0.457	1	1	Aimp1
Crebzf	0.000937766	0.380987	0.038	0.259	1	1	Crebzf
Trmt112	0.000944235	0.364092	0.135	0.442	1	1	Trmt112
Safb	0.000944594	0.258183	0.058	0.291	1	1	Safb
Rad23b	0.000947093	0.46825	0.077	0.331	1	1	Rad23b
Btf3l41	0.000947279	0.426009	0.115	0.392	1	1	Btf3l4
Srp54b	0.000965167	0.717315	0.135	0.446	1	1	Srp54b
Coq5	0.00096724	0.953455	0.038	0.259	1	1	Coq5
Aldh9a1	0.00096724	0.502238	0.038	0.259	1	1	Aldh9a1
Bad	0.000972885	0.490694	0.058	0.291	1	1	Bad
Bbx	0.000975252	0.48673	0.058	0.295	1	1	Bbx
Trafd1	0.000978835	0.547639	0.154	0.457	1	1	Trafd1
Tiprl	0.000991605	0.720362	0.096	0.36	1	1	Tiprl
Hmg20b	0.000992633	0.357452	0.096	0.356	1	1	Hmg20b
Dynlrb11	0.000994399	0.628587	0.115	0.399	1	1	Dynlrb1
Anapc101	0.000996938	0.420808	0.058	0.295	1	1	Anapc10
Nmd3	0.00100427	0.479273	0.058	0.295	1	1	Nmd3
Scp21	0.0010067	0.594109	0.154	0.471	1	1	Scp2
Flot1	0.00101164	0.982027	0.058	0.295	1	1	Flot1
Paics1	0.00102281	0.414993	0.077	0.32	1	1	Paics
Snx17	0.00102318	0.488265	0.077	0.331	1	1	Snx17
Med9	0.00103408	1.40057	0.058	0.295	1	1	Med9
Mrpl44	0.00103621	0.706172	0.096	0.367	1	1	Mrpl4
Keap1	0.00103761	0.675736	0.077	0.331	1	1	Keap1
Nasp	0.0010412	0.761059	0.096	0.356	1	1	Nasp
Ddx60	0.0010449	0.314671	0.077	0.331	1	1	Ddx60
Vps35	0.0010489	0.735656	0.096	0.363	1	1	Vps35
Parp9	0.00108684	0.439509	0.115	0.403	1	1	Parp9
Fam98b	0.00108742	0.362742	0.038	0.255	1	1	Fam98b
Cnot1	0.00108742	0.330144	0.038	0.255	1	1	Cnot1
Ccdc47	0.00109129	0.634447	0.058	0.288	1	1	Ccdc47
Exoc3	0.00109129	0.544366	0.058	0.288	1	1	Exoc3
Map7d1	0.00109583	0.343588	0.038	0.255	1	1	Map7d1
Cdc123	0.00111017	0.504089	0.058	0.291	1	1	Cdc123
Ntan1	0.00111169	0.436631	0.115	0.399	1	1	Ntan1
Mrpl17	0.00112572	0.516108	0.135	0.432	1	1	Mrpl17
Pole3	0.00112648	0.579191	0.058	0.291	1	1	Pole3
Ahnak	0.00112648	0.389525	0.058	0.291	1	1	Ahnak
Gtf3c6	0.00113697	0.566154	0.077	0.32	1	1	Gtf3c6
Hprt1	0.00113841	0.36724	0.154	0.457	1	1	Hprt
Mrpl511	0.00119096	0.598637	0.135	0.424	1	1	Mrpl51
Srp68	0.00119399	0.280044	0.038	0.252	1	1	Srp68
Srsf7	0.00120879	0.274141	0.173	0.496	1	1	Srsf7
Hnrnpm	0.00121074	0.626422	0.135	0.428	1	1	Hnrnpm
Mrpl2	0.001211	0.8188	0.077	0.32	1	1	Mrpl2
Dnajb61	0.00121294	0.527015	0.212	0.568	1	1	Dnajb6
Polr2i	0.00121339	0.844617	0.115	0.396	1	1	Polr2i
Gabarapl21	0.00121371	0.737834	0.192	0.525	1	1	Gabarapl2
Anxa11	0.00122031	0.306664	0.096	0.363	1	1	Anxa1
Vezf1	0.00122182	0.265232	0.038	0.252	1	1	Vezf1
Cops7a	0.00122336	0.497457	0.058	0.284	1	1	Cops7a
Klf6	0.00122972	0.724584	0.135	0.439	1	1	Klf6
Mtx2	0.00123523	0.395365	0.115	0.388	1	1	Mtx2
Tsr3	0.0012407	0.529357	0.038	0.252	1	1	Tsr3
Canx1	0.00124977	0.917331	0.135	0.435	1	1	Canx
Mafg1	0.00127142	0.906787	0.077	0.324	1	1	Mafg
Eif3m1	0.00127806	0.670697	0.173	0.504	1	1	Eif3m
Actn4	0.00129012	1.01145	0.096	0.36	1	1	Actn4
Dap3	0.00130718	0.566484	0.077	0.324	1	1	Dap3
Smn1	0.00133121	0.887345	0.058	0.281	1	1	Smn1
Efr3a	0.00133811	1.02495	0.058	0.288	1	1	Efr3a
Nubp1	0.00133995	0.304062	0.115	0.388	1	1	Nubp1
Mlf2	0.00137268	0.466243	0.135	0.421	1	1	Mlf2
Twf1	0.00138436	0.582946	0.058	0.284	1	1	Twf1
Wdr45b1	0.00138436	0.398904	0.058	0.284	1	1	Wdr45b
Prkar1a	0.00140123	0.753026	0.173	0.493	1	1	Prkar1a
Mrpl11	0.00140305	0.379135	0.115	0.392	1	1	Mrpl11
Uba7	0.00141035	1.04338	0.077	0.324	1	1	Uba7
Emc4	0.00141112	0.540828	0.077	0.32	1	1	Emc4
Psmc2	0.00143252	0.659246	0.173	0.486	1	1	Psmc2
Ppm1g1	0.0014342	0.344273	0.096	0.345	1	1	Ppm1g
Nsmce2	0.00145085	0.498817	0.077	0.317	1	1	Nsmce2
Psmc5	0.00146326	0.584383	0.173	0.478	1	1	Psmc5
Glrx31	0.00146358	0.59848	0.154	0.468	1	1	Glrx3
Ppdpf1	0.00147089	0.252466	0.115	0.378	1	1	Ppdpf
Impa11	0.00147731	0.284258	0.058	0.284	1	1	Impa1
Zfp106	0.00148086	0.75954	0.077	0.313	1	1	Zfp106
Nfx1	0.00149519	0.683733	0.058	0.281	1	1	Nfx1
Dpf21	0.00149872	0.638842	0.058	0.284	1	1	Dpf2
Nsfl1c	0.00151005	0.823778	0.115	0.388	1	1	Nsfl1c
Rcbtb2	0.00152043	0.935896	0.058	0.284	1	1	Rcbtb2
Snhg3	0.00152223	0.600079	0.077	0.32	1	1	Snhg3
2410004N09Rik	0.0015235	0.301985	0.058	0.277	1	1	2410004N09Rik
Ndufb21	0.00152615	0.59582	0.173	0.486	1	1	Ndufb2
Rad23a	0.0015544	0.487448	0.077	0.313	1	1	Rad23a
Chchd3	0.00156712	0.594356	0.135	0.41	1	1	Chchd3
Tsfm	0.00158693	0.767066	0.077	0.313	1	1	Tsfm
Tubb2a	0.00159519	0.589697	0.115	0.392	1	1	Tubb2a
Xpa1	0.00159541	0.313874	0.058	0.281	1	1	Xpa
Trnt1	0.00159789	0.590446	0.077	0.317	1	1	Trnt1
Exosc41	0.00161743	0.589068	0.096	0.345	1	1	Exosc4
Tbl1x	0.00163017	0.59919	0.058	0.281	1	1	Tbl1x
Fam213b	0.00164258	1.74999	0.385	0.23	1	1	Fam213b
Pafah1b1	0.00164527	0.378538	0.192	0.522	1	1	Pafah1b1
Banf11	0.00165185	0.399147	0.135	0.424	1	1	Banf1
Ddx39	0.0016532	0.550785	0.135	0.403	1	1	Ddx39
Srsf10	0.00165678	0.34119	0.135	0.421	1	1	Srsf10
Mif4gd	0.00166562	0.576545	0.058	0.281	1	1	Mif4gd
Psmg4	0.00166787	0.685593	0.173	0.482	1	1	Psmg4
Tpgs1	0.00168556	0.29529	0.058	0.277	1	1	Tpgs1
H1f0	0.00168965	0.50106	0.058	0.281	1	1	H1f0
AI837181	0.001714	0.825906	0.058	0.281	1	1	AI837181
Mrpl50	0.00172291	0.861312	0.077	0.317	1	1	Mrpl50
Eif3b	0.00172711	0.769905	0.115	0.388	1	1	Eif3b
Smarcb11	0.00174865	0.791657	0.096	0.349	1	1	Smarcb1
Nucks1	0.00175764	0.335186	0.135	0.406	1	1	Nucks1
Tsc22d41	0.00180079	0.749249	0.154	0.442	1	1	Tsc22d4
Swi51	0.00183857	0.285036	0.192	0.522	1	1	Swi5
Gtf2f1	0.00185813	0.951749	0.077	0.309	1	1	Gtf2f1
Rbck1	0.00186734	0.867311	0.096	0.349	1	1	Rbck1
Prrc2a	0.00187559	1.08684	0.096	0.353	1	1	Prrc2a
Zcchc11	0.00188303	0.766673	0.077	0.306	1	1	Zcchc11
Uqcrc21	0.00191608	0.374324	0.173	0.478	1	1	Uqcrc2
Alyref1	0.00193957	0.276963	0.154	0.45	1	1	Alyref
Ik	0.00198856	0.867524	0.077	0.313	1	1	Ik
Maz	0.00198942	0.431502	0.096	0.338	1	1	Maz
Lmo4	0.00199058	1.26557	0.135	0.406	1	1	Lmo4
Cnpy2	0.00200284	0.73189	0.077	0.309	1	1	Cnpy2
Gnl1	0.00200481	0.510743	0.058	0.27	1	1	Gnl1
Phf10	0.00206297	0.303438	0.058	0.27	1	1	Phf10
Gtf2h41	0.00206856	0.383166	0.058	0.273	1	1	Gtf2h4
Psmb7	0.002085	0.350008	0.173	0.475	1	1	Psmb7
Tmem183a	0.00208606	0.535311	0.077	0.309	1	1	Tmem183a
Gar11	0.00208606	0.447427	0.077	0.309	1	1	Gar1
2700029M09Rik1	0.0021034	0.327533	0.115	0.374	1	1	2700029M09Rik
Ash2l1	0.00211309	0.517343	0.058	0.273	1	1	Ash2l
Cct6a1	0.0021145	0.456969	0.077	0.309	1	1	Cct6a
Mrps17	0.0021321	0.778716	0.115	0.378	1	1	Mrps17
Sec31a	0.00214326	0.581563	0.058	0.273	1	1	Sec31a
Fopnl	0.00214326	0.385619	0.058	0.273	1	1	Fopnl
Rbbp7	0.00214603	0.857508	0.135	0.414	1	1	Rbbp7
Cetn3	0.00216867	0.562384	0.173	0.478	1	1	Cetn3
Glod4	0.0021729	0.406174	0.077	0.306	1	1	Glod4
Fam92a	0.00217383	0.509216	0.058	0.273	1	1	Fam92a
Ngrn	0.0022048	0.309185	0.058	0.273	1	1	Ngrn
Med6	0.00221522	0.514507	0.058	0.27	1	1	Med6
Dpcd	0.00226293	0.255585	0.077	0.306	1	1	Dpcd
Cbx31	0.0022645	0.496271	0.154	0.442	1	1	Cbx3
Smu1	0.00227896	0.553994	0.096	0.342	1	1	Smu1
Vps26a1	0.00228508	0.339145	0.096	0.335	1	1	Vps26a
Trappc6a	0.00229738	0.536137	0.096	0.338	1	1	Trappc6a
Dnmt1	0.00232483	0.805468	0.077	0.306	1	1	Dnmt1
Pi4k2b	0.00236097	0.560684	0.058	0.27	1	1	Pi4k2b
Ifih1	0.00236857	0.65158	0.115	0.371	1	1	Ifih1
Zfp330	0.00237621	0.675375	0.096	0.335	1	1	Zfp330
Stra13	0.00241647	0.441575	0.135	0.41	1	1	Stra13
Ppp2r3c	0.00243958	0.583912	0.058	0.266	1	1	Ppp2r3c
Pnrc2	0.00245468	0.649858	0.096	0.335	1	1	Pnrc2
Psmc61	0.00245481	0.579077	0.154	0.446	1	1	Psmc6
Lars2	0.00245945	1.08859	0.115	0.371	1	1	Lars2
Commd6	0.00246279	1.18567	0.096	0.342	1	1	Commd6
Cul3	0.00246279	0.681331	0.096	0.342	1	1	Cul3
Ppil3	0.00246983	0.693274	0.077	0.306	1	1	Ppil3
Emb	0.00248034	0.440891	0.058	0.27	1	1	Emb
Tcea1	0.00252895	1.24749	0.135	0.414	1	1	Tcea1
Creb1	0.00253317	1.02589	0.058	0.27	1	1	Creb1
Rpp30	0.00253774	0.332572	0.058	0.263	1	1	Rpp30
Ppp1r111	0.00260805	1.17034	0.192	0.511	1	1	Ppp1r11
Gtf2i	0.0026179	0.568469	0.058	0.266	1	1	Gtf2i
Crk	0.00262305	1.27452	0.077	0.306	1	1	Crk
Mark2	0.00262711	0.585612	0.058	0.266	1	1	Mark2
Akirin2	0.00264311	0.936171	0.096	0.342	1	1	Akirin2
Arid2	0.00265496	0.618337	0.058	0.266	1	1	Arid2
Map2k1	0.00267728	1.3631	0.115	0.374	1	1	Map2k1
Prdx4	0.00268269	0.80493	0.096	0.338	1	1	Prdx4
Nudt2	0.00269543	0.597844	0.077	0.302	1	1	Nudt2
Micu2	0.0027044	0.650751	0.058	0.263	1	1	Micu2
Trpm71	0.00271145	0.720132	0.058	0.266	1	1	Trpm7
Strn3	0.00273053	0.665221	0.058	0.266	1	1	Strn3
Ccdc23	0.00274769	0.877452	0.173	0.471	1	1	Ccdc23
Med10	0.00276004	0.467815	0.135	0.41	1	1	Med10
Dync1i2	0.00276389	0.480982	0.173	0.457	1	1	Dync1i2
Srsf61	0.00278931	0.612771	0.154	0.432	1	1	Srsf6
Usp47	0.00280126	0.828987	0.058	0.263	1	1	Usp47
Xaf1	0.0028025	0.433769	0.192	0.514	1	1	Xaf1
Mob2	0.00280805	0.612017	0.058	0.266	1	1	Mob2
Npm3	0.00284392	0.777762	0.077	0.299	1	1	Npm3
Gars	0.00284392	0.626156	0.077	0.299	1	1	Gars
Coq2	0.00286088	0.381946	0.058	0.263	1	1	Coq2
Cbx5	0.00286751	0.933887	0.058	0.266	1	1	Cbx5
2010012O05Rik	0.00288113	0.738573	0.077	0.302	1	1	2010012O05Rik
Cox20	0.00288814	1.29817	0.096	0.331	1	1	Cox20
Spin1	0.00290033	0.982734	0.077	0.302	1	1	Spin1
Cd74	0.00290129	0.477561	0.635	0.435	1	1	Cd74
Ptov1	0.00292082	0.433139	0.077	0.299	1	1	Ptov1
Ybx3	0.00300885	0.509906	0.135	0.399	1	1	Ybx3
Chmp6	0.00301752	0.39245	0.058	0.259	1	1	Chmp6
Agps	0.00302558	0.588522	0.058	0.263	1	1	Agps
Aars	0.00304003	0.818132	0.096	0.331	1	1	Aars
Kras	0.00304665	0.393028	0.154	0.432	1	1	Kras
2810428I15Rik	0.00305547	0.731918	0.135	0.41	1	1	2810428I15Rik
Dctn2	0.0030764	0.81239	0.154	0.424	1	1	Dctn2
1110001J03Rik1	0.00307964	0.633475	0.077	0.291	1	1	1110001J03Rik
Mvb12a	0.00308302	0.695987	0.115	0.367	1	1	Mvb12a
Dcaf8	0.0031033	0.897342	0.058	0.259	1	1	Dcaf8
Fkbp31	0.00310662	0.524621	0.154	0.414	1	1	Fkbp3
Trp53	0.00311317	0.55599	0.096	0.335	1	1	Trp53
Clptm1l	0.00312295	0.647409	0.096	0.327	1	1	Clptm1l
Tuba1b	0.0031356	0.291725	0.231	0.572	1	1	Tuba1b
Polr1d1	0.00314046	0.324075	0.212	0.522	1	1	Polr1d
4930453N24Rik1	0.0031539	0.567301	0.115	0.36	1	1	4930453N24Rik
Prorsd1	0.00316304	0.651287	0.077	0.299	1	1	Prorsd1
Nae1	0.00318403	0.62419	0.077	0.299	1	1	Nae1
Gcc2	0.00319129	0.866978	0.058	0.259	1	1	Gcc2
Emc21	0.00319846	0.475358	0.115	0.356	1	1	Emc2
Ets2	0.00319888	0.945885	0.058	0.263	1	1	Ets2
Nabp2	0.00320515	0.849126	0.077	0.299	1	1	Nabp2
Yeats4	0.00321866	0.511228	0.115	0.367	1	1	Yeats4
Dlst	0.00323614	0.924315	0.058	0.259	1	1	Dlst
Uqcc21	0.00324435	0.289904	0.173	0.471	1	1	Uqcc2
Pitpnb	0.00339087	0.916767	0.135	0.399	1	1	Pitpnb
Cdc371	0.00346338	0.363755	0.154	0.432	1	1	Cdc37
Anapc131	0.00349303	0.485933	0.135	0.399	1	1	Anapc13
Etf1	0.00350023	0.777412	0.173	0.468	1	1	Etf1
Paip1	0.0035419	0.319575	0.058	0.259	1	1	Paip1
Timm221	0.00359195	0.308965	0.096	0.327	1	1	Timm22
Brd1	0.00363433	0.856015	0.077	0.295	1	1	Brd1
Map1lc3a	0.00363555	0.849149	0.077	0.291	1	1	Map1lc3a
AI413582	0.00366634	0.906138	0.058	0.259	1	1	AI413582
Ipo5	0.00367279	0.449774	0.058	0.252	1	1	Ipo5
Adss	0.00368948	0.627686	0.096	0.324	1	1	Adss
Gm2000	0.00369164	0.388667	0.115	0.353	1	1	Gm2000
Psmb1	0.00369483	0.674935	0.25	0.601	1	1	Psmb1
Ppp2r1a	0.00370651	0.972295	0.077	0.295	1	1	Ppp2r1a
Rsl1d1	0.00372273	0.477589	0.115	0.36	1	1	Rsl1d1
Myl12b	0.00375201	0.556966	0.231	0.561	1	1	Myl12b
Vcp	0.00375695	0.775019	0.192	0.482	1	1	Vcp
Lasp1	0.00380163	1.28936	0.096	0.327	1	1	Lasp1
Isca21	0.00383183	0.309295	0.077	0.291	1	1	Isca2
Eif4e21	0.0038468	0.470141	0.192	0.489	1	1	Eif4e2
Abracl1	0.00387722	0.450721	0.231	0.565	1	1	Abracl
Get4	0.00391969	0.664134	0.058	0.255	1	1	Get4
Ltv1	0.00399171	0.717578	0.058	0.252	1	1	Ltv1
Rnf138	0.00402905	0.444133	0.058	0.255	1	1	Rnf138
Rhoa1	0.00403517	0.314755	0.288	0.662	1	1	Rhoa
Celf1	0.00412777	0.690932	0.115	0.349	1	1	Celf1
Sf3b3	0.00414117	1.1481	0.058	0.255	1	1	Sf3b3
Eif5	0.00416865	0.451138	0.192	0.496	1	1	Eif5
Vdac1	0.00418902	0.605459	0.173	0.468	1	1	Vdac1
Mrpl421	0.00429055	0.397293	0.135	0.392	1	1	Mrpl42
Rraga	0.00433355	0.508709	0.115	0.349	1	1	Rraga
Nt5c	0.00434347	1.03273	0.154	0.428	1	1	Nt5c
Eif4a2	0.00436574	0.99903	0.135	0.399	1	1	Eif4a2
Bcas21	0.0043669	0.334449	0.173	0.453	1	1	Bcas2
Pigp	0.0043681	0.649625	0.077	0.288	1	1	Pigp
Psmd1	0.00437314	0.724386	0.115	0.349	1	1	Psmd1
Sms	0.00437866	0.933124	0.096	0.32	1	1	Sms
Eif3h	0.00438063	0.395829	0.25	0.583	1	1	Eif3h
Smc4	0.00451213	0.697226	0.115	0.353	1	1	Smc4
Zbed6	0.00454167	0.58001	0.077	0.288	1	1	Zbed6
Ufc11	0.00458322	0.615666	0.173	0.457	1	1	Ufc1
Chchd11	0.00459913	0.325524	0.173	0.45	1	1	Chchd1
Trim27	0.0046021	0.845926	0.077	0.281	1	1	Trim27
Usp4	0.00464239	1.1014	0.058	0.252	1	1	Usp4
Gorasp2	0.00472374	0.272857	0.077	0.284	1	1	Gorasp2
Cct8	0.00472783	0.487723	0.212	0.511	1	1	Cct8
Fam32a	0.00475576	0.607099	0.192	0.5	1	1	Fam32a
Gosr2	0.00476767	1.17818	0.096	0.324	1	1	Gosr2
Uchl3	0.00493704	1.05348	0.115	0.353	1	1	Uchl3
Kpnb1	0.0049747	0.914173	0.077	0.284	1	1	Kpnb1
Tomm20	0.00501161	0.431521	0.25	0.561	1	1	Tomm20
Mpc21	0.00504149	0.75242	0.192	0.482	1	1	Mpc2
Psmd12	0.00504587	0.354856	0.192	0.478	1	1	Psmd12
Tnip1	0.00510248	0.524226	0.077	0.273	1	1	Tnip1
Smco4	0.00513899	0.257386	0.077	0.277	1	1	Smco4
Tcf3	0.00520611	0.458134	0.077	0.277	1	1	Tcf3
H2-T22	0.00521895	0.294019	0.212	0.507	1	1	H2-T22
Snd1	0.0052714	1.14734	0.077	0.284	1	1	Snd1
Snhg9	0.00527402	0.827551	0.077	0.277	1	1	Snhg9
Drap1	0.00528918	0.45177	0.212	0.514	1	1	Drap1
Gapvd1	0.00534272	0.547379	0.077	0.277	1	1	Gapvd1
Dcun1d5	0.00534815	0.554033	0.173	0.457	1	1	Dcun1d5
Tnrc6a	0.00535824	1.16751	0.096	0.313	1	1	Tnrc6a
Mkks	0.00537738	0.535545	0.077	0.277	1	1	Mkks
Nop10	0.00537889	0.820348	0.173	0.446	1	1	Nop10
Commd2	0.00542355	0.99792	0.115	0.345	1	1	Commd2
Dpy30	0.00542988	0.318291	0.115	0.353	1	1	Dpy30
Gm10073	0.00560266	0.435891	0.096	0.309	1	1	Gm10073
Dlat	0.00562404	0.758225	0.077	0.281	1	1	Dlat
Sssca1	0.00565313	0.706001	0.096	0.317	1	1	Sssca1
Fam168b	0.00566018	0.451862	0.077	0.281	1	1	Fam168b
Gcsh	0.00576985	0.714625	0.077	0.281	1	1	Gcsh
Riok3	0.00579371	1.29304	0.135	0.385	1	1	Riok3
Acp1	0.00580953	0.759026	0.135	0.381	1	1	Acp1
Usp1	0.0058467	0.804585	0.077	0.273	1	1	Usp1
Mrps21	0.00586538	0.859043	0.173	0.442	1	1	Mrps21
Mrpl31	0.00587884	0.595806	0.115	0.349	1	1	Mrpl3
Cltb	0.00591213	0.86296	0.096	0.313	1	1	Cltb
Ube3a	0.00595689	0.860373	0.077	0.281	1	1	Ube3a
Sep151	0.00599686	0.250895	0.231	0.536	1	1	2024-09-15
Fdx1	0.0060453	1.12377	0.135	0.388	1	1	Fdx1
Bola11	0.00611476	0.746547	0.096	0.306	1	1	Bola1
Vapb	0.00618147	1.25821	0.096	0.309	1	1	Vapb
Sap18	0.00621286	0.876949	0.212	0.511	1	1	Sap18
Zfpl1	0.00625749	0.976654	0.096	0.309	1	1	Zfpl1
Fam133b	0.00627439	0.880721	0.077	0.273	1	1	Fam133b
Pura	0.00629581	0.565263	0.096	0.309	1	1	Pura
Psmd6	0.00635214	0.579424	0.154	0.41	1	1	Psmd6
Sfxn1	0.0064778	0.800251	0.077	0.27	1	1	Sfxn1
Puf60	0.00662822	0.655413	0.115	0.345	1	1	Puf60
Rras	0.00665034	0.45	0.096	0.309	1	1	Rras
Zfp36l1	0.0066951	0.854377	0.135	0.374	1	1	Zfp36l1
Usp14	0.00671141	0.719703	0.096	0.302	1	1	Usp14
Rheb	0.00681121	0.579342	0.212	0.522	1	1	Rheb
Metap21	0.00688124	0.551065	0.192	0.478	1	1	Metap2
Birc2	0.00689656	0.609591	0.096	0.309	1	1	Birc2
Dnaja1	0.00691782	0.839329	0.25	0.576	1	1	Dnaja1
Hnrnpa3	0.00705429	0.566591	0.25	0.561	1	1	Hnrnpa3
Dek	0.00707345	0.581624	0.192	0.475	1	1	Dek
Psmc3	0.00708061	1.06208	0.173	0.457	1	1	Psmc3
R3hdm1	0.00710797	1.00852	0.096	0.309	1	1	R3hdm1
Sucla2	0.00715094	0.666701	0.096	0.309	1	1	Sucla2
Aida	0.00721866	0.325241	0.077	0.27	1	1	Aida
Acbd6	0.007281	0.627849	0.135	0.367	1	1	Acbd6
Denr1	0.00740705	0.525346	0.173	0.428	1	1	Denr
Strap	0.00752273	1.12681	0.192	0.478	1	1	Strap
Commd9	0.0077377	0.752925	0.077	0.27	1	1	Commd9
1700020I14Rik	0.00775169	0.554405	0.135	0.374	1	1	1700020I14Rik
Jund	0.00776865	0.275896	0.269	0.612	1	1	Jund
Sqstm1	0.00776926	1.10707	0.135	0.381	1	1	Sqstm1
Sh3glb1	0.00777074	0.311987	0.269	0.597	1	1	Sh3glb1
Zcchc171	0.00777521	0.487698	0.096	0.299	1	1	Zcchc17
Srp14	0.00782715	0.577201	0.25	0.572	1	1	Srp14
Cyb5a	0.00785498	0.786735	0.173	0.435	1	1	Cyb5a
Hmgn3	0.00808952	0.632156	0.077	0.266	1	1	Hmgn3
Ict1	0.00819632	0.970223	0.135	0.374	1	1	Ict1
Rps19bp11	0.0082198	0.360149	0.096	0.295	1	1	Rps19bp1
Scfd1	0.00824367	0.775276	0.096	0.302	1	1	Scfd1
Ndufc11	0.00824551	0.653124	0.231	0.554	1	1	Ndufc1
Snx6	0.00825828	0.7136	0.192	0.464	1	1	Snx6
Atp5a11	0.00839677	0.289705	0.269	0.583	1	1	Atp5a1
Pcgf5	0.00842036	0.606711	0.096	0.295	1	1	Pcgf5
Mybbp1a	0.00845515	0.571703	0.077	0.263	1	1	Mybbp1a
Nsmce4a1	0.00848921	0.634762	0.173	0.439	1	1	Nsmce4a
Erbb2ip	0.00849128	0.804338	0.115	0.331	1	1	Erbb2ip
Ppp1r2	0.00860874	0.792394	0.192	0.464	1	1	Ppp1r2
Fam136a	0.00861293	0.594919	0.077	0.266	1	1	Fam136a
Mbd3	0.00878281	0.857967	0.135	0.363	1	1	Mbd3
Cdv3	0.00890536	0.877931	0.154	0.399	1	1	Cdv3
Ilk1	0.00894104	0.846564	0.096	0.295	1	1	Ilk
Ppil11	0.00894132	0.544885	0.077	0.266	1	1	Ppil1
Marcksl1	0.0089415	0.36401	0.192	0.457	1	1	Marcksl1
Plscr3	0.00899465	1.00251	0.096	0.295	1	1	Plscr3
Ing1	0.00899712	0.55008	0.077	0.266	1	1	Ing1
Tpd52l2	0.00902464	1.36874	0.135	0.378	1	1	Tpd52l2
G3bp1	0.00904645	0.836319	0.173	0.446	1	1	G3bp1
Ifit2	0.00907085	0.289595	0.154	0.396	1	1	Ifit2
Dhx15	0.00908069	1.24019	0.135	0.363	1	1	Dhx15
Nedd8	0.00911611	0.542286	0.25	0.583	1	1	Nedd8
Eid1	0.00921885	1.01445	0.154	0.396	1	1	Eid1
Cct3	0.00942694	0.675162	0.192	0.45	1	1	Cct3
Pfdn6	0.00946911	0.687004	0.115	0.331	1	1	Pfdn6
Prpf4b	0.00951138	0.352667	0.115	0.324	1	1	Prpf4b
Mprip	0.00951354	1.21746	0.077	0.266	1	1	Mprip
Mat2a1	0.00970341	0.97354	0.154	0.406	1	1	Mat2a
Usmg51	0.00973914	0.260921	0.269	0.59	1	1	Usmg5
Plgrkt	0.0098432	0.53815	0.212	0.493	1	1	Plgrkt
Anp32a	0.00987445	0.992559	0.212	0.507	1	1	Anp32a
Eef1d	0.00989736	0.369712	0.25	0.568	1	1	Eef1d
Msn	0.0099405	0.532745	0.212	0.482	1	1	Msn
Ctla2a	8.08749e-22	1.80879	0.378	0.011	1.81257e-17	2	Ctla2a
Cd34	1.4045e-20	1.26714	0.467	0.039	3.14776e-16	2	Cd34
Hspb1	1.4526e-19	1.43645	0.378	0.018	3.25556e-15	2	Hspb1
Igfbp7	1.93034e-19	2.75812	0.378	0.018	4.32628e-15	2	Igfbp7
Pdgfrb	3.97749e-19	0.448098	0.333	0.011	8.91436e-15	2	Pdgfrb
Lamb2	6.07825e-19	0.808276	0.333	0.011	1.36226e-14	2	Lamb2
Sptbn1	2.77209e-18	1.15014	0.733	0.189	6.21281e-14	2	Sptbn1
Spns2	1.86056e-17	0.419435	0.311	0.011	4.16989e-13	2	Spns2
Rhoj	3.02076e-17	0.78485	0.267	0.004	6.77012e-13	2	Rhoj
Fxyd1	3.58279e-17	0.774605	0.267	0.004	8.02976e-13	2	Fxyd1
Cd81	1.72519e-16	1.57458	0.8	0.228	3.8665e-12	2	Cd81
Cav1	3.2905e-16	1.52901	0.311	0.014	7.37468e-12	2	Cav1
Tm4sf1	7.13292e-16	2.17085	0.289	0.011	1.59863e-11	2	Tm4sf1
Igfbp4	1.51283e-15	1.12288	0.489	0.074	3.39056e-11	2	Igfbp4
Gpr56	1.83806e-15	0.98554	0.378	0.035	4.11945e-11	2	Gpr56
Tmem121	1.61811e-14	0.452988	0.311	0.021	3.62651e-10	2	Tmem121
Socs2	1.7686e-14	0.514563	0.356	0.032	3.9638e-10	2	Socs2
Itih5	1.81402e-14	0.250618	0.267	0.011	4.06558e-10	2	Itih5
Tspan4	2.22401e-14	0.458356	0.533	0.098	4.98446e-10	2	Tspan4
Rcn3	4.01564e-14	0.698994	0.333	0.028	8.99985e-10	2	Rcn3
Nid1	6.28e-14	0.772937	0.289	0.018	1.40747e-09	2	Nid1
Heg1	9.32458e-14	1.07469	0.333	0.032	2.08983e-09	2	Heg1
Ptrf	1.33675e-13	1.22883	0.4	0.053	2.99591e-09	2	Ptrf
Zcchc111	1.42873e-13	0.459925	0.711	0.2	3.20207e-09	2	Zcchc11
Msi2	2.27205e-13	0.714538	0.6	0.151	5.09211e-09	2	Msi2
Ehd2	4.01699e-13	0.304283	0.289	0.021	9.00288e-09	2	Ehd2
Fbn1	6.19053e-13	1.09489	0.356	0.042	1.38742e-08	2	Fbn1
Nedd4	7.65614e-13	0.904472	0.756	0.218	1.71589e-08	2	Nedd4
Osbpl5	8.46712e-13	0.253784	0.333	0.035	1.89765e-08	2	Osbpl5
Eva1b	9.19255e-13	0.6031	0.467	0.084	2.06023e-08	2	Eva1b
Fbln5	9.84153e-13	0.42483	0.267	0.018	2.20568e-08	2	Fbln5
Thra	2.36589e-12	0.288379	0.378	0.053	5.30243e-08	2	Thra
Mprip1	4.43713e-12	0.343304	0.622	0.175	9.9445e-08	2	Mprip
Ctla2b	7.15381e-12	0.365569	0.289	0.025	1.60331e-07	2	Ctla2b
Brd11	9.44955e-12	0.437853	0.667	0.196	2.11783e-07	2	Brd1
Hspg2	9.96563e-12	0.669126	0.289	0.028	2.2335e-07	2	Hspg2
Npdc1	1.05729e-11	0.630827	0.311	0.035	2.36959e-07	2	Npdc1
Efnb1	1.20858e-11	0.27563	0.289	0.028	2.70867e-07	2	Efnb1
Arhgap18	1.58355e-11	0.69243	0.356	0.053	3.54905e-07	2	Arhgap18
Rbpms	2.88877e-11	0.305571	0.533	0.116	6.4743e-07	2	Rbpms
2610018G03Rik	3.36091e-11	0.562636	0.489	0.119	7.53248e-07	2	2610018G03Rik
Nbl1	4.04358e-11	1.31243	0.289	0.032	9.06248e-07	2	Nbl1
Cox6b2	4.58952e-11	0.646463	0.356	0.056	1.0286e-06	2	Cox6b2
Ddah2	4.79621e-11	0.633231	0.356	0.056	1.07493e-06	2	Ddah2
Mum1	5.37782e-11	0.475648	0.444	0.091	1.20528e-06	2	Mum1
Col1a2	6.38282e-11	2.86684	0.267	0.025	1.43052e-06	2	Col1a2
Sox4	8.72478e-11	1.1384	0.6	0.175	1.9554e-06	2	Sox4
Zdhhc8	8.74012e-11	0.320047	0.467	0.102	1.95884e-06	2	Zdhhc8
Mgat2	8.74708e-11	0.909516	0.667	0.228	1.96039e-06	2	Mgat2
Foxn3	9.37131e-11	0.252005	0.489	0.112	2.1003e-06	2	Foxn3
Arhgap29	9.53439e-11	0.587159	0.289	0.032	2.13685e-06	2	Arhgap29
Sltm	1.01987e-10	0.561958	0.689	0.228	2.28573e-06	2	Sltm
Ankrd11	1.15938e-10	0.617123	0.756	0.281	2.59839e-06	2	Ankrd11
Mtdh	1.21158e-10	0.950219	0.756	0.288	2.7154e-06	2	Mtdh
Egfl7	1.39752e-10	1.65063	0.333	0.049	3.13213e-06	2	Egfl7
Ctbp11	1.40916e-10	0.338907	0.689	0.263	3.15822e-06	2	Ctbp1
Fto	1.49261e-10	0.250364	0.489	0.119	3.34524e-06	2	Fto
Tmem1281	1.50744e-10	0.692343	0.711	0.246	3.37848e-06	2	Tmem128
Serinc1	1.51715e-10	0.504249	0.689	0.232	3.40023e-06	2	Serinc1
Nrgn	1.73724e-10	1.00316	0.311	0.042	3.89351e-06	2	Nrgn
Nrarp	1.90621e-10	0.423997	0.267	0.028	4.27219e-06	2	Nrarp
Gimap5	1.92071e-10	0.325703	0.356	0.056	4.30468e-06	2	Gimap5
Fbln2	1.95739e-10	1.02814	0.267	0.028	4.3869e-06	2	Fbln2
Sparc	1.97486e-10	2.9789	0.4	0.084	4.42605e-06	2	Sparc
Snx14	2.31004e-10	0.305048	0.467	0.109	5.17725e-06	2	Snx14
Hsd17b10	2.46417e-10	0.521961	0.711	0.253	5.52269e-06	2	Hsd17b10
Gm4258	2.58348e-10	0.399426	0.4	0.074	5.7901e-06	2	Gm4258
Yipf4	3.06562e-10	0.353669	0.733	0.274	6.87067e-06	2	Yipf4
Fam92a1	3.34167e-10	0.278171	0.6	0.182	7.48936e-06	2	Fam92a
Itm2a	3.34752e-10	1.0799	0.356	0.06	7.50246e-06	2	Itm2a
Gm64831	3.7046e-10	0.631253	0.689	0.249	8.30274e-06	2	Gm6483
Zfp36l2	3.70932e-10	1.22647	0.622	0.242	8.31333e-06	2	Zfp36l2
Sptan1	4.96112e-10	0.374667	0.533	0.147	1.11189e-05	2	Sptan1
Fbln1	5.01796e-10	0.894778	0.311	0.046	1.12462e-05	2	Fbln1
Gimap1	5.05035e-10	0.498363	0.4	0.081	1.13188e-05	2	Gimap1
Kit	5.28796e-10	0.719978	0.289	0.039	1.18514e-05	2	Kit
Cnot6l	5.44424e-10	0.275679	0.622	0.2	1.22016e-05	2	Cnot6l
Hddc2	5.83935e-10	0.465303	0.578	0.172	1.30871e-05	2	Hddc2
Wapal1	8.30327e-10	0.405266	0.733	0.27	1.86093e-05	2	Wapal
Serping1	9.62416e-10	1.96176	0.333	0.056	2.15697e-05	2	Serping1
Pkn2	1.01611e-09	0.488635	0.644	0.225	2.27729e-05	2	Pkn2
Ssbp3	1.16498e-09	0.498982	0.578	0.182	2.61096e-05	2	Ssbp3
Pnn1	1.27745e-09	0.334528	0.733	0.298	2.86302e-05	2	Pnn
Lman11	1.38884e-09	0.966933	0.644	0.242	3.11268e-05	2	Lman1
Angptl4	1.40312e-09	0.959842	0.311	0.049	3.14467e-05	2	Angptl4
Tmem176b	1.40646e-09	0.995904	0.733	0.249	3.15216e-05	2	Tmem176b
Nxf1	1.49965e-09	0.549079	0.667	0.235	3.36102e-05	2	Nxf1
Ttc5	1.55346e-09	0.372848	0.489	0.133	3.48161e-05	2	Ttc5
Far1	1.64505e-09	0.352322	0.556	0.168	3.68688e-05	2	Far1
Mbp	1.8897e-09	0.31574	0.378	0.077	4.23519e-05	2	Mbp
Lsm14a	1.99178e-09	0.274982	0.622	0.211	4.46397e-05	2	Lsm14a
Hes1	2.1906e-09	1.00384	0.489	0.13	4.90957e-05	2	Hes1
Twistnb1	2.24126e-09	0.437998	0.6	0.196	5.0231e-05	2	Twistnb
Kcnq1ot1	2.30245e-09	0.641683	0.578	0.179	5.16025e-05	2	Kcnq1ot1
Tusc3	2.30895e-09	0.451768	0.578	0.189	5.17481e-05	2	Tusc3
Ddb1	2.38238e-09	0.352812	0.711	0.239	5.3394e-05	2	Ddb1
Uba2	2.43759e-09	0.504502	0.667	0.242	5.46312e-05	2	Uba2
Col3a1	2.72636e-09	3.39596	0.267	0.035	6.11031e-05	2	Col3a1
Mta1	3.44317e-09	0.305297	0.511	0.158	7.71683e-05	2	Mta1
Tspan9	4.13678e-09	0.342835	0.311	0.053	9.27136e-05	2	Tspan9
H6pd	4.35611e-09	0.364976	0.289	0.046	9.76292e-05	2	H6pd
Pttg1ip1	4.40556e-09	0.34403	0.6	0.207	9.87373e-05	2	Pttg1ip
Pigp1	4.4199e-09	0.369497	0.6	0.2	9.90588e-05	2	Pigp
Tmem176a	4.71336e-09	0.999019	0.644	0.204	0.000105636	2	Tmem176a
Ctdsp2	4.77625e-09	0.706277	0.556	0.193	0.000107045	2	Ctdsp2
Ccdc85b	4.92044e-09	0.370385	0.444	0.116	0.000110277	2	Ccdc85b
Tns1	5.08424e-09	0.369595	0.311	0.053	0.000113948	2	Tns1
mt-Atp8	5.50005e-09	0.386142	0.733	0.288	0.000123267	2	mt-Atp8
Slc43a3	5.92522e-09	0.757079	0.378	0.088	0.000132796	2	Slc43a3
Cd200	6.20204e-09	0.797991	0.489	0.133	0.000139	2	Cd200
Tacc1	6.41888e-09	0.340243	0.533	0.154	0.00014386	2	Tacc1
H1fx	6.71469e-09	0.366134	0.356	0.067	0.00015049	2	H1fx
Fkbp5	7.39738e-09	0.607125	0.511	0.165	0.00016579	2	Fkbp5
Ppp4r2	7.40065e-09	0.693454	0.733	0.284	0.000165863	2	Ppp4r2
Palm	7.62841e-09	0.281025	0.356	0.074	0.000170968	2	Palm
Cirbp	8.23729e-09	0.387505	0.778	0.316	0.000184614	2	Cirbp
Crip11	8.3774e-09	1.99587	0.844	0.428	0.000187754	2	Crip1
Mak16	8.43858e-09	0.589197	0.556	0.161	0.000189126	2	Mak16
Ldlrad4	8.48652e-09	0.286329	0.289	0.046	0.0001902	2	Ldlrad4
Bsg	9.16618e-09	0.969532	0.822	0.382	0.000205432	2	Bsg
Sh3glb2	9.67479e-09	0.432343	0.467	0.133	0.000216831	2	Sh3glb2
Slc1a5	9.67522e-09	0.560778	0.378	0.084	0.000216841	2	Slc1a5
Eef2k	9.86007e-09	0.259901	0.333	0.067	0.000220984	2	Eef2k
Topbp1	9.91076e-09	0.744593	0.511	0.165	0.00022212	2	Topbp1
Leprel4	1.01353e-08	0.793402	0.267	0.039	0.000227152	2	Leprel4
Actn41	1.02418e-08	0.52118	0.689	0.26	0.00022954	2	Actn4
Fads1	1.04637e-08	0.595101	0.378	0.088	0.000234514	2	Fads1
Serf1	1.07699e-08	0.250924	0.533	0.168	0.000241376	2	Serf1
Usp19	1.11733e-08	0.551298	0.622	0.225	0.000250415	2	Usp19
Rras2	1.14596e-08	0.384045	0.4	0.102	0.000256833	2	Rras2
Nucb1	1.14776e-08	1.01061	0.578	0.214	0.000257236	2	Nucb1
Ddx501	1.16459e-08	0.254354	0.6	0.207	0.000261009	2	Ddx50
Arid4b	1.17534e-08	0.61069	0.644	0.256	0.000263418	2	Arid4b
Abhd2	1.17785e-08	0.348353	0.4	0.098	0.00026398	2	Abhd2
Il6st	1.18417e-08	0.296649	0.489	0.147	0.000265397	2	Il6st
4933411K20Rik	1.18641e-08	0.253626	0.511	0.151	0.000265898	2	4933411K20Rik
Bod1l	1.22474e-08	0.322842	0.644	0.232	0.000274489	2	Bod1l
U2af21	1.22809e-08	0.526146	0.644	0.225	0.000275239	2	U2af2
Crtap	1.23173e-08	0.3797	0.356	0.077	0.000276055	2	Crtap
Thy1	1.26049e-08	0.437198	0.333	0.06	0.000282501	2	Thy1
Rcn1	1.35371e-08	0.746155	0.511	0.161	0.000303395	2	Rcn1
Polr3g	1.35536e-08	0.350362	0.267	0.039	0.000303764	2	Polr3g
Cnpy21	1.3563e-08	0.650215	0.622	0.218	0.000303974	2	Cnpy2
Wwtr1	1.40704e-08	0.423172	0.311	0.056	0.000315346	2	Wwtr1
Mmgt1	1.48144e-08	0.318103	0.267	0.039	0.00033202	2	Mmgt1
Fstl1	1.48742e-08	1.50566	0.333	0.067	0.000333361	2	Fstl1
Arhgef1	1.49455e-08	0.346112	0.644	0.239	0.000334957	2	Arhgef1
Csrp2	1.54769e-08	0.409835	0.511	0.147	0.000346867	2	Csrp2
Ramp1	1.65077e-08	0.927024	0.489	0.154	0.000369971	2	Ramp1
Trip6	1.6746e-08	0.53266	0.4	0.095	0.000375312	2	Trip6
Mzt1	1.69543e-08	0.405533	0.511	0.165	0.00037998	2	Mzt1
4921524J17Rik	1.73474e-08	0.253432	0.511	0.161	0.000388789	2	4921524J17Rik
Mphosph10	1.74451e-08	0.603682	0.622	0.214	0.000390979	2	Mphosph10
Il3ra	1.84881e-08	1.38263	0.467	0.133	0.000414356	2	Il3ra
Polr2m	2.00269e-08	0.583457	0.689	0.263	0.000448842	2	Polr2m
Sp1	2.05261e-08	0.433778	0.467	0.14	0.000460031	2	Sp1
Arap2	2.18144e-08	0.26709	0.489	0.14	0.000488905	2	Arap2
Pgrmc1	2.18517e-08	0.267998	0.644	0.228	0.000489739	2	Pgrmc1
Alg5	2.23742e-08	0.417576	0.6	0.218	0.000501451	2	Alg5
Stmn1	2.27632e-08	0.926242	0.778	0.323	0.000510168	2	Stmn1
Ssr2	2.32678e-08	0.739348	0.756	0.33	0.000521478	2	Ssr2
Huwe11	2.3817e-08	0.7199	0.644	0.249	0.000533787	2	Huwe1
Plxdc2	2.39473e-08	0.97503	0.378	0.088	0.000536706	2	Plxdc2
Spata13	2.49552e-08	0.280065	0.4	0.091	0.000559295	2	Spata13
mt-Nd5	2.62728e-08	0.702468	0.756	0.326	0.000588827	2	mt-Nd5
Skap1	2.77481e-08	0.544318	0.333	0.063	0.000621891	2	Skap1
BC029214	2.87576e-08	0.287256	0.489	0.154	0.000644515	2	BC029214
Tdg	3.04596e-08	0.357013	0.511	0.175	0.000682661	2	Tdg
Senp61	3.1e-08	0.347114	0.689	0.274	0.000694773	2	Senp6
Ier3ip1	3.17711e-08	0.638542	0.756	0.302	0.000712054	2	Ier3ip1
Rabac1	3.26599e-08	0.494654	0.733	0.309	0.000731974	2	Rabac1
Ptp4a3	3.32915e-08	0.657198	0.511	0.168	0.000746129	2	Ptp4a3
Srpk1	3.43955e-08	0.456609	0.6	0.239	0.000770871	2	Srpk1
Sfr11	3.46456e-08	0.569667	0.778	0.347	0.000776478	2	Sfr1
2700081O15Rik	3.48428e-08	0.697425	0.356	0.081	0.000780897	2	2700081O15Rik
Ogt	3.50972e-08	0.522532	0.644	0.239	0.000786598	2	Ogt
Bcl7c	3.51818e-08	0.27129	0.8	0.333	0.000788494	2	Bcl7c
Utrn	3.52449e-08	0.369019	0.422	0.119	0.000789909	2	Utrn
Selm	3.53356e-08	0.785636	0.378	0.091	0.000791942	2	Selm
Smc1a	3.5647e-08	0.583146	0.711	0.284	0.00079892	2	Smc1a
Mettl9	3.67384e-08	0.654494	0.689	0.267	0.00082338	2	Mettl9
U2surp	3.69082e-08	0.418642	0.733	0.305	0.000827187	2	U2surp
Mef2d1	3.81053e-08	0.253963	0.533	0.168	0.000854016	2	Mef2d
Pde4d	4.09579e-08	0.507254	0.311	0.063	0.00091795	2	Pde4d
Rbm4b	4.10567e-08	0.302089	0.4	0.102	0.000920163	2	Rbm4b
Maf1	4.12837e-08	0.259697	0.511	0.165	0.00092525	2	Maf1
Pten1	4.14435e-08	0.315284	0.667	0.263	0.000928831	2	Pten
Slc38a1	4.20011e-08	0.554945	0.511	0.182	0.00094133	2	Slc38a1
Ttc3	4.23967e-08	0.594524	0.511	0.165	0.000950194	2	Ttc3
Slbp	4.29571e-08	0.818257	0.667	0.26	0.000962755	2	Slbp
Mtfr1l	4.34748e-08	0.704953	0.556	0.2	0.000974357	2	Mtfr1l
Cdk2ap1	4.75664e-08	0.688998	0.667	0.263	0.00106606	2	Cdk2ap1
Prrc2c	4.78813e-08	1.02332	0.711	0.323	0.00107311	2	Prrc2c
Prkcdbp	4.81119e-08	1.32449	0.333	0.07	0.00107828	2	Prkcdbp
Ube2e2	4.88404e-08	0.315158	0.378	0.095	0.00109461	2	Ube2e2
2700089E24Rik	4.9241e-08	0.36888	0.556	0.186	0.00110359	2	2700089E24Rik
Agap1	5.30342e-08	0.615985	0.311	0.063	0.0011886	2	Agap1
Mier1	5.35419e-08	0.621951	0.689	0.267	0.00119998	2	Mier1
Thumpd1	5.64662e-08	0.54185	0.578	0.214	0.00126552	2	Thumpd1
Slc7a1	5.6965e-08	0.370659	0.422	0.109	0.0012767	2	Slc7a1
Ddost1	5.73403e-08	0.458758	0.733	0.298	0.00128511	2	Ddost
Sec62	5.79929e-08	0.554441	0.756	0.33	0.00129974	2	Sec62
Dad1	6.04207e-08	0.661301	0.778	0.344	0.00135415	2	Dad1
Mllt101	6.05059e-08	0.317413	0.533	0.182	0.00135606	2	Mllt10
Mau2	6.07215e-08	0.378672	0.444	0.13	0.00136089	2	Mau2
Tmpo	6.08375e-08	0.664345	0.644	0.249	0.00136349	2	Tmpo
Pdzd8	6.17002e-08	0.398233	0.467	0.14	0.00138282	2	Pdzd8
Nt5c2	6.28291e-08	1.05833	0.4	0.112	0.00140813	2	Nt5c2
Sar1a1	6.55917e-08	0.879727	0.711	0.295	0.00147004	2	Sar1a
Wdr6	6.68206e-08	0.349775	0.356	0.084	0.00149758	2	Wdr6
Abce1	7.23226e-08	0.43674	0.489	0.168	0.00162089	2	Abce1
4931406P16Rik	7.25372e-08	0.397102	0.4	0.109	0.0016257	2	4931406P16Rik
Urod	7.71489e-08	0.252225	0.467	0.144	0.00172906	2	Urod
Gpbp1	7.75691e-08	0.394683	0.711	0.291	0.00173848	2	Gpbp1
Dnajc10	8.33111e-08	0.573183	0.489	0.175	0.00186717	2	Dnajc10
H2afv	8.44693e-08	0.881033	0.756	0.326	0.00189313	2	H2afv
Atp2a21	8.53291e-08	0.420087	0.622	0.235	0.0019124	2	Atp2a2
Ppan	8.71232e-08	0.320964	0.467	0.14	0.00195261	2	Ppan
Zfp422	8.95471e-08	0.305536	0.444	0.144	0.00200693	2	Zfp422
Cd47	8.96025e-08	0.831522	0.844	0.449	0.00200817	2	Cd47
Wiz	9.26997e-08	0.268207	0.4	0.112	0.00207759	2	Wiz
Ssu721	9.42515e-08	1.05853	0.8	0.344	0.00211237	2	Ssu72
Tet3	9.59154e-08	0.389919	0.422	0.119	0.00214966	2	Tet3
Cd27	1.01935e-07	0.377331	0.356	0.081	0.00228456	2	Cd27
Trpc4ap	1.02232e-07	0.311909	0.6	0.225	0.00229122	2	Trpc4ap
Arfgef11	1.02757e-07	0.363842	0.578	0.2	0.00230298	2	Arfgef1
Klk8	1.03526e-07	0.492144	0.311	0.07	0.00232023	2	Klk8
Mgat1	1.04149e-07	0.580131	0.533	0.186	0.0023342	2	Mgat1
Csnk1a11	1.07386e-07	0.506159	0.822	0.393	0.00240672	2	Csnk1a1
Khsrp1	1.10766e-07	0.281531	0.533	0.179	0.00248249	2	Khsrp
Ncapd3	1.20249e-07	0.875896	0.422	0.123	0.00269502	2	Ncapd3
Hp1bp31	1.20387e-07	0.426343	0.6	0.249	0.00269812	2	Hp1bp3
Gpatch8	1.23199e-07	0.607742	0.578	0.2	0.00276114	2	Gpatch8
Serpinh1	1.27302e-07	1.34753	0.378	0.102	0.0028531	2	Serpinh1
Phf3	1.28448e-07	0.32302	0.622	0.232	0.00287879	2	Phf3
Ddx10	1.32536e-07	0.593058	0.511	0.179	0.0029704	2	Ddx10
Gng11	1.3341e-07	1.173	0.311	0.067	0.00298999	2	Gng11
Atp2b4	1.33614e-07	0.280905	0.311	0.063	0.00299455	2	Atp2b4
Serpinf1	1.38468e-07	0.281497	0.311	0.063	0.00310334	2	Serpinf1
Pls3	1.387e-07	0.434301	0.333	0.077	0.00310854	2	Pls3
Csnk1e	1.39754e-07	0.456775	0.511	0.172	0.00313218	2	Csnk1e
Ppic	1.44348e-07	0.961845	0.4	0.112	0.00323512	2	Ppic
Lgals3bp	1.44701e-07	1.20245	0.667	0.284	0.00324305	2	Lgals3bp
Dpm3	1.44897e-07	0.422261	0.711	0.295	0.00324744	2	Dpm3
Bzw1	1.47254e-07	0.526851	0.711	0.312	0.00330025	2	Bzw1
N4bp2l2	1.57046e-07	0.258492	0.6	0.235	0.00351972	2	N4bp2l2
Mlec	1.58348e-07	0.897379	0.533	0.2	0.0035489	2	Mlec
Elf11	1.65195e-07	0.29151	0.711	0.309	0.00370234	2	Elf1
Nktr	1.69561e-07	0.435738	0.756	0.323	0.0038002	2	Nktr
Trbc1	1.71673e-07	1.22086	0.4	0.105	0.00384754	2	Trbc1
Syncrip	1.81329e-07	0.37518	0.689	0.284	0.00406394	2	Syncrip
Tcf7	1.82151e-07	0.370453	0.4	0.105	0.00408237	2	Tcf7
Gnai3	1.8943e-07	0.333929	0.578	0.225	0.0042455	2	Gnai3
Nus11	1.896e-07	0.266184	0.556	0.204	0.00424933	2	Nus1
B4galt4	1.90467e-07	0.251673	0.333	0.081	0.00426874	2	B4galt4
Pak4	2.05851e-07	0.359686	0.6	0.228	0.00461353	2	Pak4
Wdr48	2.06794e-07	0.357453	0.356	0.091	0.00463466	2	Wdr48
Nudt3	2.09632e-07	0.475952	0.556	0.193	0.00469827	2	Nudt3
Arhgap10	2.11803e-07	0.363376	0.422	0.13	0.00474694	2	Arhgap10
Tmx3	2.16258e-07	0.444953	0.489	0.165	0.00484678	2	Tmx3
Zfp704	2.19545e-07	1.00734	0.289	0.06	0.00492044	2	Zfp704
Itgb1	2.20323e-07	0.901968	0.689	0.302	0.00493788	2	Itgb1
Thrap31	2.20755e-07	0.331616	0.711	0.291	0.00494757	2	Thrap3
Mrps51	2.32745e-07	0.270531	0.556	0.211	0.00521628	2	Mrps5
Uap11	2.38035e-07	0.594081	0.556	0.207	0.00533483	2	Uap1
Mbnl11	2.4026e-07	0.519038	0.689	0.295	0.00538471	2	Mbnl1
Hnrnph3	2.42372e-07	0.427536	0.489	0.165	0.00543204	2	Hnrnph3
Ift57	2.43671e-07	0.630871	0.422	0.126	0.00546116	2	Ift57
Nop58	2.49504e-07	0.39506	0.667	0.27	0.00559189	2	Nop58
Adk1	2.52408e-07	0.298816	0.489	0.172	0.00565697	2	Adk
Ssr31	2.55274e-07	0.41213	0.689	0.302	0.00572121	2	Ssr3
Prkca	2.61704e-07	0.308521	0.4	0.112	0.00586532	2	Prkca
Elovl6	2.62909e-07	0.273212	0.289	0.06	0.00589233	2	Elovl6
Bfar	2.63392e-07	0.304657	0.444	0.147	0.00590314	2	Bfar
Rnf1871	2.66412e-07	0.292501	0.689	0.284	0.00597082	2	Rnf187
Ppp1r15a	2.73743e-07	0.672749	0.578	0.221	0.00613513	2	Ppp1r15a
Nr4a1	2.82066e-07	0.895928	0.356	0.091	0.00632166	2	Nr4a1
9530068E07Rik	2.84954e-07	0.485938	0.644	0.27	0.00638639	2	9530068E07Rik
Ywhaq1	2.88343e-07	0.306106	0.844	0.411	0.00646235	2	Ywhaq
Srsf101	2.89066e-07	0.337717	0.756	0.316	0.00647856	2	Srsf10
Emp1	2.96699e-07	0.430899	0.311	0.067	0.00664961	2	Emp1
Galnt1	3.01706e-07	0.340203	0.533	0.196	0.00676183	2	Galnt1
Rsbn1	3.03564e-07	0.310596	0.444	0.14	0.00680348	2	Rsbn1
Myh9	3.11619e-07	0.320428	0.689	0.281	0.00698401	2	Myh9
Ckap4	3.15713e-07	0.581958	0.467	0.154	0.00707576	2	Ckap4
Frat2	3.18596e-07	0.491404	0.311	0.074	0.00714036	2	Frat2
Ctdsp1	3.25184e-07	0.324087	0.467	0.161	0.00728802	2	Ctdsp1
Sf3b2	3.3248e-07	0.490204	0.778	0.351	0.00745154	2	Sf3b2
Hnrnpm1	3.32665e-07	0.319322	0.733	0.326	0.0074557	2	Hnrnpm
Tvp23b	3.36076e-07	0.257687	0.489	0.165	0.00753214	2	Tvp23b
Pim3	3.42221e-07	0.644966	0.444	0.147	0.00766987	2	Pim3
Zmiz1	3.45571e-07	0.269754	0.556	0.204	0.00774494	2	Zmiz1
Dusp6	3.48856e-07	0.431013	0.422	0.119	0.00781856	2	Dusp6
Pura1	3.50107e-07	0.528826	0.578	0.228	0.00784659	2	Pura
Chic2	3.55385e-07	0.381482	0.733	0.34	0.00796488	2	Chic2
Cops41	3.65507e-07	0.250309	0.644	0.246	0.00819175	2	Cops4
Mcts1	3.67843e-07	0.34787	0.711	0.288	0.00824409	2	Mcts1
Acat1	3.74965e-07	0.285241	0.6	0.228	0.00840371	2	Acat1
Wtap1	3.78854e-07	0.396006	0.644	0.263	0.00849089	2	Wtap
Pmepa1	3.80996e-07	0.415601	0.378	0.109	0.00853889	2	Pmepa1
Tgfbr2	3.90405e-07	0.98946	0.444	0.144	0.00874977	2	Tgfbr2
Tm9sf2	3.96386e-07	0.336982	0.6	0.232	0.0088838	2	Tm9sf2
Mllt4	3.9998e-07	0.359038	0.444	0.147	0.00896436	2	Mllt4
Hmgb3	4.03116e-07	0.40681	0.489	0.154	0.00903462	2	Hmgb3
Nudt21	4.16875e-07	0.381288	0.711	0.309	0.009343	2	Nudt21
Rcsd1	4.17446e-07	0.432261	0.422	0.123	0.0093558	2	Rcsd1
Yif1a	4.19784e-07	0.339711	0.533	0.196	0.00940819	2	Yif1a
Agpat2	4.20806e-07	0.322393	0.422	0.133	0.00943111	2	Agpat2
Zbtb20	4.41297e-07	0.370682	0.4	0.123	0.00989034	2	Zbtb20
Agrn	4.44016e-07	0.44174	0.4	0.116	0.00995128	2	Agrn
Kin	4.55332e-07	0.524563	0.489	0.168	0.0102049	2	Kin
Ddrgk1	4.63594e-07	0.476374	0.644	0.274	0.0103901	2	Ddrgk1
Cbx32	4.64029e-07	0.387341	0.733	0.344	0.0103998	2	Cbx3
Ppid	4.67533e-07	0.368085	0.578	0.214	0.0104783	2	Ppid
Cttn	4.77708e-07	0.282883	0.356	0.088	0.0107064	2	Cttn
Ap3b1	4.99159e-07	0.398942	0.578	0.221	0.0111872	2	Ap3b1
Oaf	5.0241e-07	0.425104	0.356	0.102	0.01126	2	Oaf
Anapc5	5.05427e-07	0.412594	0.644	0.295	0.0113276	2	Anapc5
Calu	5.12302e-07	0.500277	0.467	0.165	0.0114817	2	Calu
Wnk1	5.27184e-07	0.312083	0.711	0.298	0.0118153	2	Wnk1
Rasgrp2	5.3055e-07	0.627089	0.467	0.161	0.0118907	2	Rasgrp2
Iscu1	5.3296e-07	0.924132	0.711	0.302	0.0119447	2	Iscu
Paip21	5.33387e-07	0.277728	0.756	0.372	0.0119543	2	Paip2
Tmem9	5.5307e-07	0.358957	0.378	0.109	0.0123954	2	Tmem9
Cr1l	5.69263e-07	0.573455	0.511	0.196	0.0127583	2	Cr1l
Tmed10	5.8086e-07	0.575562	0.8	0.386	0.0130182	2	Tmed10
Pan3	6.01969e-07	0.515612	0.422	0.137	0.0134913	2	Pan3
Nhp2	6.08048e-07	0.31765	0.733	0.302	0.0136276	2	Nhp2
Timp2	6.15274e-07	1.20407	0.422	0.126	0.0137895	2	Timp2
Lsm51	6.26027e-07	0.358056	0.733	0.33	0.0140305	2	Lsm5
Dnmt3a	6.40056e-07	0.490736	0.444	0.14	0.0143449	2	Dnmt3a
Dag1	6.57824e-07	0.313043	0.267	0.053	0.0147431	2	Dag1
Endod1	6.73395e-07	0.55809	0.378	0.105	0.0150921	2	Endod1
Tmem165	6.83012e-07	0.450215	0.6	0.249	0.0153077	2	Tmem165
Polr2c1	7.08081e-07	0.567273	0.711	0.302	0.0158695	2	Polr2c
Sbds1	7.14012e-07	0.439648	0.667	0.281	0.0160024	2	Sbds
Kat7	7.1773e-07	0.30216	0.444	0.154	0.0160858	2	Kat7
Tap21	7.19467e-07	0.427406	0.733	0.34	0.0161247	2	Tap2
Tbrg1	7.22584e-07	0.381547	0.733	0.351	0.0161946	2	Tbrg1
Msh6	7.27934e-07	0.262484	0.311	0.077	0.0163145	2	Msh6
Emc10	7.3598e-07	0.383093	0.622	0.274	0.0164948	2	Emc10
Tsen15	7.42519e-07	0.268962	0.4	0.126	0.0166413	2	Tsen15
Add3	7.51734e-07	0.381608	0.356	0.098	0.0168479	2	Add3
Impdh1	7.57802e-07	0.535353	0.4	0.119	0.0169839	2	Impdh1
Stk38	7.68905e-07	0.263728	0.556	0.221	0.0172327	2	Stk38
Amer1	7.83762e-07	0.262841	0.333	0.084	0.0175657	2	Amer1
Ergic31	8.02398e-07	0.537943	0.578	0.242	0.0179833	2	Ergic3
Zfp207	8.03072e-07	0.332002	0.689	0.298	0.0179985	2	Zfp207
Polr2e	8.05068e-07	0.256168	0.622	0.26	0.0180432	2	Polr2e
Cyb5a1	8.13096e-07	0.273828	0.711	0.344	0.0182231	2	Cyb5a
Fam195b	8.15845e-07	0.279652	0.667	0.288	0.0182847	2	Fam195b
Dcn	8.16345e-07	2.6008	0.267	0.056	0.0182959	2	Dcn
Pnisr	8.2792e-07	0.271528	0.6	0.249	0.0185553	2	Pnisr
Rhoc	8.32066e-07	1.44645	0.4	0.133	0.0186483	2	Rhoc
Ercc1	8.37381e-07	0.495395	0.333	0.088	0.0187674	2	Ercc1
Pelp1	8.39873e-07	0.914762	0.444	0.147	0.0188232	2	Pelp1
Vgll4	8.48642e-07	0.359427	0.422	0.13	0.0190198	2	Vgll4
Ppp1r14b1	8.49263e-07	0.290636	0.778	0.4	0.0190337	2	Ppp1r14b
Stk16	8.49424e-07	0.280923	0.556	0.221	0.0190373	2	Stk16
Tspan5	8.49848e-07	0.282807	0.333	0.091	0.0190468	2	Tspan5
Crls1	8.64434e-07	0.267509	0.444	0.151	0.0193737	2	Crls1
Tra2b	8.6593e-07	0.472498	0.711	0.316	0.0194072	2	Tra2b
Hivep2	8.73981e-07	0.258348	0.4	0.116	0.0195877	2	Hivep2
Btbd7	8.86123e-07	0.492234	0.333	0.084	0.0198598	2	Btbd7
Tmem57	8.87426e-07	0.257361	0.444	0.154	0.019889	2	Tmem57
Hnrnpk	9.49126e-07	0.543223	0.822	0.404	0.0212718	2	Hnrnpk
Cct5	9.64973e-07	0.369785	0.822	0.4	0.021627	2	Cct5
Ikzf2	9.72482e-07	0.426006	0.378	0.116	0.0217953	2	Ikzf2
Dpp4	9.99504e-07	0.361181	0.378	0.116	0.0224009	2	Dpp4
Srsf4	1.00076e-06	0.339768	0.467	0.168	0.0224289	2	Srsf4
Avpi1	1.02002e-06	0.289142	0.356	0.098	0.0228608	2	Avpi1
[truncated: 5,200 more rows]

## Sheet: (Mock vs MRV)Markers.Endo.Mes
	p_val	avg_log2FC	pct.1	pct.2	p_val_adj	cluster	gene
1	1.96626e-06	1.1248	1	1	0.0440679	Mock	Rpl28
2	1.33291e-08	5.6053	0.913	0	0.000298731	MRV	Ly6a
3	2.96608e-07	4.56743	0.826	0.045	0.00664758	MRV	Rsad2
4	2.59749e-07	3.81244	0.826	0.045	0.00582149	MRV	Iigp1
5	1.16316e-08	3.53698	0.957	0.136	0.000260687	MRV	Irf7
6	5.80591e-09	3.34502	0.957	0.045	0.000130122	MRV	Gbp4
7	4.10568e-07	3.33296	0.783	0	0.00920165	MRV	Ifit3
8	4.45103e-08	3.01813	0.913	0.091	0.000997566	MRV	Zbp1
9	1.57605e-06	2.79941	0.783	0.091	0.0353224	MRV	Ifi44
10	9.63468e-07	2.6886	0.913	0.455	0.0215932	MRV	Ifi203
11	7.71505e-08	2.63871	0.87	0.045	0.0017291	MRV	Ifit2
12	8.31741e-07	2.63705	0.783	0.045	0.018641	MRV	Gbp2
13	4.66867e-07	2.61291	0.87	0.227	0.0104634	MRV	Igtp
14	4.10568e-07	2.61229	0.783	0	0.00920165	MRV	I830012O16Rik
15	1.52762e-06	2.57615	0.87	0.136	0.0342371	MRV	Gbp5
16	6.32762e-07	2.57181	1	0.591	0.0141815	MRV	Ly6e
17	2.09705e-06	2.45082	0.87	0.091	0.046999	MRV	Ifit1
18	1.74473e-06	2.4461	0.87	0.273	0.0391028	MRV	Grn
19	6.31064e-08	2.44014	0.957	0.5	0.00141434	MRV	Tapbp
20	2.01954e-06	2.43215	0.783	0.091	0.0452619	MRV	Ifi202b
21	2.05682e-07	2.42257	0.87	0.136	0.00460975	MRV	Rnf213
22	7.27953e-08	2.36993	0.913	0.182	0.00163149	MRV	Stat1
23	6.75985e-07	2.28681	0.87	0.227	0.0151502	MRV	Irgm1
24	5.7687e-07	2.20699	0.913	0.5	0.0129288	MRV	Gbp7
25	8.62806e-07	2.18601	0.87	0.227	0.0193372	MRV	Clic4
26	1.57605e-06	2.13298	0.783	0.091	0.0353224	MRV	Ifi204
27	1.17548e-06	2.10426	0.739	0	0.0263448	MRV	Mx1
28	1.37228e-07	2.08438	0.826	0	0.00307554	MRV	Gm4951
29	3.5362e-07	2.08229	0.957	0.227	0.00792532	MRV	H2-Q4
30	1.98714e-06	2.05153	0.826	0.227	0.0445358	MRV	Ifi47
31	1.37228e-07	1.96363	0.826	0	0.00307554	MRV	Oasl2
32	9.63287e-07	1.96324	0.87	0.273	0.0215892	MRV	Parp14
33	5.26909e-07	1.90658	0.826	0.091	0.0118091	MRV	Samd9l
34	1.69943e-07	1.90506	0.913	0.227	0.00380877	MRV	Rtp4
35	6.49717e-07	1.75963	0.913	0.5	0.0145614	MRV	Shisa5
36	9.46257e-07	1.70534	0.783	0.045	0.0212075	MRV	Ifih1
37	4.10568e-07	1.61341	0.783	0	0.00920165	MRV	Slfn5
38	2.09705e-06	1.49356	0.87	0.091	0.046999	MRV	Gbp6
39	7.17405e-07	1.49095	0.957	0.409	0.0160785	MRV	Tap1
40	4.10568e-07	1.47247	0.783	0	0.00920165	MRV	Irgm2

## Sheet: (Mock vs MRV)Markers.ETP
	p_val	avg_log2FC	pct.1	pct.2	p_val_adj	cluster	gene
1	8.8108e-07	2.9707	1	0	0.0197468	Mock	Ms4a1

## Sheet: (Mock vs MRV)Markers.Mono.Mac
	p_val	avg_log2FC	pct.1	pct.2	p_val_adj	cluster	gene
1	2.7244e-07	4.43478	0.909	0.15	0.00610593	MRV	Ifitm3

## Sheet: (Mock vs MRV)Markers.mTEC
	p_val	avg_log2FC	pct.1	pct.2	p_val_adj	cluster	gene
1	1.1007e-08	2.68819	0.947	0.154	0.000246689	Mock	Hes6
2	9.44492e-07	1.88471	0.737	0.038	0.0211679	Mock	Cd83
3	1.14094e-06	1.53328	0.789	0.115	0.0255707	Mock	Gm14207
4	1.15877e-06	1.3983	0.947	0.308	0.0259704	Mock	Pdcd4
5	1.68839e-06	1.32431	0.947	0.269	0.0378402	Mock	Tfdp2
6	1.23163e-06	0.695957	0.895	0.192	0.0276033	Mock	Hbb-bs

## Sheet: (Mock vs MRV)Markers.DC
	p_val	avg_log2FC	pct.1	pct.2	p_val_adj	cluster	gene
1	1.39369e-07	1.22517	0.927	0.867	0.00312353	Mock	Rpl23
2	1.75044e-06	0.881434	0.951	0.883	0.0392308	Mock	Rps27a
3	1.49554e-07	3.71484	0.55	0.049	0.00335181	MRV	Wfdc17
4	3.34722e-07	3.56085	0.65	0.22	0.00750178	MRV	Srgn
5	2.0944e-07	3.33327	0.517	0.024	0.00469397	MRV	Slfn4
6	4.11708e-08	3.18106	0.6	0.073	0.000922719	MRV	Ifit1
7	1.39574e-07	3.17922	0.567	0.073	0.00312814	MRV	Lilrb4
8	2.2482e-08	3.114	0.583	0.024	0.000503867	MRV	Ifit3
9	9.97444e-07	3.01126	0.483	0.024	0.0223547	MRV	Anxa1
10	9.2225e-08	2.97019	0.567	0.049	0.00206695	MRV	Ifit2
11	1.52273e-07	2.81524	0.567	0.073	0.00341274	MRV	Phf11d
12	1.44537e-06	2.7239	0.6	0.146	0.0323937	MRV	Ms4a6c
13	2.59661e-08	2.7027	0.567	0.024	0.000581952	MRV	Gp49a
14	1.6423e-08	2.68881	0.6	0.049	0.000368071	MRV	Mx1
15	1.04114e-07	2.66335	0.683	0.146	0.00233339	MRV	AW112010
16	3.61069e-09	2.65001	0.633	0.049	8.09228e-05	MRV	Rtp4
17	8.82037e-08	2.6339	0.567	0.049	0.00197682	MRV	Oasl1
18	2.33749e-10	2.62173	0.9	0.439	5.23879e-06	MRV	Tmsb10
19	1.16002e-07	2.61836	0.75	0.293	0.00259984	MRV	Ifi27l2a
20	5.65886e-09	2.60057	0.7	0.122	0.000126826	MRV	Zbp1
21	1.06274e-07	2.50891	0.667	0.171	0.00238182	MRV	Phf11b
22	1.91419e-10	2.48396	0.883	0.244	4.29009e-06	MRV	Isg15
23	4.98436e-07	2.42993	0.467	0	0.0111709	MRV	Ccr1
24	3.44238e-08	2.42827	0.6	0.073	0.000771506	MRV	Gbp4
25	1.66085e-07	2.389	0.567	0.073	0.0037223	MRV	Mnda
26	9.51534e-07	2.35736	0.55	0.098	0.0213258	MRV	S100a10
27	2.1513e-07	2.3555	0.65	0.146	0.00482149	MRV	Mndal
28	1.891e-07	2.29501	0.567	0.073	0.0042381	MRV	AI607873
29	1.11931e-06	2.23898	0.583	0.146	0.0250859	MRV	Rbms1
30	9.09042e-08	2.12614	0.583	0.073	0.00203734	MRV	Gbp6
31	2.15331e-08	2.11412	0.667	0.049	0.000482599	MRV	Gbp5
32	1.5616e-06	2.10802	0.6	0.146	0.0349985	MRV	Trim30a
33	1.25426e-06	2.0843	0.567	0.122	0.0281105	MRV	Fxyd5
34	2.19074e-07	2.0762	0.517	0.024	0.00490988	MRV	Cd274
35	2.25679e-07	2.06535	0.667	0.146	0.00505792	MRV	Ifitm2
36	8.43524e-08	2.06514	0.567	0.049	0.00189051	MRV	Gch1
37	6.74121e-08	2.02954	0.567	0.049	0.00151084	MRV	Trafd1
38	1.34036e-06	1.99423	0.533	0.073	0.0300402	MRV	Cndp2
39	2.85055e-08	1.97313	0.567	0.024	0.000638866	MRV	Pla2g16
40	1.40262e-07	1.9595	0.6	0.073	0.00314355	MRV	Iigp1
41	9.13488e-07	1.93264	0.55	0.098	0.0204731	MRV	5730508B09Rik
42	2.24626e-07	1.91169	0.567	0.073	0.00503431	MRV	Phf11a
43	4.23782e-07	1.87823	0.567	0.098	0.00949781	MRV	Ehd4
44	7.67311e-07	1.86508	0.483	0.024	0.017197	MRV	Msr1
45	1.2452e-06	1.85884	0.667	0.22	0.0279074	MRV	Samhd1
46	1.44268e-06	1.85416	0.467	0.024	0.0323334	MRV	Oas3
47	5.12762e-07	1.77335	0.833	0.366	0.011492	MRV	Ifitm3
48	8.37658e-07	1.7609	0.483	0.024	0.0187736	MRV	Gm4951
49	1.33749e-06	1.73977	0.617	0.122	0.0299758	MRV	Ifi202b
50	2.30025e-07	1.71358	0.55	0.024	0.00515532	MRV	Gbp2
51	1.99064e-06	1.69392	0.617	0.146	0.0446142	MRV	Ifi47
52	5.92926e-07	1.68845	0.567	0.073	0.0132887	MRV	Casp1
53	1.652e-06	1.67541	0.433	0	0.0370246	MRV	Emilin2
54	2.16004e-06	1.6676	0.633	0.146	0.0484109	MRV	Ifi44
55	4.0331e-07	1.66383	0.5	0.024	0.00903899	MRV	Atf3
56	1.05486e-06	1.59982	0.5	0.024	0.0236415	MRV	Slfn5
57	2.04583e-06	1.59941	0.6	0.122	0.0458511	MRV	Xaf1
58	4.21634e-07	1.53217	0.5	0.024	0.00944965	MRV	Oasl2
59	2.03534e-06	1.52742	0.483	0.049	0.0456161	MRV	BC094916
60	2.08889e-06	1.52586	0.667	0.171	0.0468162	MRV	Sod2
61	9.71603e-07	1.52555	0.55	0.073	0.0217756	MRV	Samd9l
62	1.00486e-06	1.4814	0.533	0.073	0.022521	MRV	Cd300lf
63	4.98436e-07	1.42329	0.467	0	0.0111709	MRV	Nt5c3
64	1.652e-06	1.31787	0.433	0	0.0370246	MRV	Bst1
65	4.98436e-07	1.29159	0.467	0	0.0111709	MRV	Xdh
66	9.1234e-07	1.29099	0.45	0	0.0204474	MRV	Trim30d
67	5.74332e-07	1.25358	0.5	0.024	0.0128719	MRV	Pydc3
68	1.30598e-06	1.21596	0.5	0.049	0.0292696	MRV	Lrrc25
69	1.64853e-06	1.20518	0.55	0.073	0.0369468	MRV	Ube2l6
70	1.652e-06	1.10048	0.433	0	0.0370246	MRV	Ifi205
71	4.0882e-07	1.09304	0.533	0.024	0.00916248	MRV	Casp4
